# Supplementary material for: The Comparison of Expressed Candidate Secreted Proteins from Two Arbuscular Mycorrhizal Fungi Unravels Common and Specific Molecular Tools to Invade Different Host Plants
Source: Front Plant Sci. 2017 Feb 7;8:124. doi: 10.3389/fpls.2017.00124 (PMC5293756; doi:10.3389/fpls.2017.00124)
Supplement: Table S2 — Enriched PFAM domains in R. irregularis secretome. Domains present in at least 3 proteins are depicted. Enrichment was determined through frequence comparison against the whole proteome. P-value calculation for statistical enrichment was calculated with a Chi-square test and a Bonferroni correction. [file Table2.XLSX]

## Sheet: Sheet1
Table S2: Enriched PFAM domains in R. irregularis secretome. Domains present in at least 3 proteins are depicted. Enrichment was determined through frequence comparison against the whole proteome. P-value calculation for statistical enrichment was calculated with a Chi-square test and a Bonferroni correction.
PFAM id	Domain description	Occurrence in the secretome	P-value of enrichment in the secretome
PF00082	Subtilase family	7	3.44059e-16
PF02221	ML domain	7	5.91417e-13
PF05922	Protease Inhibitor I9	5	9.77082e-24
PF01522	Polysaccharide deacetylase	5	3.60212e-19
PF13359	DDE superfamily endonuclease	4	9.7068e-18
PF00026	Aspartic protease	4	5.1675e-14
PF07732	Multicopper oxidase	4	2.49884e-09
PF07728	AAA domain	4	9.18716e-09
PF04389	Peptidase family M28	3	4.22415e-23
PF11937	DUF3455	3	1.28871e-17
PF06280	DUF1034	3	1.28871e-17
PF07250	Glyoxal oxidase N-terminus	3	1.59079e-10
PF09118	DUF1929	3	1.59079e-10
PF00085	Thioredoxin	3	4.19379e-06
