# Supplementary material for: The Comparison of Expressed Candidate Secreted Proteins from Two Arbuscular Mycorrhizal Fungi Unravels Common and Specific Molecular Tools to Invade Different Host Plants
Source: Front Plant Sci. 2017 Feb 7;8:124. doi: 10.3389/fpls.2017.00124 (PMC5293756; doi:10.3389/fpls.2017.00124)
Supplement: Table S3 — PFAM domains enriched in up-regulated RiSPs. Only PFAM domains present in at least 3 proteins were selected. Enrichment was calculated against the whole proteome. P-value calculation for statistical enrichment was calculated with a Chi-square test and a Bonferroni correction. [file Table3.XLSX]

## Sheet: Sheet1
Table S3: PFAM domains enriched in up-regulated RiSPs. Only PFAM domains present in at least 3 proteins were selected. Enrichment was calculated against the whole proteome. P-value calculation for statistical enrichment was calculated with a Chi-square test and a Bonferroni correction.
PFAM id	PFAM domain	SP id	Expression profil (Figure 3)
PF02221	ML domain	RiSP545	ERM
		RiSP518	ERM
		RiSP686	ERM
		RiSP553	ERM
PF00067	Cytochrome p450	RiSP777	response to plant signals
		RiSP812	in planta
		RiSP816	ERM + in planta
		RiSP818	ERM + in planta
