# Supplementary material for: The Comparison of Expressed Candidate Secreted Proteins from Two Arbuscular Mycorrhizal Fungi Unravels Common and Specific Molecular Tools to Invade Different Host Plants
Source: Front Plant Sci. 2017 Feb 7;8:124. doi: 10.3389/fpls.2017.00124 (PMC5293756; doi:10.3389/fpls.2017.00124)
Supplement: Table S4 — Known effector motifs search through R. irregularis secretome. Occurrence of the different motifs is indicated, after allowing 0 or 1 amino acid mismatch. P-value calculation for statistical enrichment against non-secreted proteins was calculated with a Chi-square test and a Bonferroni correction. Reference for each motif is indicated in the text. [file Table4.XLSX]

## Sheet: Feuil1
Table S4: Known effector motifs search through R. irregularis secretome. Occurrence of the different motifs is indicated, after allowing 0 or 1 amino acid mismatch. P value calculation for statistical enrichment against non secreted proteins was calculated with a Chi-square test and a Bonferroni correction. Reference for each motif is indicated in the text.
		0 mismatch			1 mismatch
		R.i. secretome	R.i. non secreted proteins		R.i. secretome	R.i. non secreted proteins
		(N=872)	(N=35021)	P value	(N=872)	(N=35021)	P value
	[LI]xAR	54	2737	0.571927	701	31439	0.44752
	[RK]CxxCxxxxxxxxxxxxH	0	53	n.d.	22	1693	0.313063
	RxLR	16	1930	0.123677	532	27689	0.0674059
	RxLx	323	20155	0.00686006	n.d.	n.d.	n.d.
	[YFW]xC	247	10475	0.781786	869	35808	0.999425
	YxSL[RK]	6	326	0.806071	201	11932	0.0778594
	G[IFY][ALST]R	16	900	0.654435	408	21529	0.0898062
	[SG]PC[KR]P	0	0	n.d.	6	604	0.443564
	[WI][HG]N[WE]	3	270	0.633231	193	11615	0.0729171
	CHXC	5	252	0.866763	195	9551	0.413139
	KECXD	1	87	0.792335	78	5507	0.102945
	RSIDELD	0	0	n.d.	1	9	0.57092
	[WYF]CxTYxSTYL	0	0	n.d.	0	0	n.d.
	[FY][MR][HY]V[AE]Y[PR]CM	0	0	n.d.	0	0	n.d.
	CL[AK][TW]LHM	0	0	n.d.	0	1	n.d.
