# Supplementary material for: The Comparison of Expressed Candidate Secreted Proteins from Two Arbuscular Mycorrhizal Fungi Unravels Common and Specific Molecular Tools to Invade Different Host Plants
Source: Front Plant Sci. 2017 Feb 7;8:124. doi: 10.3389/fpls.2017.00124 (PMC5293756; doi:10.3389/fpls.2017.00124)
Supplement: Table S5 — Sequences, structural features, and expression of G. rosea gene-encoding secreted proteins. (A) Overall quality of RNAseq libraires from G. rosea in culture or in symbiotic tissues. Triplicate variability (figure) was analyzed by principal component analysis by using CLC Genomic Workbench. For each replicates, the correlation matrix (“normalized” version of the covariance matrix) was calculated to define the orthogonal eigenvectors of the first and second major principal components, showing a simplified version of the variability of data. (B) RNAseq raw expression data of the 2633 GrSPs obtained from Illumina Hiseq2000 sequencing (2 x 101 bp) and Miseq1000 sequencing (2 x 151 bp). Calculations were performed using CLC Genomics Workbench 9.0 software (Control = in vitro germinated spores, except root exudate assays: mock = spores produced in same condition but without root exudates). (C) List of the 2633 GrSPs, structural features and expression level in different comparisons. “Gr id” refers to number of contig as defined in Tang et al. (2016). Columns C to O list the sequence features. MEME motifs are described by their number (Figure 4) and their occurrence (value within brackets). Expression data are listed in column P to T. Only fold change values statistically validated (fold discovery rate—FDR < 0.05) are presented (see Table S5B for global expression data). Best orthologs with sequence of RiSPs are listed in column V. Putative isoforms are depicted with superscripts number in “Gr id” column, see footnotes. (D) List, expression, and structural features of the 289 GrSPs up-regulated in at least one symbiotic condition. Only statistically robust data (FDR ≤ 0.05) are listed. (E) List, expression, and structural features of the 53 GrSPs up-regulated in the two tested hosts. Only statistically robust data (FDR ≤ 0.05) are listed. (F) List, expression, and structural features of the 150 GrSPs up-regulated in single host. Only statistically robust data (FDR ≤ 0.05) a [file Table5.XLSX]

## Sheet: A
Table S5A: Overall quality of RNAseq libraires from G. rosea in culture or in symbiotic tissues. Triplicate variability (figure) was analysed by principal component analysis by using CLC Genomic Workbench. For each replicates, the correlation matrix ('normalized' version of the covariance matrix) was calculated to define the orthogonal eigenvectors of the first and second major principal componen…
Sample	Library identification	Number of reads after trimming	Aligned reads on GiroV1* contig repertoire (%)
Gigaspora rosea
Germinating spore 5days_1	GSE67906	13694547	74.09
Germinating spore 5days_2		20125696	75
Germinating spore 5days_3		14132241	75.44
Germinating spore + GR24 5days_1		16746713	76.42
Germinating spore + GR24 5days_2		16213625	76.16
Germinating spore + GR24 5days_3		17000144	75.38
Germination spore Ct root exsudates_1		17354037	76.21
Germination spore Ct root exsudates_2		11922948	76.49
Germination spore Ct root exsudates_3		14135809	70.56
Germination spores with root exsudates_1		13597106	74
Germination spores with root exsudates_2		13793507	66.49
Germination spores with root exsudates_3		9886662	65.02
Extraradical mycelium_1	GSM1657864	1824534	74.22
Extraradical mycelium_2	GSM1657865	1276468	75.98
Extraradical mycelium_3	GSM1657866	1239428	77.32
Symbiotic roots Medicago truncatula_1	GSM1657858	12807817	15.43
Symbiotic roots Medicago truncatula_2	GSM1657859	15223568	17.36
Symbiotic roots Medicago truncatula_3	GSM1657860	15593401	14.43
Symbiotic roots Brachypodium distachyon_1	GSM1657861	10080751	24.14
Symbiotic roots Brachypodium distachyon_2	GSM1657862	11825644	15.59
Symbiotic roots Brachypodium distachyon_3	GSM1657863	13682995	18.73
*: Tang et al, Frontiers Mic., 2016

## Sheet: B
Table S5B: RNAseq raw expression data of the 2633 GrSPs obtained from Illumina Hiseq2000 sequencing (2 x 101 bp) and Miseq1000 sequencing (2 x 151 bp). Calculations were performed using CLC Genomics Workbench 9.0 software (Control = in vitro germinated spores, except for root exudate assays: mock = spores produced in same condition but without root exudates). RE: Root Exudates, ERM: Extra-Radical…
Gr id	GrSP Name	GR24 vs control - fold change	GR24 vs control - FDR	RE vs Mock - fold change	RE vs Mock - FDR	Medicago truncatula vs Control - fold change	Medicago truncatula vs Control - FDR	Brachypodium distachyon vs Control - fold change	Brachypodium distachyon vs Control - FDR	ERM vs Control - fold change	ERM vs Control - FDR	Brachypodium distachyon mycorrhized roots - 41_TAGCTT_L004_R1 (paired) RNA-Seq - Expression values	Brachypodium distachyon mycorrhized roots - 41_TAGCTT_L004_R1 (paired) RNA-Seq - Gene length	Brachypodium distachyon mycorrhized roots - 41_TAGCTT_L004_R1 (paired) RNA-Seq - Unique gene reads	Brachypodium distachyon mycorrhized roots - 41_TAGCTT_L004_R1 (paired) RNA-Seq - Total gene reads	Brachypodium distachyon mycorrhized roots - 41_TAGCTT_L004_R1 (paired) RNA-Seq - RPKM	Brachypodium distachyon mycorrhized roots - 40_GATCAG_L004_R1 (paired) RNA-Seq - Expression values	Brachypodium distachyon mycorrhized roots - 40_GATCAG_L004_R1 (paired) RNA-Seq - Gene length	Brachypodium distachyon mycorrhized roots - 40_GATCAG_L004_R1 (paired) RNA-Seq - Unique gene reads	Brachypodium distachyon mycorrhized roots - 40_GATCAG_L004_R1 (paired) RNA-Seq - Total gene reads	Brachypodium distachyon mycorrhized roots - 40_GATCAG_L004_R1 (paired) RNA-Seq - RPKM	Brachypodium distachyon mycorrhized roots - 42_GGCTAC_L004_R1 (paired) RNA-Seq - Expression values	Brachypodium distachyon mycorrhized roots - 42_GGCTAC_L004_R1 (paired) RNA-Seq - Gene length	Brachypodium distachyon mycorrhized roots - 42_GGCTAC_L004_R1 (paired) RNA-Seq - Unique gene reads	Brachypodium distachyon mycorrhized roots - 42_GGCTAC_L004_R1 (paired) RNA-Seq - Total gene reads	Brachypodium distachyon mycorrhized roots - 42_GGCTAC_L004_R1 (paired) RNA-Seq - RPKM	Brachypodium distachyon mycorrhized roots - Means	Germinating hyphae exposed to Daucus carota exudates - 44_GTTTCG_L004_R1 (paired) RNA-Seq - Expression values	Germinating hyphae exposed to Daucus carota exudates - 44_GTTTCG_L004_R1 (paired) RNA-Seq - Gene length	Germinating hyphae exposed to Daucus carota exudates - 44_GTTTCG_L004_R1 (paired) RNA-Seq - Unique gene reads	Germinating hyphae exposed to Daucus carota exudates - 44_GTTTCG_L004_R1 (paired) RNA-Seq - Total gene reads	Germinating hyphae exposed to Daucus carota exudates - 44_GTTTCG_L004_R1 (paired) RNA-Seq - RPKM	Germinating hyphae exposed to Daucus carota exudates - 43_GTGGCC_L004_R1 (paired) RNA-Seq - Expression values	Germinating hyphae exposed to Daucus carota exudates - 43_GTGGCC_L004_R1 (paired) RNA-Seq - Gene length	Germinating hyphae exposed to Daucus carota exudates - 43_GTGGCC_L004_R1 (paired) RNA-Seq - Unique gene reads	Germinating hyphae exposed to Daucus carota exudates - 43_GTGGCC_L004_R1 (paired) RNA-Seq - Total gene reads	Germinating hyphae exposed to Daucus carota exudates - 43_GTGGCC_L004_R1 (paired) RNA-Seq - RPKM	Germinating hyphae exposed to Daucus carota exudates - 45_CGTACG_L004_R1 (paired) RNA-Seq - Expression values	Germinating hyphae exposed to Daucus carota exudates - 45_CGTACG_L004_R1 (paired) RNA-Seq - Gene length	Germinating hyphae exposed to Daucus carota exudates - 45_CGTACG_L004_R1 (paired) RNA-Seq - Unique gene reads	Germinating hyphae exposed to Daucus carota exudates - 45_CGTACG_L004_R1 (paired) RNA-Seq - Total gene reads	Germinating hyphae exposed to Daucus carota exudates - 45_CGTACG_L004_R1 (paired) RNA-Seq - RPKM	Germinating hyphae exposed to Daucus carota exudates - Means	Germinating hyphae exposed to mock treatment - 47_ACTGAT_L004_R1 (paired) RNA-Seq - Expression values	Germinating hyphae exposed to mock treatment - 47_ACTGAT_L004_R1 (paired) RNA-Seq - Gene length	Germinating hyphae exposed to mock treatment - 47_ACTGAT_L004_R1 (paired) RNA-Seq - Unique gene reads	Germinating hyphae exposed to mock treatment - 47_ACTGAT_L004_R1 (paired) RNA-Seq - Total gene reads	Germinating hyphae exposed to mock treatment - 47_ACTGAT_L004_R1 (paired) RNA-Seq - RPKM	Germinating hyphae exposed to mock treatment - 46_GAGTGG_L004_R1 (paired) RNA-Seq - Expression values
Gr11010	GrSP1	1.35219	1	3.93285	0.707653	1.40589	1	-1.02773	1	1	1	214.326	105	1	1	214.326	0	105	0	0	0	0	105	0	0	0	71.4421	59.583	105	1	1	59.583	85.469	105	2	2	85.469	259.533	105	5	5	259.533	134.862	107.389	105	2	2	107.389	0
Gr22410	GrSP10	-1.46117	1	-1.15519	1	-1.79769e+308	0.0140221	-1.79769e+308	0.0114726	-10000	0.99	0	120	0	0	0	0	120	0	0	0	0	120	0	0	0	0	260.676	120	5	5	260.676	112.178	120	3	3	112.178	90.8364	120	2	2	90.8364	154.563	281.895	120	6	6	281.895	146.323
Gr27723	GrSP100	1	1	1.79769e+308	0.734197	1	1	1	1	1	1	0	108	0	0	0	0	108	0	0	0	0	108	0	0	0	0	0	108	0	0	0	41.5474	108	1	1	41.5474	0	108	0	0	0	13.8491	0	108	0	0	0	0
Gr18169	GrSP1000	-1.3535	0.53398	-1.30221	0.734197	-2.38659	8.76553e-05	-1.21139	0.473216	-10000	0.16	707.682	159	5	5	707.682	754.46	159	6	6	754.46	641.701	159	6	6	641.701	701.281	550.862	159	14	14	550.862	592.639	159	21	21	592.639	891.225	159	26	26	891.225	678.242	886.462	159	25	25	886.462	1214.76
Gr19810	GrSP1001	1.54258	1	-1.66204	0.501906	1.64975	1	-1.79769e+308	0.458274	-10000	0.99	0	126	0	0	0	0	126	0	0	0	0	126	0	0	0	0	99.305	126	2	2	99.305	71.2242	126	2	2	71.2242	129.766	126	3	3	129.766	100.099	134.236	126	3	3	134.236	139.355
Gr22845	GrSP1002	-1.46933	0.793755	1.38684	0.43122	-3.47658	0.138273	-1.89498	0.55362	-10000	2.81e-26	159.605	141	1	1	159.605	708.979	141	5	5	708.979	0	141	0	0	0	289.528	399.333	141	9	9	399.333	381.883	141	12	12	381.883	231.923	141	6	6	231.923	337.713	239.911	141	6	6	239.911	249.06
Gr23760	GrSP1003	2.25215	0.276686	1.49636	0.734197	3.02699	0.822913	1.0476	1	1	1	174.452	129	1	1	174.452	0	129	0	0	0	0	129	0	0	0	58.1506	145.493	129	3	3	145.493	278.271	129	8	8	278.271	380.245	129	9	9	380.245	268.003	218.523	129	5	5	218.523	226.857
Gr24975	GrSP1004	1.48431	1	-1.21418	1	-1.27309	1	-1.79769e+308	0.165332	-10000	0.92	0	138	0	0	0	0	138	0	0	0	0	138	0	0	0	0	45.3349	138	1	1	45.3349	292.638	138	9	9	292.638	355.447	138	9	9	355.447	231.14	163.417	138	4	4	163.417	212.062
Gr25128	GrSP1005	1.19315	0.963666	1.5322	0.142976	-2.08215	0.206624	1.94054	0.248005	-10000	0.4	600.114	150	4	4	600.114	666.44	150	5	5	666.44	226.734	150	2	2	226.734	497.763	375.373	150	9	9	375.373	239.313	150	8	8	239.313	363.346	150	10	10	363.346	326.011	187.93	150	5	5	187.93	273.136
Gr27946	GrSP1006	-1.37647	0.956046	1.20926	1	1.68222	0.771284	-1.79769e+308	0.0136439	13.6	1	0	153	0	0	0	0	153	0	0	0	0	153	0	0	0	0	204.452	153	5	5	204.452	58.6552	153	2	2	58.6552	106.866	153	3	3	106.866	123.324	36.849	153	1	1	36.849	76.5087
Gr28869	GrSP1007	1.28745	1	2.26276	0.923239	-1.79769e+308	0.443653	1.90013	1	1	1	348.904	129	2	2	348.904	0	129	0	0	0	0	129	0	0	0	116.301	48.4978	129	1	1	48.4978	0	129	0	0	0	84.499	129	2	2	84.499	44.3323	0	129	0	0	0	0
Gr2888	GrSP1008	-1.1228	0.793755	1.37638	0.0310162	1.19779	0.793297	-1.40614	0.00752552	-10000	1.87e-30	6220.69	123	34	34	6220.69	6989.49	123	43	43	6989.49	6497.87	123	47	47	6497.87	6569.35	11393.4	123	224	224	11393.4	8463.51	123	232	232	8463.51	8729.16	123	197	197	8729.16	9528.7	7608.87	123	166	166	7608.87	7090.12
Gr29805	GrSP1009	-1.79769e+308	0.793755	1.79769e+308	0.0067435	-1.79769e+308	0.553375	-1.79769e+308	0.5392	1	1	0	129	0	0	0	0	129	0	0	0	0	129	0	0	0	0	48.4978	129	1	1	48.4978	69.5678	129	2	2	69.5678	126.748	129	3	3	126.748	81.6047	0	129	0	0	0	0
Gr30411	GrSP101	1.16477	1	2.86747	0.63066	16.4862	0.600714	-1.79769e+308	0.5392	1	1	0	114	0	0	0	0	114	0	0	0	0	114	0	0	0	0	54.8791	114	1	1	54.8791	39.3607	114	1	1	39.3607	95.6173	114	2	2	95.6173	63.2857	0	114	0	0	0	0
Gr30949	GrSP1010	-3.19446	0.471909	1.13861	1	2.29648	0.914679	-1.79769e+308	0.0137173	1	1	0	123	0	0	0	0	123	0	0	0	0	123	0	0	0	0	50.8636	123	1	1	50.8636	0	123	0	0	0	0	123	0	0	0	16.9545	45.8366	123	1	1	45.8366	0
Gr31208	GrSP1011	-1.05472	1	-1.9182	5.52972e-05	-6.38833	0.00362529	-2.04879	0.0668675	-10000	0.65	333.397	135	2	2	333.397	148.098	135	1	1	148.098	251.927	135	2	2	251.927	244.474	278.054	135	6	6	278.054	398.855	135	12	12	398.855	363.346	135	9	9	363.346	346.752	793.482	135	19	19	793.482	606.969
Gr32063	GrSP1012	1.79769e+308	0.793755	-3.01368	1	1	1	1	1	1	1	0	147	0	0	0	0	147	0	0	0	0	147	0	0	0	0	0	147	0	0	0	0	147	0	0	0	37.0761	147	1	1	37.0761	12.3587	0	147	0	0	0	119.447
Gr33286	GrSP1013	1.08329	1	1.79938	0.734197	-1.11554	1	-1.74817	0.953069	-10000	0.99	0	150	0	0	0	133.288	150	1	1	133.288	0	150	0	0	0	44.4293	166.832	150	4	4	166.832	149.571	150	5	5	149.571	36.3346	150	1	1	36.3346	117.579	37.586	150	1	1	37.586	117.058
Gr36556	GrSP1014	-1.10833	1	4.47691	4.9818e-25	1.04265	1	-1.7323	0.791804	1	1	163.074	138	1	1	163.074	0	138	0	0	0	0	138	0	0	0	54.3582	272.009	138	6	6	272.009	227.608	138	7	7	227.608	276.459	138	7	7	276.459	258.692	40.8543	138	1	1	40.8543	84.8249
Gr37046	GrSP1015	-2.09652	1	-1.00483	1	-1.79769e+308	0.206624	-1.79769e+308	0.186808	1	1	0	144	0	0	0	0	144	0	0	0	0	144	0	0	0	0	0	144	0	0	0	0	144	0	0	0	37.8485	144	1	1	37.8485	12.6162	0	144	0	0	0	40.6453
Gr37961	GrSP1016	1.20579	1	1.79769e+308	0.734197	1.7996	1	-1.79769e+308	0.186808	-10000	0.99	0	132	0	0	0	0	132	0	0	0	0	132	0	0	0	0	0	132	0	0	0	0	132	0	0	0	41.2893	132	1	1	41.2893	13.7631	0	132	0	0	0	0
Gr38682	GrSP1017	1.94417	0.914636	1.48734	0.783892	-1.79769e+308	0.206624	-1.79769e+308	0.186808	1	1	0	135	0	0	0	0	135	0	0	0	0	135	0	0	0	0	46.3423	135	1	1	46.3423	33.2379	135	1	1	33.2379	40.3717	135	1	1	40.3717	39.984	41.7622	135	1	1	41.7622	43.3549
Gr42027	GrSP1018	1.79769e+308	0.793755	-1.79769e+308	0.734197	1	1	1	1	1	1	0	141	0	0	0	0	141	0	0	0	0	141	0	0	0	0	0	141	0	0	0	0	141	0	0	0	0	141	0	0	0	0	0	141	0	0	0	41.51
Gr42124	GrSP1019	1	1	1	1	1	1	1	1	1	1	0	135	0	0	0	0	135	0	0	0	0	135	0	0	0	0	0	135	0	0	0	0	135	0	0	0	0	135	0	0	0	0	0	135	0	0	0	0
Gr30926	GrSP102	-1.79769e+308	0.410205	1.70522	0.755602	6.17565	0.678752	-1.79769e+308	0.178054	-10000	0.99	0	120	0	0	0	0	120	0	0	0	0	120	0	0	0	0	104.27	120	2	2	104.27	37.3927	120	1	1	37.3927	90.8364	120	2	2	90.8364	77.4998	93.965	120	2	2	93.965	48.7743
Gr46764	GrSP1020	2.44716	1	1.82699	1	-1.79769e+308	0.553375	-1.79769e+308	0.5392	1	1	0	132	0	0	0	0	132	0	0	0	0	132	0	0	0	0	0	132	0	0	0	33.9933	132	1	1	33.9933	41.2893	132	1	1	41.2893	25.0942	0	132	0	0	0	44.3403
Gr47580	GrSP1021	1	1	1	1	1	1	1	1	1	1	0	126	0	0	0	0	126	0	0	0	0	126	0	0	0	0	0	126	0	0	0	0	126	0	0	0	0	126	0	0	0	0	0	126	0	0	0	0
Gr48278	GrSP1022	1	1	1.79769e+308	0.734197	1.79769e+308	0.553375	1.79769e+308	0.319234	1	1	326.149	138	2	2	326.149	0	138	0	0	0	123.225	138	1	1	123.225	149.791	0	138	0	0	0	32.5154	138	1	1	32.5154	0	138	0	0	0	10.8385	0	138	0	0	0	0
Gr49553	GrSP1023	-1.79769e+308	0.793755	-1.79769e+308	0.734197	-1.79769e+308	0.553375	-1.79769e+308	0.5392	1	1	0	120	0	0	0	0	120	0	0	0	0	120	0	0	0	0	0	120	0	0	0	0	120	0	0	0	0	120	0	0	0	0	46.9825	120	1	1	46.9825	0
Gr50000	GrSP1024	1	1	2.35613	0.927453	1	1	1	1	1	1	0	126	0	0	0	0	126	0	0	0	0	126	0	0	0	0	99.305	126	2	2	99.305	0	126	0	0	0	43.2554	126	1	1	43.2554	47.5202	0	126	0	0	0	0
Gr50645	GrSP1025	-1.22996	1	1	1	-1.79769e+308	0.553375	-1.79769e+308	0.5392	-10000	0.99	0	144	0	0	0	0	144	0	0	0	0	144	0	0	0	0	0	144	0	0	0	0	144	0	0	0	0	144	0	0	0	0	0	144	0	0	0	0
Gr55283	GrSP1026	1.79769e+308	0.410205	-1.79769e+308	0.307779	1	1	1	1	1	1	0	132	0	0	0	0	132	0	0	0	0	132	0	0	0	0	0	132	0	0	0	0	132	0	0	0	0	132	0	0	0	0	42.7114	132	1	1	42.7114	44.3403
Gr56845	GrSP1027	1	1	1	1	1	1	1	1	1	1	0	132	0	0	0	0	132	0	0	0	0	132	0	0	0	0	0	132	0	0	0	0	132	0	0	0	0	132	0	0	0	0	0	132	0	0	0	0
Gr57714	GrSP1028	1.79769e+308	0.793755	1.79769e+308	0.734197	1	1	1	1	1	1	0	123	0	0	0	0	123	0	0	0	0	123	0	0	0	0	50.8636	123	1	1	50.8636	0	123	0	0	0	0	123	0	0	0	16.9545	0	123	0	0	0	0
Gr58833	GrSP1029	3.67077	1	1.79769e+308	0.734197	-1.79769e+308	0.553375	-1.79769e+308	0.5392	1	1	0	150	0	0	0	0	150	0	0	0	0	150	0	0	0	0	0	150	0	0	0	0	150	0	0	0	36.3346	150	1	1	36.3346	12.1115	0	150	0	0	0	0
Gr3104	GrSP103	-1.0982	0.832581	-1.2657	0.17936	-1.44301	0.00539846	-4.04662	8.80053e-13	-10000	0.00544	961.721	117	5	5	961.721	1879.7	117	11	11	1879.7	1162.74	117	8	8	1162.74	1334.72	5454.14	117	102	102	5454.14	4295.36	117	112	112	4295.36	5822.85	117	125	125	5822.85	5190.78	7324.45	117	152	152	7324.45	7403.69
Gr59195	GrSP1030	1.79769e+308	0.793755	1.79769e+308	0.734197	1	1	1.79769e+308	0.5392	1	1	0	135	0	0	0	148.098	135	1	1	148.098	0	135	0	0	0	49.3659	0	135	0	0	0	66.4759	135	2	2	66.4759	0	135	0	0	0	22.1586	0	135	0	0	0	0
Gr61301	GrSP1031	1	1	-1.79769e+308	0.734197	1	1	1	1	1	1	0	144	0	0	0	0	144	0	0	0	0	144	0	0	0	0	0	144	0	0	0	0	144	0	0	0	0	144	0	0	0	0	0	144	0	0	0	0
Gr62234	GrSP1032	1	1	1	1	1	1	1.79769e+308	0.00112173	1	1	5095.31	159	36	36	5095.31	11191.2	159	89	89	11191.2	13689.6	159	128	128	13689.6	9992.03	0	159	0	0	0	0	159	0	0	0	0	159	0	0	0	0	0	159	0	0	0	0
Gr62511	GrSP1033	-1.79769e+308	0.793755	-2.00932	1	5.49422	0.699907	-1.79769e+308	0.5392	1	1	0	168	0	0	0	0	168	0	0	0	0	168	0	0	0	0	0	168	0	0	0	0	168	0	0	0	32.4416	168	1	1	32.4416	10.8139	0	168	0	0	0	69.6776
Gr62698	GrSP1034	-1.79769e+308	0.793755	-1.79769e+308	0.307779	6.55627	0.677126	10.9009	0.24728	1	1	170.487	132	1	1	170.487	0	132	0	0	0	128.826	132	1	1	128.826	99.7711	0	132	0	0	0	0	132	0	0	0	0	132	0	0	0	0	42.7114	132	1	1	42.7114	44.3403
Gr63375	GrSP1035	-1.79769e+308	0.793755	1	1	-1.79769e+308	0.553375	-1.79769e+308	0.5392	1	1	0	135	0	0	0	0	135	0	0	0	0	135	0	0	0	0	0	135	0	0	0	0	135	0	0	0	0	135	0	0	0	0	0	135	0	0	0	0
Gr63672	GrSP1036	1	1	-1.79769e+308	0.734197	1.79769e+308	0.553375	1	1	1	1	0	144	0	0	0	0	144	0	0	0	0	144	0	0	0	0	0	144	0	0	0	0	144	0	0	0	0	144	0	0	0	0	0	144	0	0	0	81.2905
Gr65929	GrSP1037	-1.79769e+308	0.793755	1.79769e+308	0.734197	-1.79769e+308	0.553375	-1.79769e+308	0.5392	1	1	0	162	0	0	0	0	162	0	0	0	0	162	0	0	0	0	38.6186	162	1	1	38.6186	0	162	0	0	0	0	162	0	0	0	12.8729	0	162	0	0	0	0
Gr66070	GrSP1038	1	1	1.79769e+308	0.734197	1	1	1	1	1	1	0	126	0	0	0	0	126	0	0	0	0	126	0	0	0	0	49.6525	126	1	1	49.6525	0	126	0	0	0	0	126	0	0	0	16.5508	0	126	0	0	0	0
Gr67463	GrSP1039	1	1	1	1	1	1	1.79769e+308	0.5392	1	1	0	129	0	0	0	0	129	0	0	0	131.822	129	1	1	131.822	43.9407	0	129	0	0	0	0	129	0	0	0	0	129	0	0	0	0	0	129	0	0	0	0
Gr32585	GrSP104	1.79769e+308	0.00587242	1	1	1	1	1.79769e+308	0.5392	1	1	0	114	0	0	0	0	114	0	0	0	149.167	114	1	1	149.167	49.7224	0	114	0	0	0	0	114	0	0	0	0	114	0	0	0	0	0	114	0	0	0	0
Gr69983	GrSP1040	1	1	1	1	1	1	1	1	1	1	0	147	0	0	0	0	147	0	0	0	0	147	0	0	0	0	0	147	0	0	0	0	147	0	0	0	0	147	0	0	0	0	0	147	0	0	0	0
Gr70068	GrSP1041	-1.79769e+308	0.793755	1.79769e+308	0.734197	-1.79769e+308	0.553375	-1.79769e+308	0.5392	1	1	0	150	0	0	0	0	150	0	0	0	0	150	0	0	0	0	0	150	0	0	0	0	150	0	0	0	36.3346	150	1	1	36.3346	12.1115	0	150	0	0	0	0
Gr70711	GrSP1042	1.79769e+308	0.793755	1	1	1	1	1	1	1	1	0	138	0	0	0	0	138	0	0	0	0	138	0	0	0	0	0	138	0	0	0	0	138	0	0	0	0	138	0	0	0	0	0	138	0	0	0	0
Gr70841	GrSP1043	-1.79769e+308	0.793755	1.79769e+308	0.734197	-1.79769e+308	0.553375	-1.79769e+308	0.5392	-10000	0.99	0	162	0	0	0	0	162	0	0	0	0	162	0	0	0	0	0	162	0	0	0	0	162	0	0	0	33.6431	162	1	1	33.6431	11.2144	0	162	0	0	0	0
Gr71676	GrSP1044	-1.79769e+308	0.793755	1	1	-1.79769e+308	0.553375	-1.79769e+308	0.5392	1	1	0	153	0	0	0	0	153	0	0	0	0	153	0	0	0	0	0	153	0	0	0	0	153	0	0	0	0	153	0	0	0	0	0	153	0	0	0	0
Gr73086	GrSP1045	1	1	1	1	1	1	1	1	1	1	0	132	0	0	0	0	132	0	0	0	0	132	0	0	0	0	0	132	0	0	0	0	132	0	0	0	0	132	0	0	0	0	0	132	0	0	0	0
Gr75329	GrSP1046	1.79769e+308	0.793755	1	1	1	1	1	1	1	1	0	126	0	0	0	0	126	0	0	0	0	126	0	0	0	0	0	126	0	0	0	0	126	0	0	0	0	126	0	0	0	0	0	126	0	0	0	0
Gr76440	GrSP1047	1	1	1	1	1.79769e+308	0.00890428	1	1	1	1	0	174	0	0	0	0	174	0	0	0	0	174	0	0	0	0	0	174	0	0	0	0	174	0	0	0	0	174	0	0	0	0	0	174	0	0	0	0
Gr78875	GrSP1048	1	1	1	1	1	1	1	1	1	1	0	144	0	0	0	0	144	0	0	0	0	144	0	0	0	0	0	144	0	0	0	0	144	0	0	0	0	144	0	0	0	0	0	144	0	0	0	0
Gr79646	GrSP1049	1.17294	1	1	1	-1.79769e+308	0.553375	5.61042	0.689616	1	1	0	132	0	0	0	151.464	132	1	1	151.464	0	132	0	0	0	50.4879	0	132	0	0	0	0	132	0	0	0	0	132	0	0	0	0	0	132	0	0	0	0
Gr32631	GrSP105	2.8259	0.793755	1.42123	1	-1.79769e+308	0.206624	-1.79769e+308	0.186808	1	1	0	120	0	0	0	0	120	0	0	0	0	120	0	0	0	0	52.1351	120	1	1	52.1351	37.3927	120	1	1	37.3927	0	120	0	0	0	29.8426	0	120	0	0	0	0
Gr79648	GrSP1050	1.79769e+308	0.793755	1	1	1	1	1	1	1	1	0	123	0	0	0	0	123	0	0	0	0	123	0	0	0	0	0	123	0	0	0	0	123	0	0	0	0	123	0	0	0	0	0	123	0	0	0	0
Gr79859	GrSP1051	1	1	1	1	1	1	1	1	1	1	0	129	0	0	0	0	129	0	0	0	0	129	0	0	0	0	0	129	0	0	0	0	129	0	0	0	0	129	0	0	0	0	0	129	0	0	0	0
Gr79940	GrSP1052	1	1	1	1	1	1	1.79769e+308	0.233737	1	1	5876.12	180	47	47	5876.12	1110.73	180	10	10	1110.73	1228.14	180	13	13	1228.14	2738.33	0	180	0	0	0	0	180	0	0	0	0	180	0	0	0	0	0	180	0	0	0	0
Gr80161	GrSP1053	1	1	1	1	1	1	1	1	1	1	0	129	0	0	0	0	129	0	0	0	0	129	0	0	0	0	0	129	0	0	0	0	129	0	0	0	0	129	0	0	0	0	0	129	0	0	0	0
Gr8037	GrSP1054	1.09107	1	-1.39107	0.734197	-1.79769e+308	2.03707e-28	-8.32168	4.15644e-08	1.03	1	0	159	0	0	0	125.743	159	1	1	125.743	0	159	0	0	0	41.9145	275.431	159	7	7	275.431	395.092	159	14	14	395.092	377.057	159	11	11	377.057	349.193	709.17	159	20	20	709.17	478.54
Gr88679	GrSP1055	1	1	1	1	1.79769e+308	0.410369	1	1	1	1	0	141	0	0	0	0	141	0	0	0	0	141	0	0	0	0	0	141	0	0	0	0	141	0	0	0	0	141	0	0	0	0	0	141	0	0	0	0
Gr90591	GrSP1056	1	1	1	1	1.79769e+308	0.553375	1	1	1	1	0	150	0	0	0	0	150	0	0	0	0	150	0	0	0	0	0	150	0	0	0	0	150	0	0	0	0	150	0	0	0	0	0	150	0	0	0	0
Gr91018	GrSP1057	1	1	1	1	1.79769e+308	0.553375	1.79769e+308	0.5392	1	1	0	165	0	0	0	121.171	165	1	1	121.171	0	165	0	0	0	40.3903	0	165	0	0	0	0	165	0	0	0	0	165	0	0	0	0	0	165	0	0	0	0
Gr91045	GrSP1058	1	1	1	1	1	1	1	1	1	1	0	120	0	0	0	0	120	0	0	0	0	120	0	0	0	0	0	120	0	0	0	0	120	0	0	0	0	120	0	0	0	0	0	120	0	0	0	0
Gr92890	GrSP1059	1	1	1	1	1	1	1	1	1	1	0	141	0	0	0	0	141	0	0	0	0	141	0	0	0	0	0	141	0	0	0	0	141	0	0	0	0	141	0	0	0	0	0	141	0	0	0	0
Gr32642	GrSP106	1.17292	1	1.12387	1	-1.79769e+308	0.553375	-1.79769e+308	0.5392	1	1	0	117	0	0	0	0	117	0	0	0	0	117	0	0	0	0	53.4719	117	1	1	53.4719	0	117	0	0	0	0	117	0	0	0	17.824	0	117	0	0	0	50.0249
Gr94935	GrSP1060	1	1	1.79769e+308	0.734197	1	1	1.79769e+308	4.2532e-05	1	1	57379.3	171	436	436	57379.3	25254.6	171	216	216	25254.6	38087.4	171	383	383	38087.4	40240.4	0	171	0	0	0	0	171	0	0	0	31.8724	171	1	1	31.8724	10.6241	0	171	0	0	0	0
Gr95897	GrSP1061	1	1	1	1	1	1	1	1	1	1	0	135	0	0	0	0	135	0	0	0	0	135	0	0	0	0	0	135	0	0	0	0	135	0	0	0	0	135	0	0	0	0	0	135	0	0	0	0
Gr9927	GrSP1062	-1.05349	1	-1.13855	1	-1.79769e+308	0.000104157	-11.4432	0.00114475	-10000	0.31	0	138	0	0	0	0	138	0	0	0	123.225	138	1	1	123.225	41.075	272.009	138	6	6	272.009	487.731	138	15	15	487.731	197.47	138	5	5	197.47	319.07	245.126	138	6	6	245.126	508.949
Gr10034	GrSP1063	-2.02574	0.0780023	-1.44	1	-1.79769e+308	1.02099e-15	-1.79769e+308	8.93367e-16	-10000	0.99	0	132	0	0	0	0	132	0	0	0	0	132	0	0	0	0	47.3956	132	1	1	47.3956	0	132	0	0	0	165.157	132	4	4	165.157	70.8509	85.4227	132	2	2	85.4227	177.361
Gr10569	GrSP1064	1	1	1	1	1	1	1	1	1	1	0	144	0	0	0	0	144	0	0	0	0	144	0	0	0	0	0	144	0	0	0	0	144	0	0	0	0	144	0	0	0	0	0	144	0	0	0	0
Gr11088	GrSP1065	-2.92295	0.793755	-5.72022	0.219199	-1.79769e+308	0.206624	-1.79769e+308	0.186808	1	1	0	147	0	0	0	0	147	0	0	0	0	147	0	0	0	0	85.1186	147	2	2	85.1186	0	147	0	0	0	0	147	0	0	0	28.3729	76.7061	147	2	2	76.7061	159.263
Gr20315	GrSP1066	1.17593	1	-1.03483	1	-1.46111	1	-1.83786	0.627828	1	1	0	126	0	0	0	158.676	126	1	1	158.676	134.961	126	1	1	134.961	97.879	248.263	126	5	5	248.263	213.672	126	6	6	213.672	302.788	126	7	7	302.788	254.908	223.726	126	5	5	223.726	232.259
Gr24991	GrSP1067	-5.0754	0.497833	6.87727	0.021863	-1.35417	1	-1.79769e+308	0.0480817	1	1	0	150	0	0	0	0	150	0	0	0	0	150	0	0	0	0	125.124	150	3	3	125.124	119.657	150	4	4	119.657	254.342	150	7	7	254.342	166.374	37.586	150	1	1	37.586	39.0194
Gr30563	GrSP1068	1.03971	1	-1.81066	0.734197	1.70282	0.169408	-3.44186	0.240484	-10000	0.87	0	132	0	0	0	151.464	132	1	1	151.464	0	132	0	0	0	50.4879	142.187	132	3	3	142.187	101.98	132	3	3	101.98	82.5786	132	2	2	82.5786	108.915	85.4227	132	2	2	85.4227	177.361
Gr38099	GrSP1069	2.42208	1	1	1	-1.79769e+308	0.553375	-1.79769e+308	0.5392	1	1	0	126	0	0	0	0	126	0	0	0	0	126	0	0	0	0	0	126	0	0	0	0	126	0	0	0	0	126	0	0	0	0	0	126	0	0	0	0
Gr33565	GrSP107	1.79769e+308	0.793755	1	1	1	1	1	1	1	1	0	120	0	0	0	0	120	0	0	0	0	120	0	0	0	0	0	120	0	0	0	0	120	0	0	0	0	120	0	0	0	0	0	120	0	0	0	0
Gr38113	GrSP1070	-1.79769e+308	0.793755	-1.00485	1	-1.79769e+308	0.553375	-1.79769e+308	0.5392	1	1	0	150	0	0	0	0	150	0	0	0	0	150	0	0	0	0	0	150	0	0	0	0	150	0	0	0	36.3346	150	1	1	36.3346	12.1115	0	150	0	0	0	39.0194
Gr45864	GrSP1071	1	1	1.44625	1	1	1	1	1	1	1	0	180	0	0	0	0	180	0	0	0	0	180	0	0	0	0	0	180	0	0	0	0	180	0	0	0	60.5576	180	2	2	60.5576	20.1859	0	180	0	0	0	0
Gr50088	GrSP1072	1	1	1.00834	1	1	1	1	1	1	1	0	144	0	0	0	0	144	0	0	0	0	144	0	0	0	0	0	144	0	0	0	0	144	0	0	0	37.8485	144	1	1	37.8485	12.6162	39.1521	144	1	1	39.1521	0
Gr54648	GrSP1073	-1.17935	1	1	1	-1.79769e+308	0.553375	-1.79769e+308	0.5392	1	1	0	126	0	0	0	0	126	0	0	0	0	126	0	0	0	0	0	126	0	0	0	0	126	0	0	0	0	126	0	0	0	0	0	126	0	0	0	0
Gr58018	GrSP1074	1	1	-1.79769e+308	0.734197	1	1	1	1	1	1	0	177	0	0	0	0	177	0	0	0	0	177	0	0	0	0	0	177	0	0	0	0	177	0	0	0	0	177	0	0	0	0	31.8525	177	1	1	31.8525	0
Gr58533	GrSP1075	1.79769e+308	0.793755	1	1	1	1	1	1	1	1	0	117	0	0	0	0	117	0	0	0	0	117	0	0	0	0	0	117	0	0	0	0	117	0	0	0	0	117	0	0	0	0	0	117	0	0	0	0
Gr62431	GrSP1076	1	1	1	1	1	1	1	1	1	1	0	147	0	0	0	0	147	0	0	0	0	147	0	0	0	0	0	147	0	0	0	0	147	0	0	0	0	147	0	0	0	0	0	147	0	0	0	0
Gr64843	GrSP1077	1	1	1.79769e+308	0.734197	1	1	1	1	1	1	0	126	0	0	0	0	126	0	0	0	0	126	0	0	0	0	0	126	0	0	0	35.6121	126	1	1	35.6121	0	126	0	0	0	11.8707	0	126	0	0	0	0
Gr85082	GrSP1078	1	1	1	1	1.79769e+308	0.553375	1	1	1	1	0	138	0	0	0	0	138	0	0	0	0	138	0	0	0	0	0	138	0	0	0	0	138	0	0	0	0	138	0	0	0	0	0	138	0	0	0	0
Gr89344	GrSP1079	1	1	1	1	1	1	1	1	1	1	0	132	0	0	0	0	132	0	0	0	0	132	0	0	0	0	0	132	0	0	0	0	132	0	0	0	0	132	0	0	0	0	0	132	0	0	0	0
Gr34760	GrSP108	1.04609	1	-1.1938	1	-1.79769e+308	0.206624	-1.79769e+308	0.186808	1	1	0	120	0	0	0	0	120	0	0	0	0	120	0	0	0	0	0	120	0	0	0	74.7854	120	2	2	74.7854	0	120	0	0	0	24.9285	46.9825	120	1	1	46.9825	48.7743
Gr92610	GrSP1080	1	1	1	1	1.79769e+308	0.553375	1	1	1	1	0	153	0	0	0	0	153	0	0	0	0	153	0	0	0	0	0	153	0	0	0	0	153	0	0	0	0	153	0	0	0	0	0	153	0	0	0	0
Gr9321	GrSP1081	-1.01096	1	1.37584	0.325502	1.53731	0.0148304	-1.26562	0.5392	1.64	1	348.904	129	2	2	348.904	619.944	129	4	4	619.944	395.467	129	3	3	395.467	454.771	727.467	129	15	15	727.467	660.894	129	19	19	660.894	802.74	129	19	19	802.74	730.367	480.751	129	11	11	480.751	771.315
Gr95579	GrSP1082	1	1	1	1	1	1	1.79769e+308	0.5392	1	1	0	138	0	0	0	0	138	0	0	0	246.45	138	2	2	246.45	82.1501	0	138	0	0	0	0	138	0	0	0	0	138	0	0	0	0	0	138	0	0	0	0
Gr26650	GrSP1083	3.71148	0.507357	1	1	1.92993	1	-1.79769e+308	0.178054	1	1	0	147	0	0	0	0	147	0	0	0	0	147	0	0	0	0	0	147	0	0	0	0	147	0	0	0	0	147	0	0	0	0	0	147	0	0	0	0
Gr15770	GrSP1084	-1.79769e+308	0.793755	1.79769e+308	0.734197	-1.79769e+308	0.553375	-1.79769e+308	0.5392	1	1	0	147	0	0	0	0	147	0	0	0	0	147	0	0	0	0	42.5593	147	1	1	42.5593	0	147	0	0	0	0	147	0	0	0	14.1864	0	147	0	0	0	0
Gr18487	GrSP1085	1.69622	0.793755	3.68273	0.0214832	-1.79769e+308	0.206624	1.1484	1	1	1	0	132	0	0	0	151.464	132	1	1	151.464	0	132	0	0	0	50.4879	236.978	132	5	5	236.978	407.92	132	12	12	407.92	289.025	132	7	7	289.025	311.308	0	132	0	0	0	88.6805
Gr28571	GrSP1086	-1.79769e+308	0.450371	1.79769e+308	0.307779	-1.79769e+308	0.206624	2.49164	0.879251	-10000	0.99	170.487	132	1	1	170.487	0	132	0	0	0	0	132	0	0	0	56.829	0	132	0	0	0	33.9933	132	1	1	33.9933	41.2893	132	1	1	41.2893	25.0942	0	132	0	0	0	0
Gr38436	GrSP1087	-1.79769e+308	0.793755	1.79769e+308	0.331353	-1.79769e+308	0.553375	-1.79769e+308	0.5392	1	1	0	138	0	0	0	0	138	0	0	0	0	138	0	0	0	0	45.3349	138	1	1	45.3349	65.0308	138	2	2	65.0308	0	138	0	0	0	36.7886	0	138	0	0	0	0
Gr38911	GrSP1088	1.21084	1	-1.40728	1	3.04642	0.843462	1.66854	1	-10000	0.99	0	141	0	0	0	0	141	0	0	0	120.603	141	1	1	120.603	40.2011	44.3703	141	1	1	44.3703	31.8236	141	1	1	31.8236	0	141	0	0	0	25.398	0	141	0	0	0	0
Gr43392	GrSP1089	3.56329	0.53398	-1.0134	1	10.8631	0.0170361	7.3482	0.0101806	-10000	0.99	872.259	129	5	5	872.259	309.972	129	2	2	309.972	527.289	129	4	4	527.289	569.84	96.9956	129	2	2	96.9956	69.5678	129	2	2	69.5678	42.2495	129	1	1	42.2495	69.6043	87.4093	129	2	2	87.4093	136.114
Gr34931	GrSP109	1	1	1	1	1	1	1	1	1	1	0	114	0	0	0	0	114	0	0	0	0	114	0	0	0	0	0	114	0	0	0	0	114	0	0	0	0	114	0	0	0	0	0	114	0	0	0	0
Gr46127	GrSP1090	3.5025	0.793755	-1.79769e+308	0.734197	8.79218	0.642927	-1.79769e+308	0.5392	1	1	0	153	0	0	0	0	153	0	0	0	0	153	0	0	0	0	0	153	0	0	0	0	153	0	0	0	0	153	0	0	0	0	0	153	0	0	0	76.5087
Gr46563	GrSP1091	-1.79769e+308	0.793755	-2.38839	0.825467	-1.79769e+308	0.553375	-1.79769e+308	0.5392	-10000	0.99	0	144	0	0	0	0	144	0	0	0	0	144	0	0	0	0	0	144	0	0	0	31.1606	144	1	1	31.1606	0	144	0	0	0	10.3869	39.1521	144	1	1	39.1521	40.6453
Gr4675	GrSP1092	-1.04412	1	-1.24256	0.385374	-5.1156	9.28312e-10	-7.93152	1.2631e-08	-10000	4.75e-07	294.174	153	2	2	294.174	0	153	0	0	0	111.144	153	1	1	111.144	135.106	490.684	153	12	12	490.684	527.897	153	18	18	527.897	463.088	153	13	13	463.088	493.889	589.584	153	16	16	589.584	573.815
Gr50425	GrSP1093	-1.79769e+308	0.793755	-4.74942	0.707523	-1.79769e+308	0.553375	-1.79769e+308	0.5392	1	1	0	141	0	0	0	0	141	0	0	0	0	141	0	0	0	0	0	141	0	0	0	0	141	0	0	0	38.6538	141	1	1	38.6538	12.8846	79.9702	141	2	2	79.9702	0
Gr58120	GrSP1094	1.79769e+308	0.793755	1	1	1	1	1	1	1	1	0	171	0	0	0	0	171	0	0	0	0	171	0	0	0	0	0	171	0	0	0	0	171	0	0	0	0	171	0	0	0	0	0	171	0	0	0	0
Gr64136	GrSP1095	1	1	1.79769e+308	0.734197	1	1	1	1	1	1	0	129	0	0	0	0	129	0	0	0	0	129	0	0	0	0	48.4978	129	1	1	48.4978	0	129	0	0	0	0	129	0	0	0	16.1659	0	129	0	0	0	0
Gr8896	GrSP1096	1.29263	1	-2.96301	7.94962e-07	-2.35624	0.553375	-2.68852	0.35148	1	1	0	132	0	0	0	0	132	0	0	0	128.826	132	1	1	128.826	42.9421	94.7912	132	2	2	94.7912	33.9933	132	1	1	33.9933	41.2893	132	1	1	41.2893	56.6913	170.845	132	4	4	170.845	177.361
Gr9271	GrSP1097	-1.23286	1	-2.40346	1	-1.79769e+308	0.00175053	-1.79769e+308	0.00139127	-10000	0.4	0	156	0	0	0	0	156	0	0	0	0	156	0	0	0	0	0	156	0	0	0	28.7636	156	1	1	28.7636	0	156	0	0	0	9.58787	0	156	0	0	0	75.0374
Gr95420	GrSP1098	1	1	1	1	1	1	1.79769e+308	0.0190199	1	1	447.846	201	4	4	447.846	99.4687	201	1	1	99.4687	423.012	201	5	5	423.012	323.442	0	201	0	0	0	0	201	0	0	0	0	201	0	0	0	0	0	201	0	0	0	0
Gr10587	GrSP1099	-1.01446	1	-2.20205	0.292164	-4.13921	0.0449683	-1.60505	0.350421	-10000	0.4	333.397	135	2	2	333.397	444.293	135	3	3	444.293	125.963	135	1	1	125.963	301.218	370.739	135	8	8	370.739	299.141	135	9	9	299.141	121.115	135	3	3	121.115	263.665	459.384	135	11	11	459.384	910.454
Gr24943	GrSP11	1.74718	1	1.55653	1	-1.79769e+308	0.553375	3.04216	0.831885	1	1	208.373	108	1	1	208.373	0	108	0	0	0	0	108	0	0	0	69.4576	115.856	108	2	2	115.856	0	108	0	0	0	151.394	108	3	3	151.394	89.0833	52.2028	108	1	1	52.2028	54.1937
Gr3650	GrSP110	-2.6856	0.000583695	2.53625	0.734197	-1.6956	0.792338	-3.65412	0.0411237	-10000	0.99	163.074	138	1	1	163.074	0	138	0	0	0	0	138	0	0	0	54.3582	90.6698	138	2	2	90.6698	32.5154	138	1	1	32.5154	78.9882	138	2	2	78.9882	67.3911	0	138	0	0	0	84.8249
Gr14150	GrSP1100	-1.79769e+308	0.793755	-1.79769e+308	0.734197	46.0859	0.368075	43.128	0.00822581	1	1	424.609	159	3	3	424.609	125.743	159	1	1	125.743	427.8	159	4	4	427.8	326.051	0	159	0	0	0	0	159	0	0	0	0	159	0	0	0	0	35.4585	159	1	1	35.4585	0
Gr15663	GrSP1101	1.17515	0.88361	-1.24571	1	2.80879	0.553375	1.15427	1	1	1	170.487	132	1	1	170.487	151.464	132	1	1	151.464	0	132	0	0	0	107.317	189.582	132	4	4	189.582	33.9933	132	1	1	33.9933	82.5786	132	2	2	82.5786	102.051	42.7114	132	1	1	42.7114	177.361
Gr15898	GrSP1102	-1.19274	0.549479	1.04864	1	-3.71345	4.66247e-05	-1.56319	0.349399	-10000	0.16	1029.61	153	7	7	1029.61	784.047	153	6	6	784.047	222.288	153	2	2	222.288	678.648	736.026	153	18	18	736.026	791.845	153	27	27	791.845	1104.29	153	31	31	1104.29	877.386	1068.62	153	29	29	1068.62	956.359
Gr19570	GrSP1103	-1.08825	1	1.4899	0.734197	-1.79769e+308	7.01996e-07	-1.79769e+308	5.40727e-07	-10000	0.99	0	144	0	0	0	0	144	0	0	0	0	144	0	0	0	0	347.568	144	8	8	347.568	311.606	144	10	10	311.606	264.94	144	7	7	264.94	308.038	234.913	144	6	6	234.913	365.807
Gr25384	GrSP1104	-1.70026	1	1.37314	0.900073	1.38876	1	-3.763	0.416332	-10000	0.99	0	141	0	0	0	0	141	0	0	0	120.603	141	1	1	120.603	40.2011	354.963	141	8	8	354.963	95.4707	141	3	3	95.4707	270.577	141	7	7	270.577	240.337	199.926	141	5	5	199.926	124.53
Gr26669	GrSP1105	-1.8312	0.793755	1.22747	1	-1.79769e+308	0.00742298	-1.79769e+308	0.00612329	-10000	0.99	0	156	0	0	0	0	156	0	0	0	0	156	0	0	0	0	0	156	0	0	0	86.2908	156	3	3	86.2908	244.56	156	7	7	244.56	110.283	108.421	156	3	3	108.421	75.0374
Gr26808	GrSP1106	-3.78762	0.793755	-1.0878	1	-1.79769e+308	0.289161	-1.79769e+308	0.264115	1	1	0	156	0	0	0	0	156	0	0	0	0	156	0	0	0	0	0	156	0	0	0	28.7636	156	1	1	28.7636	34.9371	156	1	1	34.9371	21.2336	36.1404	156	1	1	36.1404	37.5187
Gr26896	GrSP1107	-1.79769e+308	0.793755	-1.79769e+308	0.320788	-1.79769e+308	0.553375	-1.79769e+308	0.5392	1	1	0	126	0	0	0	0	126	0	0	0	0	126	0	0	0	0	0	126	0	0	0	0	126	0	0	0	0	126	0	0	0	0	0	126	0	0	0	46.4517
Gr29162	GrSP1108	-1.38033	1	1.17094	1	1.35294	1	-1.00634	1	1	1	0	147	0	0	0	0	147	0	0	0	115.681	147	1	1	115.681	38.5602	127.678	147	3	3	127.678	91.5739	147	3	3	91.5739	74.1522	147	2	2	74.1522	97.8013	115.059	147	3	3	115.059	39.8158
Gr31678	GrSP1109	-1.79769e+308	0.793755	1	1	-1.79769e+308	0.553375	-1.79769e+308	0.5392	1	1	0	159	0	0	0	0	159	0	0	0	0	159	0	0	0	0	0	159	0	0	0	0	159	0	0	0	0	159	0	0	0	0	0	159	0	0	0	0
Gr37432	GrSP111	1.79769e+308	0.793755	1	1	1	1	1	1	1	1	0	105	0	0	0	0	105	0	0	0	0	105	0	0	0	0	0	105	0	0	0	0	105	0	0	0	0	105	0	0	0	0	0	105	0	0	0	0
Gr35934	GrSP1110	-1.79769e+308	0.793755	3.49195	0.734197	-1.79769e+308	0.553375	-1.79769e+308	0.5392	1	1	0	129	0	0	0	0	129	0	0	0	0	129	0	0	0	0	0	129	0	0	0	104.352	129	3	3	104.352	42.2495	129	1	1	42.2495	48.8671	0	129	0	0	0	45.3714
Gr38182	GrSP1111	-1.79769e+308	0.793755	1.79769e+308	0.0024318	-1.79769e+308	0.553375	-1.79769e+308	0.5392	1	1	0	132	0	0	0	0	132	0	0	0	0	132	0	0	0	0	47.3956	132	1	1	47.3956	33.9933	132	1	1	33.9933	82.5786	132	2	2	82.5786	54.6558	0	132	0	0	0	0
Gr38487	GrSP1112	-1.79769e+308	0.793755	1.79769e+308	0.734197	-1.79769e+308	0.553375	-1.79769e+308	0.5392	1	1	0	111	0	0	0	0	111	0	0	0	0	111	0	0	0	0	56.3623	111	1	1	56.3623	0	111	0	0	0	0	111	0	0	0	18.7874	0	111	0	0	0	0
Gr38970	GrSP1113	1.79769e+308	0.793755	1.79769e+308	0.734197	1	1	1	1	1	1	0	132	0	0	0	0	132	0	0	0	0	132	0	0	0	0	0	132	0	0	0	0	132	0	0	0	41.2893	132	1	1	41.2893	13.7631	0	132	0	0	0	0
Gr42019	GrSP1114	1.79769e+308	0.549479	1	1	1	1	1	1	1	1	0	129	0	0	0	0	129	0	0	0	0	129	0	0	0	0	0	129	0	0	0	0	129	0	0	0	0	129	0	0	0	0	0	129	0	0	0	0
Gr4284	GrSP1115	1.25232	1	1.19785	1	-1.79769e+308	6.76913e-10	-1.79769e+308	5.72299e-10	-10000	6.75e-05	0	171	0	0	0	0	171	0	0	0	0	171	0	0	0	0	329.275	171	9	9	329.275	209.924	171	8	8	209.924	382.469	171	12	12	382.469	307.223	395.642	171	12	12	395.642	273.821
Gr43554	GrSP1116	1	1	-1.18619	1	1	1	1	1	1	1	0	126	0	0	0	0	126	0	0	0	0	126	0	0	0	0	0	126	0	0	0	35.6121	126	1	1	35.6121	0	126	0	0	0	11.8707	44.7452	126	1	1	44.7452	0
Gr45441	GrSP1117	2.53629	0.77706	-7.64724	0.345999	12.5213	0.616409	-1.79769e+308	0.5392	1	1	0	132	0	0	0	0	132	0	0	0	0	132	0	0	0	0	0	132	0	0	0	33.9933	132	1	1	33.9933	0	132	0	0	0	11.3311	42.7114	132	1	1	42.7114	177.361
Gr45830	GrSP1118	1.03556	1	1.17591	0.0188148	-1.19651	0.84713	-1.4717	1.26108e-05	-10000	1.71e-17	9287.48	126	52	52	9287.48	11900.7	126	75	75	11900.7	9447.26	126	70	70	9447.26	10211.8	17477.7	126	352	352	17477.7	17200.6	126	483	483	17200.6	15225.9	126	352	352	15225.9	16634.7	14363.2	126	321	321	14363.2	14771.6
Gr46468	GrSP1119	-3.7913	0.521485	-3.22245	0.631101	-1.79769e+308	0.0443942	-2.8438	0.53637	1	1	0	144	0	0	0	0	144	0	0	0	118.091	144	1	1	118.091	39.3636	0	144	0	0	0	62.3211	144	2	2	62.3211	0	144	0	0	0	20.7737	39.1521	144	1	1	39.1521	121.936
Gr39247	GrSP112	-1.79769e+308	0.450371	1	1	-1.79769e+308	0.206624	2.53037	0.872808	1	1	202.741	111	1	1	202.741	0	111	0	0	0	0	111	0	0	0	67.5804	0	111	0	0	0	0	111	0	0	0	0	111	0	0	0	0	0	111	0	0	0	0
Gr47828	GrSP1120	-2.42715	0.877421	1.79769e+308	0.734197	-1.79769e+308	0.200131	-1.79769e+308	0.178054	1	1	0	135	0	0	0	0	135	0	0	0	0	135	0	0	0	0	0	135	0	0	0	33.2379	135	1	1	33.2379	0	135	0	0	0	11.0793	0	135	0	0	0	0
Gr49094	GrSP1121	-2.51756	0.793755	-1.20205	1	-1.79769e+308	0.200131	-1.79769e+308	0.178054	1	1	0	162	0	0	0	0	162	0	0	0	0	162	0	0	0	0	0	162	0	0	0	27.6983	162	1	1	27.6983	0	162	0	0	0	9.23276	0	162	0	0	0	36.1291
Gr51791	GrSP1122	4.44275	3.03671e-07	1.7514	1	3.65593	0.771284	2.53026	0.872808	1	1	174.452	129	1	1	174.452	0	129	0	0	0	0	129	0	0	0	58.1506	0	129	0	0	0	173.919	129	5	5	173.919	0	129	0	0	0	57.9732	0	129	0	0	0	45.3714
Gr52876	GrSP1123	-1.79769e+308	0.793755	1	1	-1.79769e+308	0.553375	-1.79769e+308	0.5392	1	1	0	150	0	0	0	0	150	0	0	0	0	150	0	0	0	0	0	150	0	0	0	0	150	0	0	0	0	150	0	0	0	0	0	150	0	0	0	0
Gr58117	GrSP1124	1.79769e+308	0.793755	1.79769e+308	0.734197	1	1	1	1	1	1	0	126	0	0	0	0	126	0	0	0	0	126	0	0	0	0	0	126	0	0	0	0	126	0	0	0	43.2554	126	1	1	43.2554	14.4185	0	126	0	0	0	0
Gr58875	GrSP1125	-1.79769e+308	0.793755	1	1	-1.79769e+308	0.553375	-1.79769e+308	0.5392	-10000	0.99	0	156	0	0	0	0	156	0	0	0	0	156	0	0	0	0	0	156	0	0	0	0	156	0	0	0	0	156	0	0	0	0	0	156	0	0	0	0
Gr62682	GrSP1126	1	1	1	1	1	1	1	1	1	1	0	138	0	0	0	0	138	0	0	0	0	138	0	0	0	0	0	138	0	0	0	0	138	0	0	0	0	138	0	0	0	0	0	138	0	0	0	0
Gr6270	GrSP1127	1.28705	0.0195095	1.38215	1.0175e-10	1.23632	0.830708	-1.29516	0.5392	-2.2	0.54	1981.51	159	14	14	1981.51	4275.28	159	34	34	4275.28	2352.9	159	22	22	2352.9	2869.9	4092.12	159	104	104	4092.12	3922.7	159	139	139	3922.7	4010.51	159	117	117	4010.51	4008.44	3262.18	159	92	92	3262.18	3165.73
Gr6632	GrSP1128	-1.06885	1	-1.16441	0.0518531	-1.84307	0.00533573	-2.72831	6.03885e-06	-1.34	1	1704.87	198	15	15	1704.87	1918.54	198	19	19	1918.54	858.842	198	10	10	858.842	1494.08	3696.86	198	117	117	3696.86	4011.22	198	177	177	4011.22	4349.14	198	158	158	4349.14	4019.07	5039.94	198	177	177	5039.94	4759.19
Gr69535	GrSP1129	1	1	-1.79769e+308	0.734197	1	1	1.79769e+308	0.5392	1	1	0	120	0	0	0	166.61	120	1	1	166.61	0	120	0	0	0	55.5367	0	120	0	0	0	0	120	0	0	0	0	120	0	0	0	0	0	120	0	0	0	48.7743
Gr39679	GrSP113	-1.0483	1	3.96351	0.734197	18.8535	0.2359	-1.79769e+308	0.186808	1	1	0	123	0	0	0	0	123	0	0	0	0	123	0	0	0	0	101.727	123	2	2	101.727	72.9613	123	2	2	72.9613	0	123	0	0	0	58.2295	45.8366	123	1	1	45.8366	0
Gr70032	GrSP1130	1.79769e+308	0.793755	1	1	1.79769e+308	0.206624	1.79769e+308	0.00113477	14.18	1	141.536	159	1	1	141.536	251.487	159	2	2	251.487	106.95	159	1	1	106.95	166.658	0	159	0	0	0	0	159	0	0	0	0	159	0	0	0	0	0	159	0	0	0	0
Gr73136	GrSP1131	1	1	1.79769e+308	0.734197	1	1	1	1	1	1	0	141	0	0	0	0	141	0	0	0	0	141	0	0	0	0	0	141	0	0	0	0	141	0	0	0	38.6538	141	1	1	38.6538	12.8846	0	141	0	0	0	0
Gr76344	GrSP1132	1	1	1	1	1	1	1	1	1	1	0	132	0	0	0	0	132	0	0	0	0	132	0	0	0	0	0	132	0	0	0	0	132	0	0	0	0	132	0	0	0	0	0	132	0	0	0	0
Gr78398	GrSP1133	1	1	1	1	1	1	1.79769e+308	0.5392	1	1	0	129	0	0	0	154.986	129	1	1	154.986	0	129	0	0	0	51.662	0	129	0	0	0	0	129	0	0	0	0	129	0	0	0	0	0	129	0	0	0	0
Gr78759	GrSP1134	-1.70517	1	1	1	-1.79769e+308	0.553375	-1.79769e+308	0.5392	1	1	0	138	0	0	0	0	138	0	0	0	0	138	0	0	0	0	0	138	0	0	0	0	138	0	0	0	0	138	0	0	0	0	0	138	0	0	0	0
Gr81382	GrSP1135	1.79769e+308	0.793755	1	1	1	1	1	1	1	1	0	132	0	0	0	0	132	0	0	0	0	132	0	0	0	0	0	132	0	0	0	0	132	0	0	0	0	132	0	0	0	0	0	132	0	0	0	0
Gr83356	GrSP1136	1	1	1	1	1.79769e+308	0	1	1	1	1	0	129	0	0	0	0	129	0	0	0	0	129	0	0	0	0	0	129	0	0	0	0	129	0	0	0	0	129	0	0	0	0	0	129	0	0	0	0
Gr85869	GrSP1137	1	1	1	1	1.79769e+308	0.226392	1	1	1	1	0	171	0	0	0	0	171	0	0	0	0	171	0	0	0	0	0	171	0	0	0	0	171	0	0	0	0	171	0	0	0	0	0	171	0	0	0	0
Gr86828	GrSP1138	1	1	1	1	1.79769e+308	0.553375	1	1	1	1	0	126	0	0	0	0	126	0	0	0	0	126	0	0	0	0	0	126	0	0	0	0	126	0	0	0	0	126	0	0	0	0	0	126	0	0	0	0
Gr87030	GrSP1139	1	1	1	1	1.79769e+308	0.32978	1	1	1	1	0	132	0	0	0	0	132	0	0	0	0	132	0	0	0	0	0	132	0	0	0	0	132	0	0	0	0	132	0	0	0	0	0	132	0	0	0	0
Gr3968	GrSP114	-2.44415	0.871559	-1.79441	1	-1.79769e+308	0.200131	2.13729	0.941177	1	1	192.344	117	1	1	192.344	0	117	0	0	0	0	117	0	0	0	64.1147	0	117	0	0	0	76.7029	117	2	2	76.7029	0	117	0	0	0	25.5676	48.1872	117	1	1	48.1872	100.05
Gr87926	GrSP1140	1	1	1	1	1.79769e+308	0.553375	1	1	1	1	0	132	0	0	0	0	132	0	0	0	0	132	0	0	0	0	0	132	0	0	0	0	132	0	0	0	0	132	0	0	0	0	0	132	0	0	0	0
Gr89857	GrSP1141	1	1	1	1	1.79769e+308	0.204009	1	1	1	1	0	156	0	0	0	0	156	0	0	0	0	156	0	0	0	0	0	156	0	0	0	0	156	0	0	0	0	156	0	0	0	0	0	156	0	0	0	0
Gr8998	GrSP1142	-10.9412	0.0389734	-1.79769e+308	0.0334868	-1.79769e+308	0.00237106	-2.7802	0.422807	1	1	0	153	0	0	0	0	153	0	0	0	111.144	153	1	1	111.144	37.0481	0	153	0	0	0	0	153	0	0	0	0	153	0	0	0	0	110.547	153	3	3	110.547	38.2544
Gr90985	GrSP1143	1	1	1	1	1.79769e+308	0.2359	1	1	1	1	0	144	0	0	0	0	144	0	0	0	0	144	0	0	0	0	0	144	0	0	0	0	144	0	0	0	0	144	0	0	0	0	0	144	0	0	0	0
Gr94118	GrSP1144	1	1	1	1	1	1	1.79769e+308	0.5392	1	1	0	141	0	0	0	141.796	141	1	1	141.796	0	141	0	0	0	47.2653	0	141	0	0	0	0	141	0	0	0	0	141	0	0	0	0	0	141	0	0	0	0
Gr9694	GrSP1145	1.2686	1	1.53487	0.783612	1.09082	1	-1.79769e+308	1.23372e-05	1	1	0	159	0	0	0	0	159	0	0	0	0	159	0	0	0	0	275.431	159	7	7	275.431	395.092	159	14	14	395.092	102.834	159	3	3	102.834	257.786	248.209	159	7	7	248.209	184.054
Gr68013	GrSP1146	-1.79769e+308	0.793755	1	1	-1.79769e+308	0.553375	-1.79769e+308	0.5392	-10000	0.99	0	132	0	0	0	0	132	0	0	0	0	132	0	0	0	0	0	132	0	0	0	0	132	0	0	0	0	132	0	0	0	0	0	132	0	0	0	0
Gr63543	GrSP1147	-1.79769e+308	0.793755	1	1	-1.79769e+308	0.553375	-1.79769e+308	0.5392	-10000	0.99	0	165	0	0	0	0	165	0	0	0	0	165	0	0	0	0	0	165	0	0	0	0	165	0	0	0	0	165	0	0	0	0	0	165	0	0	0	0
Gr15290	GrSP1148	-1.79769e+308	0.793755	1	1	-1.79769e+308	0.553375	-1.79769e+308	0.5392	1	1	0	150	0	0	0	0	150	0	0	0	0	150	0	0	0	0	0	150	0	0	0	0	150	0	0	0	0	150	0	0	0	0	0	150	0	0	0	0
Gr17152	GrSP1149	-2.92059	0.659737	6.82005	7.20545e-05	-1.79769e+308	0.064447	-1.79769e+308	0.0557886	-10000	0.41	0	150	0	0	0	0	150	0	0	0	0	150	0	0	0	0	917.579	150	22	22	917.579	478.626	150	16	16	478.626	690.357	150	19	19	690.357	695.521	75.172	150	2	2	75.172	195.097
Gr40697	GrSP115	1	1	1.79769e+308	0.320788	1.79769e+308	0.553375	1	1	1	1	0	117	0	0	0	0	117	0	0	0	0	117	0	0	0	0	53.4719	117	1	1	53.4719	38.3515	117	1	1	38.3515	0	117	0	0	0	30.6078	0	117	0	0	0	0
Gr2146	GrSP1150	-1.2386	1	1	1	-1.79769e+308	0.553375	-1.79769e+308	0.5392	1	1	0	147	0	0	0	0	147	0	0	0	0	147	0	0	0	0	0	147	0	0	0	0	147	0	0	0	0	147	0	0	0	0	0	147	0	0	0	0
Gr32345	GrSP1151	3.61197	0.793755	2.14758	0.927453	25.1649	0.487863	33.8173	0.0104259	1	1	300.057	150	2	2	300.057	399.864	150	3	3	399.864	113.367	150	1	1	113.367	271.096	41.7081	150	1	1	41.7081	0	150	0	0	0	36.3346	150	1	1	36.3346	26.0142	37.586	150	1	1	37.586	0
Gr34797	GrSP1152	-1.79769e+308	0.793755	1.46175	1	-1.79769e+308	0.553375	-1.79769e+308	0.5392	1	1	0	144	0	0	0	0	144	0	0	0	0	144	0	0	0	0	130.338	144	3	3	130.338	0	144	0	0	0	37.8485	144	1	1	37.8485	56.0621	39.1521	144	1	1	39.1521	81.2905
Gr42931	GrSP1153	-1.126	1	-1.0204	1	-2.04783	0.658537	-1.79769e+308	0.0160534	-10000	0.03	0	138	0	0	0	0	138	0	0	0	0	138	0	0	0	0	181.34	138	4	4	181.34	130.062	138	4	4	130.062	157.976	138	4	4	157.976	156.459	245.126	138	6	6	245.126	84.8249
Gr67460	GrSP1154	1.17295	1	-2.10255	0.961102	-1.79769e+308	0.553375	-1.79769e+308	0.5392	-10000	0.99	0	138	0	0	0	0	138	0	0	0	0	138	0	0	0	0	45.3349	138	1	1	45.3349	0	138	0	0	0	0	138	0	0	0	15.1116	40.8543	138	1	1	40.8543	0
Gr6845	GrSP1155	1.59502	0.370654	2.24051	0.320788	3.05773	0.289161	1.62139	0.772571	1	1	150.029	150	1	1	150.029	0	150	0	0	0	226.734	150	2	2	226.734	125.588	83.4162	150	2	2	83.4162	119.657	150	4	4	119.657	72.6691	150	2	2	72.6691	91.914	0	150	0	0	0	78.0389
Gr71344	GrSP1156	1	1	1	1	1.79769e+308	0.000334865	1.79769e+308	0.5392	1	1	0	159	0	0	0	251.487	159	2	2	251.487	0	159	0	0	0	83.8289	0	159	0	0	0	0	159	0	0	0	0	159	0	0	0	0	0	159	0	0	0	0
Gr83882	GrSP1157	1	1	1	1	1	1	1.79769e+308	1.44081e-05	1	1	2093.42	129	12	12	2093.42	1239.89	129	8	8	1239.89	2636.44	129	20	20	2636.44	1989.92	0	129	0	0	0	0	129	0	0	0	0	129	0	0	0	0	0	129	0	0	0	0
Gr94008	GrSP1158	1	1	1	1	1	1	1.79769e+308	0.5392	1	1	0	135	0	0	0	0	135	0	0	0	125.963	135	1	1	125.963	41.9878	0	135	0	0	0	0	135	0	0	0	0	135	0	0	0	0	0	135	0	0	0	0
Gr15821	GrSP1159	-1.0076	1	-1.01175	1	-1.90893	0.671799	1.28037	0.869878	-10000	0.03	153.09	147	1	1	153.09	544.033	147	4	4	544.033	347.042	147	3	3	347.042	348.055	255.356	147	6	6	255.356	213.672	147	7	7	213.672	296.609	147	8	8	296.609	255.212	306.825	147	8	8	306.825	238.895
Gr45076	GrSP116	3.55308	0.793755	-2.04424	1	-1.79769e+308	0.553375	6.084	0.679687	1	1	357.211	126	2	2	357.211	0	126	0	0	0	0	126	0	0	0	119.07	49.6525	126	1	1	49.6525	35.6121	126	1	1	35.6121	0	126	0	0	0	28.4215	0	126	0	0	0	185.807
Gr16117	GrSP1160	2.12274	0.00205708	2.1541	0.743564	3.67212	0.439749	2.42586	0.000268341	1	1	319.21	141	2	2	319.21	425.387	141	3	3	425.387	361.81	141	3	3	361.81	368.802	88.7407	141	2	2	88.7407	31.8236	141	1	1	31.8236	193.269	141	5	5	193.269	104.611	39.9851	141	1	1	39.9851	0
Gr16724	GrSP1161	1.79769e+308	0.410205	1	1	1	1	1.79769e+308	0.5392	1	1	0	126	0	0	0	158.676	126	1	1	158.676	0	126	0	0	0	52.8921	0	126	0	0	0	0	126	0	0	0	0	126	0	0	0	0	0	126	0	0	0	0
Gr17981	GrSP1162	-2.7037	0.0014254	-1.79769e+308	0.734197	-1.09398	1	-1.79769e+308	3.74535e-18	1.59	1	0	171	0	0	0	0	171	0	0	0	0	171	0	0	0	0	0	171	0	0	0	0	171	0	0	0	0	171	0	0	0	0	0	171	0	0	0	34.2276
Gr20047	GrSP1163	1.0025	1	-1.37313	0.734197	1.19777	1	1.10506	0.914387	-10000	0.4	478.814	141	3	3	478.814	425.387	141	3	3	425.387	361.81	141	3	3	361.81	422.004	488.074	141	11	11	488.074	254.588	141	8	8	254.588	309.23	141	8	8	309.23	350.631	639.762	141	16	16	639.762	539.631
Gr20800	GrSP1164	-1.01075	1	-1.72939	0.0968423	-1.31801	0.868976	-1.79769e+308	3.32572e-71	-10000	0.4	0	201	0	0	0	0	201	0	0	0	0	201	0	0	0	0	93.3764	201	3	3	93.3764	89.296	201	4	4	89.296	135.577	201	5	5	135.577	106.083	140.246	201	5	5	140.246	203.833
Gr21984	GrSP1165	1.79769e+308	0.793755	-2.38821	0.825467	1	1	1	1	1	1	0	129	0	0	0	0	129	0	0	0	0	129	0	0	0	0	0	129	0	0	0	34.7839	129	1	1	34.7839	0	129	0	0	0	11.5946	43.7047	129	1	1	43.7047	45.3714
Gr22456	GrSP1166	-1.02251	1	-1.06106	1	-2.28389	0.189978	-1.89357	0.627052	-10000	0.99	0	147	0	0	0	544.033	147	4	4	544.033	0	147	0	0	0	181.344	127.678	147	3	3	127.678	702.067	147	23	23	702.067	259.533	147	7	7	259.533	363.092	306.825	147	8	8	306.825	437.973
Gr25658	GrSP1167	2.46818	0.793755	1.92978	0.734197	-1.79769e+308	1.55275e-17	-1.79769e+308	1.35558e-17	-10000	0.99	0	171	0	0	0	0	171	0	0	0	0	171	0	0	0	0	73.1721	171	2	2	73.1721	78.7214	171	3	3	78.7214	31.8724	171	1	1	31.8724	61.2553	65.9404	171	2	2	65.9404	34.2276
Gr25727	GrSP1168	-1.0873	1	1.47005	0.939845	-1.79769e+308	0.377282	-1.79769e+308	0.348317	-10000	0.99	0	141	0	0	0	0	141	0	0	0	0	141	0	0	0	0	44.3703	141	1	1	44.3703	31.8236	141	1	1	31.8236	115.961	141	3	3	115.961	64.0518	39.9851	141	1	1	39.9851	41.51
Gr27295	GrSP1169	-1.79769e+308	0.793755	1	1	-1.79769e+308	0.553375	-1.79769e+308	0.5392	1	1	0	147	0	0	0	0	147	0	0	0	0	147	0	0	0	0	0	147	0	0	0	0	147	0	0	0	0	147	0	0	0	0	0	147	0	0	0	0
Gr45900	GrSP117	1	1	1	1	1	1	1	1	1	1	0	114	0	0	0	0	114	0	0	0	0	114	0	0	0	0	0	114	0	0	0	0	114	0	0	0	0	114	0	0	0	0	0	114	0	0	0	0
Gr27397	GrSP1170	-1.99583	1	1.6319	1	-1.79769e+308	0.206624	-1.79769e+308	0.186808	1	1	0	132	0	0	0	0	132	0	0	0	0	132	0	0	0	0	94.7912	132	2	2	94.7912	0	132	0	0	0	41.2893	132	1	1	41.2893	45.3602	42.7114	132	1	1	42.7114	44.3403
Gr27571	GrSP1171	1	1	-4.04019	0.0563902	1	1	1	1	1	1	0	147	0	0	0	0	147	0	0	0	0	147	0	0	0	0	0	147	0	0	0	30.5246	147	1	1	30.5246	0	147	0	0	0	10.1749	38.3531	147	1	1	38.3531	39.8158
Gr28163	GrSP1172	-1.72052	0.793755	1.06713	1	-1.63647	0.870743	-1.79769e+308	1.0381e-06	-10000	0.99	0	138	0	0	0	0	138	0	0	0	0	138	0	0	0	0	90.6698	138	2	2	90.6698	32.5154	138	1	1	32.5154	78.9882	138	2	2	78.9882	67.3911	0	138	0	0	0	84.8249
Gr28380	GrSP1173	-1.1323	1	5.77345	0.12198	-1.79769e+308	8.65882e-06	-1.79769e+308	6.73178e-06	1	1	0	141	0	0	0	0	141	0	0	0	0	141	0	0	0	0	44.3703	141	1	1	44.3703	63.6471	141	2	2	63.6471	115.961	141	3	3	115.961	74.6596	0	141	0	0	0	41.51
Gr2927	GrSP1174	-1.00873	1	1.3635	0.000297543	1.40791	0.086191	-1.05309	0.978368	-1.26	1	3051.43	177	24	24	3051.43	4066.41	177	36	36	4066.41	3554.73	177	37	37	3554.73	3557.52	4948.42	177	140	140	4948.42	5222.3	177	206	206	5222.3	4680.39	177	152	152	4680.39	4950.37	3471.93	177	109	109	3471.93	4397.95
Gr31473	GrSP1175	1	1	-2.40346	1	1	1	1	1	1	1	0	156	0	0	0	0	156	0	0	0	0	156	0	0	0	0	0	156	0	0	0	28.7636	156	1	1	28.7636	0	156	0	0	0	9.58787	0	156	0	0	0	75.0374
Gr33466	GrSP1176	1.79769e+308	0.793755	1.79769e+308	0.307779	1	1	1	1	1	1	0	126	0	0	0	0	126	0	0	0	0	126	0	0	0	0	0	126	0	0	0	35.6121	126	1	1	35.6121	43.2554	126	1	1	43.2554	26.2892	0	126	0	0	0	0
Gr34757	GrSP1177	8.18611	0.624581	1.31382	1	-1.79769e+308	0.553375	-1.79769e+308	0.5392	1	1	0	147	0	0	0	0	147	0	0	0	0	147	0	0	0	0	170.237	147	4	4	170.237	122.099	147	4	4	122.099	37.0761	147	1	1	37.0761	109.804	115.059	147	3	3	115.059	39.8158
Gr35352	GrSP1178	-1.79769e+308	0.578716	1.79769e+308	0.734197	-1.79769e+308	0.289161	-1.79769e+308	0.264115	1	1	0	138	0	0	0	0	138	0	0	0	0	138	0	0	0	0	45.3349	138	1	1	45.3349	0	138	0	0	0	0	138	0	0	0	15.1116	0	138	0	0	0	0
Gr36636	GrSP1179	1	1	1.79769e+308	0.734197	1.79769e+308	0.553375	1	1	1	1	0	138	0	0	0	0	138	0	0	0	0	138	0	0	0	0	0	138	0	0	0	0	138	0	0	0	39.4941	138	1	1	39.4941	13.1647	0	138	0	0	0	0
Gr47679	GrSP118	2.44713	1	1	1	-1.79769e+308	0.553375	-1.79769e+308	0.5392	1	1	0	108	0	0	0	0	108	0	0	0	0	108	0	0	0	0	0	108	0	0	0	0	108	0	0	0	0	108	0	0	0	0	0	108	0	0	0	0
Gr37281	GrSP1180	1.22937	1	-1.9968	0.99819	2.82852	0.850598	-1.79769e+308	0.349399	-10000	0.99	0	156	0	0	0	0	156	0	0	0	0	156	0	0	0	0	0	156	0	0	0	0	156	0	0	0	34.9371	156	1	1	34.9371	11.6457	36.1404	156	1	1	36.1404	37.5187
Gr37300	GrSP1181	-1.0676	1	-1.4777	0.734197	-1.79769e+308	0.00432196	-1.79769e+308	0.00350485	1	1	0	156	0	0	0	0	156	0	0	0	0	156	0	0	0	0	120.312	156	3	3	120.312	115.054	156	4	4	115.054	69.8742	156	2	2	69.8742	101.747	108.421	156	3	3	108.421	112.556
Gr40686	GrSP1182	1.33941	1	-1.22465	1	-1.79769e+308	0.295295	1.3816	1	1	1	166.698	135	1	1	166.698	0	135	0	0	0	0	135	0	0	0	55.5661	46.3423	135	1	1	46.3423	0	135	0	0	0	0	135	0	0	0	15.4474	0	135	0	0	0	0
Gr42350	GrSP1183	-1.7172	0.821058	-5.92243	3.50725e-14	1.804	0.507257	-1.92548	0.5392	1.46	1	150.029	150	1	1	150.029	133.288	150	1	1	133.288	0	150	0	0	0	94.4388	83.4162	150	2	2	83.4162	59.8283	150	2	2	59.8283	0	150	0	0	0	47.7482	263.102	150	7	7	263.102	312.156
Gr43218	GrSP1184	1.79769e+308	0.410205	-1.79769e+308	0.734197	1.79769e+308	0.553375	1.79769e+308	0.000137356	-10000	0.99	1436.44	141	9	9	1436.44	1417.96	141	10	10	1417.96	603.017	141	5	5	603.017	1152.47	0	141	0	0	0	0	141	0	0	0	0	141	0	0	0	0	39.9851	141	1	1	39.9851	0
Gr43264	GrSP1185	1	1	1.79769e+308	0.734197	1	1	1	1	1	1	0	138	0	0	0	0	138	0	0	0	0	138	0	0	0	0	0	138	0	0	0	0	138	0	0	0	39.4941	138	1	1	39.4941	13.1647	0	138	0	0	0	0
Gr44318	GrSP1186	2.11536	0.793755	-5.71244	0.616051	-1.79769e+308	0.00237106	-1.79769e+308	0.00188304	-10000	0.99	0	168	0	0	0	0	168	0	0	0	0	168	0	0	0	0	0	168	0	0	0	26.7091	168	1	1	26.7091	0	168	0	0	0	8.90302	0	168	0	0	0	69.6776
Gr45650	GrSP1187	-4.44312	0.793755	-1.1872	1	-1.79769e+308	0.488775	1.07655	1	1	1	0	129	0	0	0	154.986	129	1	1	154.986	0	129	0	0	0	51.662	0	129	0	0	0	0	129	0	0	0	84.499	129	2	2	84.499	28.1663	43.7047	129	1	1	43.7047	0
Gr46905	GrSP1188	1	1	1.79769e+308	0.734197	1	1	1	1	1	1	0	135	0	0	0	0	135	0	0	0	0	135	0	0	0	0	46.3423	135	1	1	46.3423	0	135	0	0	0	0	135	0	0	0	15.4474	0	135	0	0	0	0
Gr47103	GrSP1189	1.79769e+308	0.793755	1	1	1	1	1	1	1	1	0	132	0	0	0	0	132	0	0	0	0	132	0	0	0	0	0	132	0	0	0	0	132	0	0	0	0	132	0	0	0	0	0	132	0	0	0	0
Gr54552	GrSP119	1	1	1.79769e+308	1.33654e-24	1	1	1	1	1	1	0	135	0	0	0	0	135	0	0	0	0	135	0	0	0	0	46.3423	135	1	1	46.3423	33.2379	135	1	1	33.2379	40.3717	135	1	1	40.3717	39.984	0	135	0	0	0	0
Gr47862	GrSP1190	-2.84661	0.793755	1.79769e+308	0.307779	1.39809	1	-1.18607	1	1	1	0	135	0	0	0	296.196	135	2	2	296.196	0	135	0	0	0	98.7319	46.3423	135	1	1	46.3423	0	135	0	0	0	40.3717	135	1	1	40.3717	28.9047	0	135	0	0	0	0
Gr47906	GrSP1191	1	1	1.42135	1	1	1	1	1	-10000	0.99	0	165	0	0	0	0	165	0	0	0	0	165	0	0	0	0	37.9165	165	1	1	37.9165	27.1947	165	1	1	27.1947	0	165	0	0	0	21.7037	0	165	0	0	0	0
Gr4822	GrSP1192	-1.24127	0.397117	2.78798	2.11088e-14	-1.29936	0.125274	-3.20235	6.63352e-06	-1.52	1	125.024	180	1	1	125.024	222.147	180	2	2	222.147	472.363	180	5	5	472.363	273.178	2919.57	180	84	84	2919.57	2318.35	180	93	93	2318.35	2392.03	180	79	79	2392.03	2543.31	814.363	180	26	26	814.363	877.937
Gr5795	GrSP1193	-1.46091	1	-1.09901	1	-1.79769e+308	0.0139716	-1.79769e+308	0.0114182	1	1	0	138	0	0	0	0	138	0	0	0	0	138	0	0	0	0	45.3349	138	1	1	45.3349	32.5154	138	1	1	32.5154	78.9882	138	2	2	78.9882	52.2795	122.563	138	3	3	122.563	0
Gr59995	GrSP1194	1.16477	1	-1.79769e+308	0.734197	-1.79769e+308	0.553375	-1.79769e+308	0.5392	1	1	0	153	0	0	0	0	153	0	0	0	0	153	0	0	0	0	0	153	0	0	0	0	153	0	0	0	0	153	0	0	0	0	0	153	0	0	0	0
Gr60454	GrSP1195	-3.59026	1	1.79769e+308	0.734197	-1.79769e+308	0.553375	-1.79769e+308	0.5392	1	1	0	129	0	0	0	0	129	0	0	0	0	129	0	0	0	0	0	129	0	0	0	34.7839	129	1	1	34.7839	0	129	0	0	0	11.5946	0	129	0	0	0	0
Gr61895	GrSP1196	1	1	-1.18623	1	1.79769e+308	0.553375	1	1	1	1	0	141	0	0	0	0	141	0	0	0	0	141	0	0	0	0	0	141	0	0	0	31.8236	141	1	1	31.8236	0	141	0	0	0	10.6079	39.9851	141	1	1	39.9851	0
Gr61949	GrSP1197	1	1	1.79769e+308	0.734197	1	1	1	1	1	1	0	147	0	0	0	0	147	0	0	0	0	147	0	0	0	0	42.5593	147	1	1	42.5593	0	147	0	0	0	0	147	0	0	0	14.1864	0	147	0	0	0	0
Gr64579	GrSP1198	-1.13685	1	1.79769e+308	0.734197	-1.79769e+308	0.553375	-1.79769e+308	0.5392	1	1	0	138	0	0	0	0	138	0	0	0	0	138	0	0	0	0	45.3349	138	1	1	45.3349	0	138	0	0	0	0	138	0	0	0	15.1116	0	138	0	0	0	0
Gr65927	GrSP1199	1	1	1	1	1	1	1	1	1	1	0	141	0	0	0	0	141	0	0	0	0	141	0	0	0	0	0	141	0	0	0	0	141	0	0	0	0	141	0	0	0	0	0	141	0	0	0	0
Gr25711	GrSP12	1.96623	0.877443	-1.63632	1	-1.79769e+308	0.553375	3.47492	0.5392	1	1	0	108	0	0	0	185.122	108	1	1	185.122	157.454	108	1	1	157.454	114.192	0	108	0	0	0	124.642	108	3	3	124.642	50.4647	108	1	1	50.4647	58.369	156.608	108	3	3	156.608	0
Gr55385	GrSP120	-4.54347	0.793755	-1.79769e+308	0.734197	-1.79769e+308	0.495118	2.19467	0.615519	-10000	0.99	192.344	117	1	1	192.344	170.882	117	1	1	170.882	0	117	0	0	0	121.075	0	117	0	0	0	0	117	0	0	0	0	117	0	0	0	0	0	117	0	0	0	0
Gr66897	GrSP1200	1.79769e+308	0.410205	1	1	1	1	1	1	1	1	0	135	0	0	0	0	135	0	0	0	0	135	0	0	0	0	0	135	0	0	0	0	135	0	0	0	0	135	0	0	0	0	0	135	0	0	0	0
Gr67236	GrSP1201	1	1	1	1	1	1	1	1	1	1	0	132	0	0	0	0	132	0	0	0	0	132	0	0	0	0	0	132	0	0	0	0	132	0	0	0	0	132	0	0	0	0	0	132	0	0	0	0
Gr69515	GrSP1202	1	1	1	1	1	1	1	1	1	1	0	144	0	0	0	0	144	0	0	0	0	144	0	0	0	0	0	144	0	0	0	0	144	0	0	0	0	144	0	0	0	0	0	144	0	0	0	0
Gr72717	GrSP1203	1.79769e+308	0.793755	-1.20191	1	1	1	1	1	1	1	0	144	0	0	0	0	144	0	0	0	0	144	0	0	0	0	0	144	0	0	0	31.1606	144	1	1	31.1606	0	144	0	0	0	10.3869	0	144	0	0	0	40.6453
Gr73146	GrSP1204	2.39666	0.883584	1	1	-1.79769e+308	0.553375	-1.79769e+308	0.5392	1	1	0	153	0	0	0	0	153	0	0	0	0	153	0	0	0	0	0	153	0	0	0	0	153	0	0	0	0	153	0	0	0	0	0	153	0	0	0	0
Gr73294	GrSP1205	1	1	1	1	1	1	1	1	1	1	0	132	0	0	0	0	132	0	0	0	0	132	0	0	0	0	0	132	0	0	0	0	132	0	0	0	0	132	0	0	0	0	0	132	0	0	0	0
Gr74982	GrSP1206	1	1	1	1	1	1	1	1	-10000	0.99	0	153	0	0	0	0	153	0	0	0	0	153	0	0	0	0	0	153	0	0	0	0	153	0	0	0	0	153	0	0	0	0	0	153	0	0	0	0
Gr77235	GrSP1207	1	1	1	1	1	1	1	1	1	1	0	147	0	0	0	0	147	0	0	0	0	147	0	0	0	0	0	147	0	0	0	0	147	0	0	0	0	147	0	0	0	0	0	147	0	0	0	0
Gr79959	GrSP1208	1.79769e+308	0.410205	1	1	1	1	1	1	1	1	0	153	0	0	0	0	153	0	0	0	0	153	0	0	0	0	0	153	0	0	0	0	153	0	0	0	0	153	0	0	0	0	0	153	0	0	0	0
Gr8369	GrSP1209	1.0288	1	1.10817	1	1.10158	1	-1.31912	0.5392	-1.44	0.99	719.315	219	7	7	719.315	1095.52	219	12	12	1095.52	1552.97	219	20	20	1552.97	1122.6	1885.44	219	66	66	1885.44	1946.47	219	95	95	1946.47	1418.54	219	57	57	1418.54	1750.15	1699.09	219	66	66	1699.09	1336.28
Gr55567	GrSP121	1	1	1	1	1	1	1	1	1	1	0	114	0	0	0	0	114	0	0	0	0	114	0	0	0	0	0	114	0	0	0	0	114	0	0	0	0	114	0	0	0	0	0	114	0	0	0	0
Gr84727	GrSP1210	1	1	1	1	1.79769e+308	0.478455	1	1	1	1	0	138	0	0	0	0	138	0	0	0	0	138	0	0	0	0	0	138	0	0	0	0	138	0	0	0	0	138	0	0	0	0	0	138	0	0	0	0
Gr85876	GrSP1211	1	1	1	1	1.79769e+308	0.336235	1	1	1	1	0	153	0	0	0	0	153	0	0	0	0	153	0	0	0	0	0	153	0	0	0	0	153	0	0	0	0	153	0	0	0	0	0	153	0	0	0	0
Gr3321	GrSP1212	1.05491	1	-1.47792	1.60477e-08	-1.77207	0.502996	-2.5658	0.000187349	-10000	0.05	326.149	138	2	2	326.149	434.635	138	3	3	434.635	616.126	138	5	5	616.126	458.97	1178.71	138	26	26	1178.71	1300.62	138	40	40	1300.62	1421.79	138	36	36	1421.79	1300.37	1879.3	138	46	46	1879.3	2078.21
Gr6358	GrSP1213	-1.19963	0.879491	-1.23446	0.734197	-1.43264	0.801215	-1.91538	0.0379577	-10000	0.19	326.149	138	2	2	326.149	434.635	138	3	3	434.635	246.45	138	2	2	246.45	335.745	544.019	138	12	12	544.019	650.308	138	20	20	650.308	671.4	138	17	17	671.4	621.909	980.504	138	24	24	980.504	933.074
Gr3253	GrSP1214	1.40918	0.793755	1.50588	0.734197	-1.14893	1	-4.195	0.0242892	-10000	0.02	0	150	0	0	0	0	150	0	0	0	113.367	150	1	1	113.367	37.789	333.665	150	8	8	333.665	358.97	150	12	12	358.97	399.68	150	11	11	399.68	364.105	375.86	150	10	10	375.86	390.194
Gr12471	GrSP1215	1.06756	1	-1.00034	1	-1.1556	0.899483	-2.18581	0.00207965	-3.29	0.59	1530.9	147	10	10	1530.9	1224.07	147	9	9	1224.07	809.765	147	7	7	809.765	1188.25	2468.44	147	58	58	2468.44	3144.04	147	103	103	3144.04	3040.24	147	82	82	3040.24	2884.24	3260.01	147	85	85	3260.01	2906.55
Gr12710	GrSP1216	-1.42432	0.824002	-1.24133	1	-3.10882	0.227315	-1.79769e+308	1.1915e-07	-10000	0.99	0	150	0	0	0	0	150	0	0	0	0	150	0	0	0	0	0	150	0	0	0	29.9141	150	1	1	29.9141	109.004	150	3	3	109.004	46.306	37.586	150	1	1	37.586	39.0194
Gr25462	GrSP1217	1	1	1	1	1	1	1	1	1	1	0	147	0	0	0	0	147	0	0	0	0	147	0	0	0	0	0	147	0	0	0	0	147	0	0	0	0	147	0	0	0	0	0	147	0	0	0	0
Gr34702	GrSP1218	1	1	1.79769e+308	0.734197	1	1	1	1	1	1	0	135	0	0	0	0	135	0	0	0	0	135	0	0	0	0	0	135	0	0	0	33.2379	135	1	1	33.2379	0	135	0	0	0	11.0793	0	135	0	0	0	0
Gr43150	GrSP1219	-1.79769e+308	0.450371	1	1	-1.79769e+308	0.206624	-1.79769e+308	0.186808	1	1	0	144	0	0	0	0	144	0	0	0	0	144	0	0	0	0	0	144	0	0	0	0	144	0	0	0	0	144	0	0	0	0	0	144	0	0	0	0
Gr56065	GrSP122	1	1	1	1	1	1	1	1	1	1	0	129	0	0	0	0	129	0	0	0	0	129	0	0	0	0	0	129	0	0	0	0	129	0	0	0	0	129	0	0	0	0	0	129	0	0	0	0
Gr4323	GrSP1220	-5.39737	0.0589108	1.08658	1	-1.79769e+308	1.19885e-05	-1.79769e+308	9.25911e-06	1	1	0	144	0	0	0	0	144	0	0	0	0	144	0	0	0	0	0	144	0	0	0	93.4817	144	3	3	93.4817	75.697	144	2	2	75.697	56.3929	0	144	0	0	0	0
Gr47056	GrSP1221	1.79769e+308	0.793755	1.79769e+308	0.734197	1	1	1	1	1	1	0	141	0	0	0	0	141	0	0	0	0	141	0	0	0	0	44.3703	141	1	1	44.3703	0	141	0	0	0	0	141	0	0	0	14.7901	0	141	0	0	0	0
Gr49139	GrSP1222	1.37287	1	-1.55866	1	-1.79769e+308	0.206624	-1.79769e+308	0.186808	1	1	0	159	0	0	0	0	159	0	0	0	0	159	0	0	0	0	0	159	0	0	0	112.884	159	4	4	112.884	34.2779	159	1	1	34.2779	49.0538	35.4585	159	1	1	35.4585	110.432
Gr69743	GrSP1223	-1.79769e+308	0.793755	1	1	-1.79769e+308	0.553375	-1.79769e+308	0.5392	1	1	0	135	0	0	0	0	135	0	0	0	0	135	0	0	0	0	0	135	0	0	0	0	135	0	0	0	0	135	0	0	0	0	0	135	0	0	0	0
Gr70240	GrSP1224	-1.79769e+308	0.793755	1	1	-1.79769e+308	0.553375	-1.79769e+308	0.5392	1	1	0	144	0	0	0	0	144	0	0	0	0	144	0	0	0	0	0	144	0	0	0	0	144	0	0	0	0	144	0	0	0	0	0	144	0	0	0	0
Gr73095	GrSP1225	-1.79769e+308	0.410205	1	1	-1.79769e+308	0.200131	-1.79769e+308	0.178054	-10000	0.99	0	159	0	0	0	0	159	0	0	0	0	159	0	0	0	0	0	159	0	0	0	0	159	0	0	0	0	159	0	0	0	0	0	159	0	0	0	0
Gr81781	GrSP1226	1	1	1	1	1	1	1	1	1	1	0	138	0	0	0	0	138	0	0	0	0	138	0	0	0	0	0	138	0	0	0	0	138	0	0	0	0	138	0	0	0	0	0	138	0	0	0	0
Gr87481	GrSP1227	1	1	1	1	1.79769e+308	0.226392	1	1	1	1	0	147	0	0	0	0	147	0	0	0	0	147	0	0	0	0	0	147	0	0	0	0	147	0	0	0	0	147	0	0	0	0	0	147	0	0	0	0
Gr91758	GrSP1228	1	1	1	1	1.79769e+308	0.553375	1	1	1	1	0	141	0	0	0	0	141	0	0	0	0	141	0	0	0	0	0	141	0	0	0	0	141	0	0	0	0	141	0	0	0	0	0	141	0	0	0	0
Gr96580	GrSP1229	1	1	1	1	1	1	1	1	1	1	0	174	0	0	0	0	174	0	0	0	0	174	0	0	0	0	0	174	0	0	0	0	174	0	0	0	0	174	0	0	0	0	0	174	0	0	0	0
Gr56214	GrSP123	1	1	-1.20165	1	1	1	1	1	1	1	0	111	0	0	0	0	111	0	0	0	0	111	0	0	0	0	0	111	0	0	0	40.4245	111	1	1	40.4245	0	111	0	0	0	13.4748	0	111	0	0	0	52.729
Gr11014	GrSP1230	1.3289	1	-1.0878	1	3.25345	0.805768	-1.79769e+308	0.349399	1	1	0	156	0	0	0	0	156	0	0	0	0	156	0	0	0	0	0	156	0	0	0	28.7636	156	1	1	28.7636	34.9371	156	1	1	34.9371	21.2336	36.1404	156	1	1	36.1404	37.5187
Gr11843	GrSP1231	1	1	1	1	1.79769e+308	0.212423	1	1	1	1	0	147	0	0	0	0	147	0	0	0	0	147	0	0	0	0	0	147	0	0	0	0	147	0	0	0	0	147	0	0	0	0	0	147	0	0	0	0
Gr12060	GrSP1232	2.33772	0.901364	1	1	-1.79769e+308	0.553375	-1.79769e+308	0.5392	1	1	0	150	0	0	0	0	150	0	0	0	0	150	0	0	0	0	0	150	0	0	0	0	150	0	0	0	0	150	0	0	0	0	0	150	0	0	0	0
Gr15162	GrSP1233	-1.79769e+308	0.793755	1.79769e+308	0.734197	-1.79769e+308	0.553375	-1.79769e+308	0.5392	1	1	0	132	0	0	0	0	132	0	0	0	0	132	0	0	0	0	0	132	0	0	0	33.9933	132	1	1	33.9933	0	132	0	0	0	11.3311	0	132	0	0	0	0
Gr18946	GrSP1234	3.61195	0.793755	-4.5704	0.345999	-1.79769e+308	0.553375	-1.79769e+308	0.5392	1	1	0	135	0	0	0	0	135	0	0	0	0	135	0	0	0	0	0	135	0	0	0	33.2379	135	1	1	33.2379	40.3717	135	1	1	40.3717	24.5366	83.5244	135	2	2	83.5244	216.775
Gr19230	GrSP1235	3.62011	0.793755	1	1	14.2881	0.289161	-1.79769e+308	0.5392	1	1	0	135	0	0	0	0	135	0	0	0	0	135	0	0	0	0	0	135	0	0	0	0	135	0	0	0	0	135	0	0	0	0	0	135	0	0	0	0
Gr20624	GrSP1236	1.22251	1	-2.491	0.501906	-1.79769e+308	0.00258009	-1.79769e+308	0.00205911	1	1	0	132	0	0	0	0	132	0	0	0	0	132	0	0	0	0	189.582	132	4	4	189.582	0	132	0	0	0	41.2893	132	1	1	41.2893	76.9572	256.268	132	6	6	256.268	221.701
Gr22109	GrSP1237	-3.30276	0.345916	-1.99684	0.99819	-1.79769e+308	7.71874e-18	-1.79769e+308	6.72278e-18	-10000	0.99	0	168	0	0	0	0	168	0	0	0	0	168	0	0	0	0	0	168	0	0	0	0	168	0	0	0	32.4416	168	1	1	32.4416	10.8139	33.5589	168	1	1	33.5589	34.8388
Gr22645	GrSP1238	2.06871	0.00242796	1.14873	1	-1.79769e+308	3.30745e-11	-1.79769e+308	2.7105e-11	-10000	6.3e-28	0	222	0	0	0	0	222	0	0	0	0	222	0	0	0	0	197.268	222	7	7	197.268	262.759	222	13	13	262.759	49.1008	222	2	2	49.1008	169.709	253.959	222	10	10	253.959	105.458
Gr23073	GrSP1239	1.79769e+308	0.793755	1	1	1	1	1.79769e+308	0.5392	1	1	0	144	0	0	0	138.842	144	1	1	138.842	0	144	0	0	0	46.2806	0	144	0	0	0	0	144	0	0	0	0	144	0	0	0	0	0	144	0	0	0	0
Gr56777	GrSP124	1	1	-1.18615	1	1	1	1	1	1	1	0	111	0	0	0	0	111	0	0	0	0	111	0	0	0	0	0	111	0	0	0	40.4245	111	1	1	40.4245	0	111	0	0	0	13.4748	50.7919	111	1	1	50.7919	0
Gr24065	GrSP1240	-1.74139	0.793755	1.98372	0.896222	-1.79769e+308	0.00167723	-1.79769e+308	0.00132553	-10000	0.65	0	135	0	0	0	0	135	0	0	0	0	135	0	0	0	0	278.054	135	6	6	278.054	66.4759	135	2	2	66.4759	40.3717	135	1	1	40.3717	128.301	41.7622	135	1	1	41.7622	43.3549
Gr24588	GrSP1241	1	1	1	1	1	1	1	1	-10000	0.99	0	135	0	0	0	0	135	0	0	0	0	135	0	0	0	0	0	135	0	0	0	0	135	0	0	0	0	135	0	0	0	0	0	135	0	0	0	0
Gr27204	GrSP1242	1.16477	1	1.79769e+308	0.0431891	5.49431	0.699907	-1.79769e+308	0.5392	-10000	0.99	0	156	0	0	0	0	156	0	0	0	0	156	0	0	0	0	40.104	156	1	1	40.104	172.582	156	6	6	172.582	174.685	156	5	5	174.685	129.124	0	156	0	0	0	0
Gr27759	GrSP1243	1.79769e+308	0.793755	-1.50685	1	1	1	1	1	1	1	0	156	0	0	0	0	156	0	0	0	0	156	0	0	0	0	0	156	0	0	0	0	156	0	0	0	69.8742	156	2	2	69.8742	23.2914	0	156	0	0	0	112.556
Gr29915	GrSP1244	-2.81998	1	1.95604	1	1.3291	1	-1.3738	1	1	1	0	165	0	0	0	0	165	0	0	0	103.061	165	1	1	103.061	34.3537	37.9165	165	1	1	37.9165	27.1947	165	1	1	27.1947	0	165	0	0	0	21.7037	0	165	0	0	0	35.4722
Gr31753	GrSP1245	3.44379	0.819494	1.79978	0.734197	-1.79769e+308	0.553375	-1.79769e+308	0.5392	1	1	0	132	0	0	0	0	132	0	0	0	0	132	0	0	0	0	94.7912	132	2	2	94.7912	101.98	132	3	3	101.98	82.5786	132	2	2	82.5786	93.1166	42.7114	132	1	1	42.7114	0
Gr31835	GrSP1246	-1.18787	1	10.8116	2.67923e-07	6.90909	0.665839	5.07472	0.697954	1	1	0	174	0	0	0	0	174	0	0	0	293.191	174	3	3	293.191	97.7303	143.821	174	4	4	143.821	103.152	174	4	4	103.152	93.9687	174	3	3	93.9687	113.647	0	174	0	0	0	33.6374
Gr33544	GrSP1247	1.79769e+308	0.793755	1.79769e+308	0.734197	1	1	1	1	1	1	0	132	0	0	0	0	132	0	0	0	0	132	0	0	0	0	47.3956	132	1	1	47.3956	0	132	0	0	0	0	132	0	0	0	15.7985	0	132	0	0	0	0
Gr420	GrSP1248	1	1	1	1	1	1	1	1	1	1	0	144	0	0	0	0	144	0	0	0	0	144	0	0	0	0	0	144	0	0	0	0	144	0	0	0	0	144	0	0	0	0	0	144	0	0	0	0
Gr43024	GrSP1249	1	1	-1.79769e+308	0.734197	1	1	1	1	1	1	0	144	0	0	0	0	144	0	0	0	0	144	0	0	0	0	0	144	0	0	0	0	144	0	0	0	0	144	0	0	0	0	0	144	0	0	0	0
Gr57996	GrSP125	1.79769e+308	0.793755	1.79769e+308	0.734197	1	1	1	1	1	1	0	111	0	0	0	0	111	0	0	0	0	111	0	0	0	0	0	111	0	0	0	40.4245	111	1	1	40.4245	0	111	0	0	0	13.4748	0	111	0	0	0	0
Gr47883	GrSP1250	-1.79769e+308	0.450371	1.79769e+308	0.307779	-1.79769e+308	0.206624	1.97194	0.978368	1	1	0	144	0	0	0	0	144	0	0	0	118.091	144	1	1	118.091	39.3636	43.446	144	1	1	43.446	0	144	0	0	0	37.8485	144	1	1	37.8485	27.0982	0	144	0	0	0	0
Gr49538	GrSP1251	4.77677	0.793755	-1.79769e+308	0.734197	-1.79769e+308	0.553375	-1.79769e+308	0.5392	1	1	0	177	0	0	0	0	177	0	0	0	0	177	0	0	0	0	0	177	0	0	0	0	177	0	0	0	0	177	0	0	0	0	0	177	0	0	0	33.0673
Gr52027	GrSP1252	1	1	1.79769e+308	0.734197	1	1	1	1	1	1	0	150	0	0	0	0	150	0	0	0	0	150	0	0	0	0	0	150	0	0	0	0	150	0	0	0	36.3346	150	1	1	36.3346	12.1115	0	150	0	0	0	0
Gr52089	GrSP1253	1	1	1	1	1	1	1	1	1	1	0	138	0	0	0	0	138	0	0	0	0	138	0	0	0	0	0	138	0	0	0	0	138	0	0	0	0	138	0	0	0	0	0	138	0	0	0	0
Gr52415	GrSP1254	1	1	1.79769e+308	0.734197	1	1	1	1	1	1	0	132	0	0	0	0	132	0	0	0	0	132	0	0	0	0	0	132	0	0	0	0	132	0	0	0	41.2893	132	1	1	41.2893	13.7631	0	132	0	0	0	0
Gr52559	GrSP1255	1	1	-1.79769e+308	0.734197	1	1	1	1	1	1	0	153	0	0	0	0	153	0	0	0	0	153	0	0	0	0	0	153	0	0	0	0	153	0	0	0	0	153	0	0	0	0	36.849	153	1	1	36.849	0
Gr52821	GrSP1256	1.17294	1	1	1	-1.79769e+308	0.553375	-1.79769e+308	0.5392	1	1	0	135	0	0	0	0	135	0	0	0	0	135	0	0	0	0	0	135	0	0	0	0	135	0	0	0	0	135	0	0	0	0	0	135	0	0	0	0
Gr53039	GrSP1257	1	1	1	1	1	1	1	1	1	1	0	144	0	0	0	0	144	0	0	0	0	144	0	0	0	0	0	144	0	0	0	0	144	0	0	0	0	144	0	0	0	0	0	144	0	0	0	0
Gr53456	GrSP1258	-1.79769e+308	0.793755	-1.79769e+308	0.734197	-1.79769e+308	0.553375	-1.79769e+308	0.5392	1	1	0	141	0	0	0	0	141	0	0	0	0	141	0	0	0	0	0	141	0	0	0	0	141	0	0	0	0	141	0	0	0	0	0	141	0	0	0	83.0201
Gr57721	GrSP1259	-1.79769e+308	0.793755	-5.53235	0.903697	-1.79769e+308	0.553375	-1.79769e+308	0.5392	1	1	0	162	0	0	0	0	162	0	0	0	0	162	0	0	0	0	0	162	0	0	0	0	162	0	0	0	33.6431	162	1	1	33.6431	11.2144	0	162	0	0	0	0
Gr58644	GrSP126	1	1	1	1	1	1	1	1	1	1	0	111	0	0	0	0	111	0	0	0	0	111	0	0	0	0	0	111	0	0	0	0	111	0	0	0	0	111	0	0	0	0	0	111	0	0	0	0
Gr5917	GrSP1260	1.0219	1	2.14159	1.10265e-05	-2.38279	7.39025e-06	-2.79129	0.00400344	-10000	2.75e-09	250.048	180	2	2	250.048	222.147	180	2	2	222.147	0	180	0	0	0	157.398	660.378	180	19	19	660.378	747.854	180	30	30	747.854	605.576	180	20	20	605.576	671.269	219.252	180	7	7	219.252	422.711
Gr62358	GrSP1261	1.16477	1	1.79769e+308	0.734197	-1.79769e+308	0.553375	-1.79769e+308	0.5392	1	1	0	153	0	0	0	0	153	0	0	0	0	153	0	0	0	0	0	153	0	0	0	0	153	0	0	0	71.2443	153	2	2	71.2443	23.7481	0	153	0	0	0	0
Gr63682	GrSP1262	1.79769e+308	0.793755	-1.20191	1	1	1	1	1	1	1	0	144	0	0	0	0	144	0	0	0	0	144	0	0	0	0	0	144	0	0	0	31.1606	144	1	1	31.1606	0	144	0	0	0	10.3869	0	144	0	0	0	40.6453
Gr64840	GrSP1263	1.51341	1	-1.79769e+308	0.577689	-1.79769e+308	0.291473	-1.79769e+308	0.267051	1	1	0	162	0	0	0	0	162	0	0	0	0	162	0	0	0	0	0	162	0	0	0	0	162	0	0	0	0	162	0	0	0	0	34.8019	162	1	1	34.8019	0
Gr65659	GrSP1264	1	1	1	1	1	1	1	1	1	1	0	153	0	0	0	0	153	0	0	0	0	153	0	0	0	0	0	153	0	0	0	0	153	0	0	0	0	153	0	0	0	0	0	153	0	0	0	0
Gr66129	GrSP1265	1	1	-1.79769e+308	0.734197	1	1	1	1	1	1	0	132	0	0	0	0	132	0	0	0	0	132	0	0	0	0	0	132	0	0	0	0	132	0	0	0	0	132	0	0	0	0	0	132	0	0	0	0
Gr67351	GrSP1266	-1.79769e+308	0.793755	1	1	6.09366	0.684904	-1.79769e+308	0.5392	1	1	0	126	0	0	0	0	126	0	0	0	0	126	0	0	0	0	0	126	0	0	0	0	126	0	0	0	0	126	0	0	0	0	0	126	0	0	0	0
Gr68219	GrSP1267	-2.47771	1	1.79769e+308	0.734197	-1.79769e+308	0.553375	-1.79769e+308	0.5392	1	1	0	156	0	0	0	0	156	0	0	0	0	156	0	0	0	0	0	156	0	0	0	0	156	0	0	0	34.9371	156	1	1	34.9371	11.6457	0	156	0	0	0	0
Gr69801	GrSP1268	-1.23857	1	1	1	-1.79769e+308	0.553375	-1.79769e+308	0.5392	1	1	0	159	0	0	0	0	159	0	0	0	0	159	0	0	0	0	0	159	0	0	0	0	159	0	0	0	0	159	0	0	0	0	0	159	0	0	0	0
Gr70939	GrSP1269	1	1	1	1	1	1	1	1	1	1	0	126	0	0	0	0	126	0	0	0	0	126	0	0	0	0	0	126	0	0	0	0	126	0	0	0	0	126	0	0	0	0	0	126	0	0	0	0
Gr58727	GrSP127	1.79769e+308	0.410205	1	1	1	1	1	1	1	1	0	105	0	0	0	0	105	0	0	0	0	105	0	0	0	0	0	105	0	0	0	0	105	0	0	0	0	105	0	0	0	0	0	105	0	0	0	0
Gr71858	GrSP1270	7.17329	0.148242	1.79769e+308	0.734197	-1.79769e+308	0.553375	26.4631	0.253177	10000	0.99	0	171	0	0	0	350.758	171	3	3	350.758	198.89	171	2	2	198.89	183.216	0	171	0	0	0	0	171	0	0	0	31.8724	171	1	1	31.8724	10.6241	0	171	0	0	0	0
Gr72143	GrSP1271	1	1	1	1	1	1	1	1	1	1	0	135	0	0	0	0	135	0	0	0	0	135	0	0	0	0	0	135	0	0	0	0	135	0	0	0	0	135	0	0	0	0	0	135	0	0	0	0
Gr72924	GrSP1272	1	1	-1.79769e+308	0.734197	1	1	1.79769e+308	0.220165	1	1	0	135	0	0	0	148.098	135	1	1	148.098	251.927	135	2	2	251.927	133.342	0	135	0	0	0	0	135	0	0	0	0	135	0	0	0	0	0	135	0	0	0	43.3549
Gr75103	GrSP1273	1	1	1	1	1	1	1	1	1	1	0	138	0	0	0	0	138	0	0	0	0	138	0	0	0	0	0	138	0	0	0	0	138	0	0	0	0	138	0	0	0	0	0	138	0	0	0	0
Gr77161	GrSP1274	-1.79769e+308	0.726429	1	1	-1.79769e+308	0.377282	-1.79769e+308	0.348317	1	1	0	144	0	0	0	0	144	0	0	0	0	144	0	0	0	0	0	144	0	0	0	0	144	0	0	0	0	144	0	0	0	0	0	144	0	0	0	0
Gr77575	GrSP1275	1	1	1	1	1	1	1	1	1	1	0	144	0	0	0	0	144	0	0	0	0	144	0	0	0	0	0	144	0	0	0	0	144	0	0	0	0	144	0	0	0	0	0	144	0	0	0	0
Gr79435	GrSP1276	1.79769e+308	0.793755	1	1	1	1	1	1	1	1	0	141	0	0	0	0	141	0	0	0	0	141	0	0	0	0	0	141	0	0	0	0	141	0	0	0	0	141	0	0	0	0	0	141	0	0	0	0
Gr80738	GrSP1277	-1.1756	1	1	1	-1.79769e+308	0.553375	-1.79769e+308	0.5392	1	1	0	135	0	0	0	0	135	0	0	0	0	135	0	0	0	0	0	135	0	0	0	0	135	0	0	0	0	135	0	0	0	0	0	135	0	0	0	0
Gr83678	GrSP1278	-1.79769e+308	0.726429	1	1	-1.79769e+308	0.377282	-1.79769e+308	0.348317	1	1	0	135	0	0	0	0	135	0	0	0	0	135	0	0	0	0	0	135	0	0	0	0	135	0	0	0	0	135	0	0	0	0	0	135	0	0	0	0
Gr86324	GrSP1279	1	1	1	1	1.79769e+308	0.410369	1	1	1	1	0	144	0	0	0	0	144	0	0	0	0	144	0	0	0	0	0	144	0	0	0	0	144	0	0	0	0	144	0	0	0	0	0	144	0	0	0	0
Gr59600	GrSP128	1.79769e+308	0.793755	1.79769e+308	0.320788	1	1	1	1	1	1	0	126	0	0	0	0	126	0	0	0	0	126	0	0	0	0	49.6525	126	1	1	49.6525	35.6121	126	1	1	35.6121	0	126	0	0	0	28.4215	0	126	0	0	0	0
Gr86688	GrSP1280	1	1	1	1	1.79769e+308	0.206624	1	1	1	1	0	153	0	0	0	0	153	0	0	0	0	153	0	0	0	0	0	153	0	0	0	0	153	0	0	0	0	153	0	0	0	0	0	153	0	0	0	0
Gr86956	GrSP1281	1	1	1	1	1.79769e+308	0.367499	1	1	1	1	0	141	0	0	0	0	141	0	0	0	0	141	0	0	0	0	0	141	0	0	0	0	141	0	0	0	0	141	0	0	0	0	0	141	0	0	0	0
Gr91420	GrSP1282	1	1	1	1	1.79769e+308	0.553375	1	1	1	1	0	162	0	0	0	0	162	0	0	0	0	162	0	0	0	0	0	162	0	0	0	0	162	0	0	0	0	162	0	0	0	0	0	162	0	0	0	0
Gr93081	GrSP1283	1	1	1	1	1	1	1.79769e+308	0.179666	1	1	0	135	0	0	0	148.098	135	1	1	148.098	125.963	135	1	1	125.963	91.3538	0	135	0	0	0	0	135	0	0	0	0	135	0	0	0	0	0	135	0	0	0	0
Gr96279	GrSP1284	1	1	1	1	1	1	1	1	1	1	0	153	0	0	0	0	153	0	0	0	0	153	0	0	0	0	0	153	0	0	0	0	153	0	0	0	0	153	0	0	0	0	0	153	0	0	0	0
Gr96858	GrSP1285	1	1	1	1	1	1	1	1	1	1	0	165	0	0	0	0	165	0	0	0	0	165	0	0	0	0	0	165	0	0	0	0	165	0	0	0	0	165	0	0	0	0	0	165	0	0	0	0
Gr97399	GrSP1286	1	1	1	1	1	1	1.79769e+308	1.24124e-06	1	1	2772.27	138	17	17	2772.27	1448.78	138	10	10	1448.78	1725.15	138	14	14	1725.15	1982.07	0	138	0	0	0	0	138	0	0	0	0	138	0	0	0	0	0	138	0	0	0	0
Gr9929	GrSP1287	3.17565	0.765232	-2.03168	0.734197	-1.79769e+308	0.553375	-1.79769e+308	0.5392	1	1	0	150	0	0	0	0	150	0	0	0	0	150	0	0	0	0	0	150	0	0	0	89.7424	150	3	3	89.7424	72.6691	150	2	2	72.6691	54.1372	37.586	150	1	1	37.586	156.078
Gr6064	GrSP1288	-1.59754	0.171086	1.34663	0.734197	-1.15766	1	-2.02639	0.00862115	-10000	0.99	294.174	153	2	2	294.174	261.349	153	2	2	261.349	111.144	153	1	1	111.144	222.222	449.793	153	11	11	449.793	410.586	153	14	14	410.586	427.466	153	12	12	427.466	429.282	515.886	153	14	14	515.886	229.526
Gr26766	GrSP1289	2.95936	0.695331	-12.3942	0.043394	2.47374	0.896343	3.78871	0.755504	-10000	0.4	0	171	0	0	0	350.758	171	3	3	350.758	0	171	0	0	0	116.919	0	171	0	0	0	26.2405	171	1	1	26.2405	0	171	0	0	0	8.74683	164.851	171	5	5	164.851	136.91
Gr60057	GrSP129	1.79769e+308	0.793755	1	1	1	1	1	1	1	1	0	117	0	0	0	0	117	0	0	0	0	117	0	0	0	0	0	117	0	0	0	0	117	0	0	0	0	117	0	0	0	0	0	117	0	0	0	0
Gr15990	GrSP1290	2.09039	8.48316e-05	1.34553	0.898655	4.48926	0.0929622	4.58251	0	-1.3	1	1909.45	165	14	14	1909.45	1817.56	165	15	15	1817.56	1545.92	165	15	15	1545.92	1757.64	265.415	165	7	7	265.415	435.115	165	16	16	435.115	165.157	165	5	5	165.157	288.562	170.845	165	5	5	170.845	319.25
Gr17151	GrSP1291	-8.63683	0.25866	1.47187	0.793594	-1.5344	1	-1.79769e+308	0.0291788	-10000	0.4	0	156	0	0	0	0	156	0	0	0	0	156	0	0	0	0	120.312	156	3	3	120.312	172.582	156	6	6	172.582	209.623	156	6	6	209.623	167.505	36.1404	156	1	1	36.1404	225.112
Gr22605	GrSP1292	-1.47116	0.880035	1.14917	0.8004	-1.79769e+308	0.0285554	-4.85321	0.130821	-10000	0.92	0	162	0	0	0	123.415	162	1	1	123.415	104.97	162	1	1	104.97	76.1281	540.661	162	14	14	540.661	360.078	162	13	13	360.078	571.933	162	17	17	571.933	490.89	487.226	162	14	14	487.226	469.678
Gr23843	GrSP1293	1	1	1	1	1	1	1	1	1	1	0	150	0	0	0	0	150	0	0	0	0	150	0	0	0	0	0	150	0	0	0	0	150	0	0	0	0	150	0	0	0	0	0	150	0	0	0	0
Gr30144	GrSP1294	4.66727	0.793755	1.08757	1	-1.79769e+308	0.553375	-1.79769e+308	0.5392	10.07	1	0	189	0	0	0	0	189	0	0	0	0	189	0	0	0	0	33.1017	189	1	1	33.1017	94.9655	189	4	4	94.9655	57.6739	189	2	2	57.6739	61.9137	178.981	189	6	6	178.981	0
Gr37976	GrSP1295	-1.14877	1	-2.38779	0.843409	-1.79769e+308	0.331413	-1.79769e+308	0.304359	1	1	0	156	0	0	0	0	156	0	0	0	0	156	0	0	0	0	0	156	0	0	0	0	156	0	0	0	34.9371	156	1	1	34.9371	11.6457	0	156	0	0	0	37.5187
Gr38684	GrSP1296	1.46181	1	1	1	-1.79769e+308	0.206624	-1.79769e+308	0.186808	1	1	0	156	0	0	0	0	156	0	0	0	0	156	0	0	0	0	0	156	0	0	0	0	156	0	0	0	0	156	0	0	0	0	0	156	0	0	0	0
Gr47569	GrSP1297	-1.79769e+308	0.793755	-1.79769e+308	0.734197	-1.79769e+308	0.553375	-1.79769e+308	0.5392	-10000	0.99	0	228	0	0	0	0	228	0	0	0	0	228	0	0	0	0	0	228	0	0	0	0	228	0	0	0	0	228	0	0	0	0	0	228	0	0	0	0
Gr5116	GrSP1298	-2.81335	0.793755	-2.47045	0.832302	-1.79769e+308	0.206624	1.62981	1	1	1	0	138	0	0	0	144.878	138	1	1	144.878	0	138	0	0	0	48.2928	0	138	0	0	0	32.5154	138	1	1	32.5154	78.9882	138	2	2	78.9882	37.1679	81.7087	138	2	2	81.7087	212.062
Gr55644	GrSP1299	-1.79769e+308	0.793755	-1.79769e+308	0.734197	-1.79769e+308	0.553375	3.42923	0.795559	1	1	0	147	0	0	0	0	147	0	0	0	115.681	147	1	1	115.681	38.5602	0	147	0	0	0	0	147	0	0	0	0	147	0	0	0	0	76.7061	147	2	2	76.7061	0
Gr28562	GrSP13	-1.19849	1	1	1	-1.79769e+308	0.383092	-1.79769e+308	0.351596	1	1	0	117	0	0	0	0	117	0	0	0	0	117	0	0	0	0	0	117	0	0	0	0	117	0	0	0	0	117	0	0	0	0	0	117	0	0	0	0
Gr60258	GrSP130	1	1	-1.79769e+308	0.320788	1	1	1	1	1	1	0	138	0	0	0	0	138	0	0	0	0	138	0	0	0	0	0	138	0	0	0	0	138	0	0	0	0	138	0	0	0	0	40.8543	138	1	1	40.8543	0
Gr60606	GrSP1300	-1.79769e+308	0.793755	1.79769e+308	0.734197	-1.79769e+308	0.553375	-1.79769e+308	0.5392	1	1	0	138	0	0	0	0	138	0	0	0	0	138	0	0	0	0	0	138	0	0	0	32.5154	138	1	1	32.5154	0	138	0	0	0	10.8385	0	138	0	0	0	0
Gr65016	GrSP1301	1.79769e+308	0.793755	1	1	1	1	1	1	10000	0.99	0	138	0	0	0	0	138	0	0	0	0	138	0	0	0	0	0	138	0	0	0	0	138	0	0	0	0	138	0	0	0	0	0	138	0	0	0	0
Gr73145	GrSP1302	-1.79769e+308	0.793755	1	1	-1.79769e+308	0.553375	-1.79769e+308	0.5392	1	1	0	138	0	0	0	0	138	0	0	0	0	138	0	0	0	0	0	138	0	0	0	0	138	0	0	0	0	138	0	0	0	0	0	138	0	0	0	0
Gr78235	GrSP1303	1	1	1	1	1	1	1	1	1	1	0	138	0	0	0	0	138	0	0	0	0	138	0	0	0	0	0	138	0	0	0	0	138	0	0	0	0	138	0	0	0	0	0	138	0	0	0	0
Gr87104	GrSP1304	1	1	1	1	1.79769e+308	0.32978	1	1	1	1	0	171	0	0	0	0	171	0	0	0	0	171	0	0	0	0	0	171	0	0	0	0	171	0	0	0	0	171	0	0	0	0	0	171	0	0	0	0
Gr89181	GrSP1305	1	1	1	1	1.79769e+308	0.553375	1	1	1	1	0	144	0	0	0	0	144	0	0	0	0	144	0	0	0	0	0	144	0	0	0	0	144	0	0	0	0	144	0	0	0	0	0	144	0	0	0	0
Gr93245	GrSP1306	1	1	1	1	1	1	1.79769e+308	0.5392	1	1	174.452	129	1	1	174.452	0	129	0	0	0	0	129	0	0	0	58.1506	0	129	0	0	0	0	129	0	0	0	0	129	0	0	0	0	0	129	0	0	0	0
Gr9347	GrSP1307	-1.79769e+308	0.793755	1	1	-1.79769e+308	0.553375	-1.79769e+308	0.5392	1	1	0	138	0	0	0	0	138	0	0	0	0	138	0	0	0	0	0	138	0	0	0	0	138	0	0	0	0	138	0	0	0	0	0	138	0	0	0	0
Gr10196	GrSP1308	1.44132	0.806617	-1.40597	0.145583	-1.79769e+308	0.0838381	-1.15157	1	-10000	0.95	159.605	141	1	1	159.605	0	141	0	0	0	241.207	141	2	2	241.207	133.604	221.852	141	5	5	221.852	159.118	141	5	5	159.118	231.923	141	6	6	231.923	204.297	319.881	141	8	8	319.881	249.06
Gr10558	GrSP1309	-1.08244	1	-1.84821	0.012003	1.03537	1	-1.65971	0.5392	1	1	150.029	150	1	1	150.029	133.288	150	1	1	133.288	566.836	150	5	5	566.836	283.384	542.205	150	13	13	542.205	897.424	150	30	30	897.424	472.349	150	13	13	472.349	637.326	1353.1	150	36	36	1353.1	1326.66
Gr60737	GrSP131	1	1	1	1	1	1	1	1	1	1	0	105	0	0	0	0	105	0	0	0	0	105	0	0	0	0	0	105	0	0	0	0	105	0	0	0	0	105	0	0	0	0	0	105	0	0	0	0
Gr11006	GrSP1310	-1.43852	0.423018	-1.21987	0.734197	-7.40088	5.91246e-05	-5.96906	1.6549e-06	4.11	0.94	150.029	150	1	1	150.029	0	150	0	0	0	113.367	150	1	1	113.367	87.7985	375.373	150	9	9	375.373	329.056	150	11	11	329.056	363.346	150	10	10	363.346	355.925	300.688	150	8	8	300.688	546.272
Gr13750	GrSP1311	1.2868	0.909996	2.79044	0.0131896	1.88268	0.0728633	-1.49318	0.742003	-1.49	1	150.029	150	1	1	150.029	133.288	150	1	1	133.288	0	150	0	0	0	94.4388	458.789	150	11	11	458.789	388.884	150	13	13	388.884	726.691	150	20	20	726.691	524.788	187.93	150	5	5	187.93	195.097
Gr13949	GrSP1312	-1.21812	0.889773	-2.9091	0.000230135	-1.32764	0.447316	-11.7102	4.46638e-10	-4.62	0.3	156.28	144	1	1	156.28	138.842	144	1	1	138.842	0	144	0	0	0	98.3738	347.568	144	8	8	347.568	841.335	144	27	27	841.335	681.273	144	18	18	681.273	623.392	2349.13	144	60	60	2349.13	1585.16
Gr14913	GrSP1313	1.76501	0.572084	1.53269	0.734197	3.19082	0.0826735	-2.26948	0.569664	-10000	0.03	0	153	0	0	0	130.675	153	1	1	130.675	0	153	0	0	0	43.5582	204.452	153	5	5	204.452	205.293	153	7	7	205.293	142.489	153	4	4	142.489	184.078	184.245	153	5	5	184.245	38.2544
Gr15706	GrSP1314	-1.16964	0.793755	-1.73706	1.58531e-05	-1.52227	0.00436488	-3.44959	0.000286402	-10000	1.81e-201	163.074	138	1	1	163.074	869.27	138	6	6	869.27	246.45	138	2	2	246.45	426.265	906.698	138	20	20	906.698	1170.55	138	36	36	1170.55	1105.83	138	28	28	1105.83	1061.03	1756.74	138	43	43	1756.74	2247.86
Gr18511	GrSP1315	1	1	1	1	1	1	1	1	1	1	0	135	0	0	0	0	135	0	0	0	0	135	0	0	0	0	0	135	0	0	0	0	135	0	0	0	0	135	0	0	0	0	0	135	0	0	0	0
Gr18840	GrSP1316	1.10431	1	1.79769e+308	0.734197	-1.79769e+308	0.0139716	-1.79769e+308	0.0114182	1	1	0	147	0	0	0	0	147	0	0	0	0	147	0	0	0	0	0	147	0	0	0	152.623	147	5	5	152.623	37.0761	147	1	1	37.0761	63.2331	0	147	0	0	0	0
Gr21419	GrSP1317	2.33606	0.730652	2.24396	0.734197	1.66635	0.81613	-1.91305	0.816385	-10000	0.4	0	150	0	0	0	0	150	0	0	0	113.367	150	1	1	113.367	37.789	83.4162	150	2	2	83.4162	239.313	150	8	8	239.313	327.011	150	9	9	327.011	216.58	112.758	150	3	3	112.758	195.097
Gr23476	GrSP1318	1	1	1	1	1	1	1	1	1	1	0	156	0	0	0	0	156	0	0	0	0	156	0	0	0	0	0	156	0	0	0	0	156	0	0	0	0	156	0	0	0	0	0	156	0	0	0	0
Gr26712	GrSP1319	1	1	-1.79769e+308	0.734197	1	1	1	1	1	1	0	138	0	0	0	0	138	0	0	0	0	138	0	0	0	0	0	138	0	0	0	0	138	0	0	0	0	138	0	0	0	0	81.7087	138	2	2	81.7087	0
Gr61466	GrSP132	-3.69089	1	1	1	-1.79769e+308	0.553375	-1.79769e+308	0.5392	-10000	0.99	0	150	0	0	0	0	150	0	0	0	0	150	0	0	0	0	0	150	0	0	0	0	150	0	0	0	0	150	0	0	0	0	0	150	0	0	0	0
Gr26719	GrSP1320	1.79769e+308	0.793755	-2.73601	0.0437134	1	1	1	1	1	1	0	159	0	0	0	0	159	0	0	0	0	159	0	0	0	0	39.3473	159	1	1	39.3473	28.2209	159	1	1	28.2209	0	159	0	0	0	22.5227	70.917	159	2	2	70.917	73.6216
Gr26761	GrSP1321	-1.16023	1	-1.82867	0.00027605	-12.7124	0.000540678	-4.14946	0.0831036	1.12	1	0	171	0	0	0	350.758	171	3	3	350.758	0	171	0	0	0	116.919	292.689	171	8	8	292.689	419.848	171	16	16	419.848	382.469	171	12	12	382.469	365.002	692.374	171	21	21	692.374	821.462
Gr28630	GrSP1322	1.23401	1	1.31543	1	-1.79769e+308	0.553375	-1.79769e+308	0.5392	-10000	0.99	0	150	0	0	0	0	150	0	0	0	0	150	0	0	0	0	83.4162	150	2	2	83.4162	59.8283	150	2	2	59.8283	0	150	0	0	0	47.7482	75.172	150	2	2	75.172	39.0194
Gr30388	GrSP1323	-1.81546	1	-1.202	1	-1.79769e+308	0.289161	-1.79769e+308	0.264115	1	1	0	156	0	0	0	0	156	0	0	0	0	156	0	0	0	0	0	156	0	0	0	28.7636	156	1	1	28.7636	0	156	0	0	0	9.58787	0	156	0	0	0	37.5187
Gr30783	GrSP1324	3.44952	0.818611	-3.55911	1	-1.79769e+308	0.553375	-1.79769e+308	0.5392	1	1	0	135	0	0	0	0	135	0	0	0	0	135	0	0	0	0	0	135	0	0	0	33.2379	135	1	1	33.2379	0	135	0	0	0	11.0793	125.287	135	3	3	125.287	0
Gr31263	GrSP1325	-1.79769e+308	0.793755	1	1	-1.79769e+308	0.553375	-1.79769e+308	0.5392	1	1	0	144	0	0	0	0	144	0	0	0	0	144	0	0	0	0	0	144	0	0	0	0	144	0	0	0	0	144	0	0	0	0	0	144	0	0	0	0
Gr32691	GrSP1326	1.79769e+308	0.410205	1	1	1	1	1	1	1	1	0	141	0	0	0	0	141	0	0	0	0	141	0	0	0	0	0	141	0	0	0	0	141	0	0	0	0	141	0	0	0	0	0	141	0	0	0	0
Gr33059	GrSP1327	-3.68277	0.793755	-1.35221	1	-1.79769e+308	0.289161	-1.79769e+308	0.26292	-10000	0.99	0	147	0	0	0	0	147	0	0	0	0	147	0	0	0	0	42.5593	147	1	1	42.5593	30.5246	147	1	1	30.5246	74.1522	147	2	2	74.1522	49.0787	115.059	147	3	3	115.059	39.8158
Gr33702	GrSP1328	1.79769e+308	0.793755	-1.79769e+308	0.734197	1	1	1.79769e+308	0.274698	1	1	306.181	147	2	2	306.181	136.008	147	1	1	136.008	0	147	0	0	0	147.396	0	147	0	0	0	0	147	0	0	0	0	147	0	0	0	0	0	147	0	0	0	39.8158
Gr34253	GrSP1329	-1.79769e+308	0.793755	2.65929	0.782447	-1.79769e+308	0.553375	-1.79769e+308	0.5392	-10000	0.99	0	135	0	0	0	0	135	0	0	0	0	135	0	0	0	0	0	135	0	0	0	66.4759	135	2	2	66.4759	40.3717	135	1	1	40.3717	35.6159	0	135	0	0	0	43.3549
Gr61475	GrSP133	-1.79769e+308	0.793755	1	1	-1.79769e+308	0.553375	-1.79769e+308	0.5392	1	1	0	114	0	0	0	0	114	0	0	0	0	114	0	0	0	0	0	114	0	0	0	0	114	0	0	0	0	114	0	0	0	0	0	114	0	0	0	0
Gr36291	GrSP1330	1.16477	1	1	1	-1.79769e+308	0.553375	-1.79769e+308	0.5392	1	1	0	159	0	0	0	0	159	0	0	0	0	159	0	0	0	0	0	159	0	0	0	0	159	0	0	0	0	159	0	0	0	0	0	159	0	0	0	0
Gr37623	GrSP1331	-2.11489	0.793755	-2.3951	0.961102	-1.79769e+308	0.0167028	-1.79769e+308	0.0137173	1	1	0	144	0	0	0	0	144	0	0	0	0	144	0	0	0	0	0	144	0	0	0	62.3211	144	2	2	62.3211	0	144	0	0	0	20.7737	39.1521	144	1	1	39.1521	121.936
Gr38169	GrSP1332	-1.12324	1	-3.63768	0.000773507	-1.79769e+308	0.553375	-1.79769e+308	0.5392	1	1	0	141	0	0	0	0	141	0	0	0	0	141	0	0	0	0	44.3703	141	1	1	44.3703	0	141	0	0	0	38.6538	141	1	1	38.6538	27.6747	119.955	141	3	3	119.955	83.0201
Gr38680	GrSP1333	-1.79769e+308	0.450371	-2.72831	0.510612	-1.79769e+308	0.206624	-1.79769e+308	0.186808	1	1	0	135	0	0	0	0	135	0	0	0	0	135	0	0	0	0	46.3423	135	1	1	46.3423	33.2379	135	1	1	33.2379	0	135	0	0	0	26.5268	125.287	135	3	3	125.287	43.3549
Gr41488	GrSP1334	1	1	1.79769e+308	0.734197	1.79769e+308	0.553375	1	1	1	1	0	141	0	0	0	0	141	0	0	0	0	141	0	0	0	0	0	141	0	0	0	0	141	0	0	0	38.6538	141	1	1	38.6538	12.8846	0	141	0	0	0	0
Gr42106	GrSP1335	1.22354	1	-1.11571	1	-1.79769e+308	0.553375	-1.79769e+308	0.5392	-10000	0.99	0	138	0	0	0	0	138	0	0	0	0	138	0	0	0	0	90.6698	138	2	2	90.6698	65.0308	138	2	2	65.0308	0	138	0	0	0	51.9002	40.8543	138	1	1	40.8543	84.8249
Gr43432	GrSP1336	2.46881	0.793755	-1.79769e+308	0.325502	5.8106	0.347001	-1.79769e+308	0.186808	1	1	0	135	0	0	0	0	135	0	0	0	0	135	0	0	0	0	0	135	0	0	0	0	135	0	0	0	0	135	0	0	0	0	83.5244	135	2	2	83.5244	0
Gr43958	GrSP1337	1.25093	1	-1.06219	1	-1.79769e+308	0.200131	-1.79769e+308	0.178054	1	1	0	159	0	0	0	0	159	0	0	0	0	159	0	0	0	0	39.3473	159	1	1	39.3473	0	159	0	0	0	102.834	159	3	3	102.834	47.3937	35.4585	159	1	1	35.4585	73.6216
Gr4523	GrSP1338	1	1	1	1	1	1	1	1	1	1	0	159	0	0	0	0	159	0	0	0	0	159	0	0	0	0	0	159	0	0	0	0	159	0	0	0	0	159	0	0	0	0	0	159	0	0	0	0
Gr45285	GrSP1339	1	1	1.79769e+308	0.516428	1	1	1	1	1	1	0	141	0	0	0	0	141	0	0	0	0	141	0	0	0	0	0	141	0	0	0	31.8236	141	1	1	31.8236	77.3076	141	2	2	77.3076	36.3771	0	141	0	0	0	0
Gr61594	GrSP134	-2.88993	0.793755	1	1	-1.79769e+308	0.150732	-1.79769e+308	0.133484	1	1	0	117	0	0	0	0	117	0	0	0	0	117	0	0	0	0	0	117	0	0	0	0	117	0	0	0	0	117	0	0	0	0	0	117	0	0	0	0
Gr46973	GrSP1340	1	1	1	1	1	1	1	1	1	1	0	141	0	0	0	0	141	0	0	0	0	141	0	0	0	0	0	141	0	0	0	0	141	0	0	0	0	141	0	0	0	0	0	141	0	0	0	0
Gr49126	GrSP1341	1	1	1.79769e+308	0.734197	1	1	1	1	1	1	0	144	0	0	0	0	144	0	0	0	0	144	0	0	0	0	0	144	0	0	0	31.1606	144	1	1	31.1606	0	144	0	0	0	10.3869	0	144	0	0	0	0
Gr52576	GrSP1342	-1.79769e+308	0.793755	1	1	-1.79769e+308	0.553375	-1.79769e+308	0.5392	1	1	0	156	0	0	0	0	156	0	0	0	0	156	0	0	0	0	0	156	0	0	0	0	156	0	0	0	0	156	0	0	0	0	0	156	0	0	0	0
Gr55264	GrSP1343	1.79769e+308	0.793755	1	1	1.79769e+308	0.553375	1	1	1	1	0	138	0	0	0	0	138	0	0	0	0	138	0	0	0	0	0	138	0	0	0	0	138	0	0	0	0	138	0	0	0	0	0	138	0	0	0	0
Gr56149	GrSP1344	-2.22935	1	1.79769e+308	0.320788	3.36654	0.553375	-1.79769e+308	0.452612	1	1	0	135	0	0	0	0	135	0	0	0	0	135	0	0	0	0	46.3423	135	1	1	46.3423	33.2379	135	1	1	33.2379	0	135	0	0	0	26.5268	0	135	0	0	0	0
Gr60688	GrSP1345	-1.41657	1	-1.79769e+308	0.734197	-1.79769e+308	0.0560472	-1.79769e+308	0.0480817	-10000	0.71	0	186	0	0	0	0	186	0	0	0	0	186	0	0	0	0	0	186	0	0	0	0	186	0	0	0	0	186	0	0	0	0	30.3113	186	1	1	30.3113	0
Gr61811	GrSP1346	1.79769e+308	0.793755	-1.65415	1	1	1	1.79769e+308	0.5392	1	1	163.074	138	1	1	163.074	0	138	0	0	0	0	138	0	0	0	54.3582	0	138	0	0	0	32.5154	138	1	1	32.5154	0	138	0	0	0	10.8385	0	138	0	0	0	0
Gr64888	GrSP1347	1	1	-1.79769e+308	0.734197	1.79769e+308	0.553375	1.79769e+308	0.179666	1	1	0	159	0	0	0	125.743	159	1	1	125.743	106.95	159	1	1	106.95	77.5645	0	159	0	0	0	0	159	0	0	0	0	159	0	0	0	0	0	159	0	0	0	0
Gr66782	GrSP1348	-1.19713	1	-1.99675	0.99819	-1.79769e+308	0.553375	-1.79769e+308	0.5392	1	1	0	138	0	0	0	0	138	0	0	0	0	138	0	0	0	0	0	138	0	0	0	0	138	0	0	0	39.4941	138	1	1	39.4941	13.1647	40.8543	138	1	1	40.8543	42.4124
Gr66874	GrSP1349	1	1	3.11425	0.734197	1	1	1	1	1	1	0	156	0	0	0	0	156	0	0	0	0	156	0	0	0	0	40.104	156	1	1	40.104	0	156	0	0	0	69.8742	156	2	2	69.8742	36.6594	0	156	0	0	0	37.5187
Gr62102	GrSP135	1	1	1	1	1	1	1	1	1	1	0	129	0	0	0	0	129	0	0	0	0	129	0	0	0	0	0	129	0	0	0	0	129	0	0	0	0	129	0	0	0	0	0	129	0	0	0	0
Gr6710	GrSP1350	-1.01216	1	4.56303	0.000372111	-2.56143	0.433836	-1.79769e+308	2.60522e-09	-10000	0.99	0	141	0	0	0	0	141	0	0	0	0	141	0	0	0	0	798.666	141	18	18	798.666	413.706	141	13	13	413.706	579.807	141	15	15	579.807	597.393	159.94	141	4	4	159.94	83.0201
Gr67494	GrSP1351	-1.79769e+308	0.793755	1.79769e+308	0.307779	-1.79769e+308	0.553375	-1.79769e+308	0.5392	1	1	0	150	0	0	0	0	150	0	0	0	0	150	0	0	0	0	41.7081	150	1	1	41.7081	0	150	0	0	0	36.3346	150	1	1	36.3346	26.0142	0	150	0	0	0	0
Gr70943	GrSP1352	1	1	1	1	1	1	1	1	1	1	0	141	0	0	0	0	141	0	0	0	0	141	0	0	0	0	0	141	0	0	0	0	141	0	0	0	0	141	0	0	0	0	0	141	0	0	0	0
Gr73613	GrSP1353	-1.79769e+308	0.793755	-1.79769e+308	0.320788	15.3502	0.250687	5.61042	0.689616	1	1	0	141	0	0	0	141.796	141	1	1	141.796	0	141	0	0	0	47.2653	0	141	0	0	0	0	141	0	0	0	0	141	0	0	0	0	39.9851	141	1	1	39.9851	41.51
Gr73871	GrSP1354	1	1	-1.79769e+308	0.734197	1	1	1	1	1	1	0	150	0	0	0	0	150	0	0	0	0	150	0	0	0	0	0	150	0	0	0	0	150	0	0	0	0	150	0	0	0	0	37.586	150	1	1	37.586	0
Gr74576	GrSP1355	1	1	-1.79769e+308	0.577249	1	1	1	1	1	1	0	144	0	0	0	0	144	0	0	0	0	144	0	0	0	0	0	144	0	0	0	0	144	0	0	0	0	144	0	0	0	0	0	144	0	0	0	40.6453
Gr76432	GrSP1356	1	1	-1.79769e+308	0.734197	1	1	1	1	1	1	0	162	0	0	0	0	162	0	0	0	0	162	0	0	0	0	0	162	0	0	0	0	162	0	0	0	0	162	0	0	0	0	34.8019	162	1	1	34.8019	0
Gr77918	GrSP1357	-1.79769e+308	0.793755	1	1	-1.79769e+308	0.553375	-1.79769e+308	0.5392	1	1	0	159	0	0	0	0	159	0	0	0	0	159	0	0	0	0	0	159	0	0	0	0	159	0	0	0	0	159	0	0	0	0	0	159	0	0	0	0
Gr80607	GrSP1358	1	1	1	1	1.79769e+308	0.553375	1	1	1	1	0	153	0	0	0	0	153	0	0	0	0	153	0	0	0	0	0	153	0	0	0	0	153	0	0	0	0	153	0	0	0	0	0	153	0	0	0	0
Gr82860	GrSP1359	1	1	1	1	1	1	1	1	1	1	0	150	0	0	0	0	150	0	0	0	0	150	0	0	0	0	0	150	0	0	0	0	150	0	0	0	0	150	0	0	0	0	0	150	0	0	0	0
Gr62216	GrSP136	1	1	1	1	1	1	1	1	1	1	0	111	0	0	0	0	111	0	0	0	0	111	0	0	0	0	0	111	0	0	0	0	111	0	0	0	0	111	0	0	0	0	0	111	0	0	0	0
Gr8343	GrSP1360	1.25063	1	-1.06246	1	-1.91981	0.119331	-9.3763	8.21896e-05	1.45	1	0	156	0	0	0	128.162	156	1	1	128.162	0	156	0	0	0	42.7205	441.144	156	11	11	441.144	517.745	156	18	18	517.745	558.993	156	16	16	558.993	505.961	505.965	156	14	14	505.965	637.818
Gr86511	GrSP1361	1	1	1	1	1.79769e+308	2.96505e-11	1	1	1	1	0	171	0	0	0	0	171	0	0	0	0	171	0	0	0	0	0	171	0	0	0	0	171	0	0	0	0	171	0	0	0	0	0	171	0	0	0	0
Gr88479	GrSP1362	1	1	1	1	1.79769e+308	0.204009	1	1	1	1	0	153	0	0	0	0	153	0	0	0	0	153	0	0	0	0	0	153	0	0	0	0	153	0	0	0	0	153	0	0	0	0	0	153	0	0	0	0
Gr88674	GrSP1363	1	1	1	1	1.79769e+308	0.00474704	1	1	1	1	0	162	0	0	0	0	162	0	0	0	0	162	0	0	0	0	0	162	0	0	0	0	162	0	0	0	0	162	0	0	0	0	0	162	0	0	0	0
Gr93195	GrSP1364	1	1	1	1	1	1	1.79769e+308	0.5392	1	1	0	156	0	0	0	0	156	0	0	0	109.007	156	1	1	109.007	36.3356	0	156	0	0	0	0	156	0	0	0	0	156	0	0	0	0	0	156	0	0	0	0
Gr93799	GrSP1365	1	1	1	1	1	1	1.79769e+308	0.5392	1	1	283.073	159	2	2	283.073	0	159	0	0	0	0	159	0	0	0	94.3576	0	159	0	0	0	0	159	0	0	0	0	159	0	0	0	0	0	159	0	0	0	0
Gr9690	GrSP1366	1	1	1	1	1	1	1	1	1	1	0	144	0	0	0	0	144	0	0	0	0	144	0	0	0	0	0	144	0	0	0	0	144	0	0	0	0	144	0	0	0	0	0	144	0	0	0	0
Gr17768	GrSP1367	1.91812	1	1.48694	0.922168	7.62033	0.461759	6.95622	0.457826	-10000	0.99	272.779	165	2	2	272.779	0	165	0	0	0	103.061	165	1	1	103.061	125.28	113.749	165	3	3	113.749	54.3894	165	2	2	54.3894	66.0629	165	2	2	66.0629	78.0672	68.3382	165	2	2	68.3382	0
Gr18537	GrSP1368	-1.79769e+308	0.450371	-1.10185	1	-1.79769e+308	0.206624	2.29753	0.911744	-10000	0.99	0	147	0	0	0	136.008	147	1	1	136.008	0	147	0	0	0	45.3361	42.5593	147	1	1	42.5593	30.5246	147	1	1	30.5246	74.1522	147	2	2	74.1522	49.0787	76.7061	147	2	2	76.7061	39.8158
Gr14604	GrSP1369	-2.38718	0.793755	-1.34542	0.879318	-1.54734	1	-1.79769e+308	0.248005	-10000	0.99	0	156	0	0	0	0	156	0	0	0	0	156	0	0	0	0	160.416	156	4	4	160.416	86.2908	156	3	3	86.2908	104.811	156	3	3	104.811	117.173	216.842	156	6	6	216.842	75.0374
Gr62705	GrSP137	1	1	1	1	1.79769e+308	0.553375	1	1	1	1	0	147	0	0	0	0	147	0	0	0	0	147	0	0	0	0	0	147	0	0	0	0	147	0	0	0	0	147	0	0	0	0	0	147	0	0	0	0
Gr15417	GrSP1370	-1.03039	1	-1.28345	1	2.86242	0.000469297	-1.79769e+308	1.91507e-05	1	1	0	153	0	0	0	0	153	0	0	0	0	153	0	0	0	0	40.8903	153	1	1	40.8903	58.6552	153	2	2	58.6552	142.489	153	4	4	142.489	80.678	184.245	153	5	5	184.245	38.2544
Gr17312	GrSP1371	-1.39303	1	-1.21418	1	3.61204	0.29087	2.00772	0.5392	-10000	0.87	588.347	153	4	4	588.347	130.675	153	1	1	130.675	222.288	153	2	2	222.288	313.77	122.671	153	3	3	122.671	87.9828	153	3	3	87.9828	391.843	153	11	11	391.843	200.832	257.943	153	7	7	257.943	306.035
Gr46888	GrSP1372	1.79769e+308	0.410205	1.79769e+308	0.734197	1	1	1	1	1	1	0	156	0	0	0	0	156	0	0	0	0	156	0	0	0	0	40.104	156	1	1	40.104	0	156	0	0	0	0	156	0	0	0	13.368	0	156	0	0	0	0
Gr57068	GrSP1373	-1.79769e+308	0.793755	1.79769e+308	0.734197	5.49415	0.699907	-1.79769e+308	0.5392	1	1	0	177	0	0	0	0	177	0	0	0	0	177	0	0	0	0	0	177	0	0	0	50.7019	177	2	2	50.7019	0	177	0	0	0	16.9006	0	177	0	0	0	0
Gr65323	GrSP1374	1.79769e+308	0.549479	1	1	1.79769e+308	0.553375	1	1	1	1	0	147	0	0	0	0	147	0	0	0	0	147	0	0	0	0	0	147	0	0	0	0	147	0	0	0	0	147	0	0	0	0	0	147	0	0	0	0
Gr79143	GrSP1375	-1.22993	1	1	1	-1.79769e+308	0.553375	-1.79769e+308	0.5392	1	1	0	153	0	0	0	0	153	0	0	0	0	153	0	0	0	0	0	153	0	0	0	0	153	0	0	0	0	153	0	0	0	0	0	153	0	0	0	0
Gr82099	GrSP1376	1.79769e+308	0.793755	1	1	1	1	1.79769e+308	0.5392	1	1	0	144	0	0	0	138.842	144	1	1	138.842	0	144	0	0	0	46.2806	0	144	0	0	0	0	144	0	0	0	0	144	0	0	0	0	0	144	0	0	0	0
Gr86989	GrSP1377	1	1	1	1	1.79769e+308	0.204009	1	1	1	1	0	150	0	0	0	0	150	0	0	0	0	150	0	0	0	0	0	150	0	0	0	0	150	0	0	0	0	150	0	0	0	0	0	150	0	0	0	0
Gr89259	GrSP1378	1	1	1	1	1.79769e+308	0.000334865	1	1	1	1	0	141	0	0	0	0	141	0	0	0	0	141	0	0	0	0	0	141	0	0	0	0	141	0	0	0	0	141	0	0	0	0	0	141	0	0	0	0
Gr90208	GrSP1379	1	1	1	1	1.79769e+308	0.204009	1	1	1	1	0	186	0	0	0	0	186	0	0	0	0	186	0	0	0	0	0	186	0	0	0	0	186	0	0	0	0	186	0	0	0	0	0	186	0	0	0	0
Gr65728	GrSP138	1.45659	1	1.79769e+308	0.734197	-1.79769e+308	0.206624	-1.79769e+308	0.186808	1	1	0	108	0	0	0	0	108	0	0	0	0	108	0	0	0	0	0	108	0	0	0	0	108	0	0	0	50.4647	108	1	1	50.4647	16.8216	0	108	0	0	0	0
Gr92174	GrSP1380	1	1	1	1	1.79769e+308	0.204009	1	1	1	1	0	168	0	0	0	0	168	0	0	0	0	168	0	0	0	0	0	168	0	0	0	0	168	0	0	0	0	168	0	0	0	0	0	168	0	0	0	0
Gr93091	GrSP1381	1	1	1	1	1	1	1.79769e+308	1.00626e-06	1	1	1607.45	168	12	12	1607.45	1071.06	168	9	9	1071.06	809.765	168	8	8	809.765	1162.76	0	168	0	0	0	0	168	0	0	0	0	168	0	0	0	0	0	168	0	0	0	0
Gr10522	GrSP1382	1.18978	1	-1.79769e+308	0	-1.79769e+308	0.553375	-1.79769e+308	0.5392	1	1	0	153	0	0	0	0	153	0	0	0	0	153	0	0	0	0	0	153	0	0	0	0	153	0	0	0	0	153	0	0	0	0	36.849	153	1	1	36.849	38.2544
Gr12893	GrSP1383	-1.20045	0.793755	-1.3582	0.734197	1.57871	0.553375	-1.22189	0.89507	-10000	0.00361	300.057	150	2	2	300.057	533.152	150	4	4	533.152	1020.3	150	9	9	1020.3	617.838	458.789	150	11	11	458.789	688.025	150	23	23	688.025	581.353	150	16	16	581.353	576.056	1014.82	150	27	27	1014.82	936.467
Gr14361	GrSP1384	1.16333	1	1.42118	0.734197	4.0919	1.86529e-06	1.91511	0.5392	-10000	8.46e-05	1719.08	144	11	11	1719.08	555.367	144	4	4	555.367	590.454	144	5	5	590.454	954.966	1129.59	144	26	26	1129.59	747.854	144	24	24	747.854	832.667	144	22	22	832.667	903.372	391.521	144	10	10	391.521	569.034
Gr14608	GrSP1385	1.26718	0.731761	-1.16091	1	-1.64246	0.553375	-1.9847	0.173486	-10000	0.4	156.28	144	1	1	156.28	416.525	144	3	3	416.525	708.544	144	6	6	708.544	427.116	564.797	144	13	13	564.797	779.014	144	25	25	779.014	1211.15	144	32	32	1211.15	851.655	939.65	144	24	24	939.65	1260
Gr16219	GrSP1386	-1.60116	0.0482609	1.1074	1	5.81006	0.000245435	3.49877	5.62515e-08	-10000	0.00757	3032.49	141	19	19	3032.49	2694.12	141	19	19	2694.12	1929.65	141	16	16	1929.65	2552.09	621.185	141	14	14	621.185	350.059	141	11	11	350.059	425.192	141	11	11	425.192	465.479	439.836	141	11	11	439.836	664.161
Gr16523	GrSP1387	-1.38496	0.978568	-1.17413	1	-2.55711	0.290283	-1.5469	0.698387	-10000	0.19	416.746	162	3	3	416.746	0	162	0	0	0	314.909	162	3	3	314.909	243.885	347.568	162	9	9	347.568	166.19	162	6	6	166.19	302.788	162	9	9	302.788	272.182	348.019	162	10	10	348.019	216.775
Gr17515	GrSP1388	1.44719	0.48852	1.01577	1	-1.238	0.661669	-1.66732	0.452168	2.23	1	424.609	159	3	3	424.609	377.23	159	3	3	377.23	106.95	159	1	1	106.95	302.93	668.904	159	17	17	668.904	536.197	159	19	19	536.197	239.945	159	7	7	239.945	481.682	425.502	159	12	12	425.502	625.783
Gr18439	GrSP1389	1.0785	1	1.61311	0.734197	-1.79769e+308	0.00242367	-6.51462	0.0360659	-10000	0.14	144.258	156	1	1	144.258	0	156	0	0	0	0	156	0	0	0	48.0861	481.247	156	12	12	481.247	604.036	156	21	21	604.036	489.119	156	14	14	489.119	524.801	180.702	156	5	5	180.702	187.593
Gr66601	GrSP139	1	1	1	1	1	1	1	1	1	1	0	120	0	0	0	0	120	0	0	0	0	120	0	0	0	0	0	120	0	0	0	0	120	0	0	0	0	120	0	0	0	0	0	120	0	0	0	0
Gr18964	GrSP1390	-1.20434	1	-1.80699	0.00307902	-3.66712	0.0279245	1.14637	1	-1.05	1	258.67	174	2	2	258.67	689.421	174	6	6	689.421	97.7303	174	1	1	97.7303	348.607	323.597	174	9	9	323.597	386.821	174	15	15	386.821	219.26	174	7	7	219.26	309.893	550.829	174	17	17	550.829	538.199
Gr20893	GrSP1391	1.79769e+308	0.549479	1.26476	1	1.79769e+308	0.553375	1	1	1	1	0	147	0	0	0	0	147	0	0	0	0	147	0	0	0	0	42.5593	147	1	1	42.5593	61.0493	147	2	2	61.0493	148.304	147	4	4	148.304	83.971	76.7061	147	2	2	76.7061	79.6315
Gr22967	GrSP1392	-5.70682	0.171086	-2.05754	0.734197	2.13457	0.583808	-1.79769e+308	0.00188304	-10000	0.51	0	162	0	0	0	0	162	0	0	0	0	162	0	0	0	0	77.2372	162	2	2	77.2372	27.6983	162	1	1	27.6983	0	162	0	0	0	34.9785	104.406	162	3	3	104.406	72.2582
Gr23575	GrSP1393	-9.4019	0.0137669	-1.7504	0.903697	-1.79769e+308	0.000183081	-1.79769e+308	0.000143088	-10000	0.6	0	156	0	0	0	0	156	0	0	0	0	156	0	0	0	0	40.104	156	1	1	40.104	86.2908	156	3	3	86.2908	34.9371	156	1	1	34.9371	53.7773	144.562	156	4	4	144.562	0
Gr25568	GrSP1394	-1.1105	1	1.2734	1	1.26032	1	-3.26393	0.348317	-10000	0.99	0	165	0	0	0	121.171	165	1	1	121.171	0	165	0	0	0	40.3903	265.415	165	7	7	265.415	163.168	165	6	6	163.168	66.0629	165	2	2	66.0629	164.882	239.184	165	7	7	239.184	70.9444
Gr27987	GrSP1395	2.18977	0.793755	-1.1761	1	-1.0921	1	1.01409	1	1	1	150.029	150	1	1	150.029	0	150	0	0	0	0	150	0	0	0	50.0095	83.4162	150	2	2	83.4162	89.7424	150	3	3	89.7424	109.004	150	3	3	109.004	94.0541	112.758	150	3	3	112.758	78.0389
Gr29610	GrSP1396	1.1905	1	-2.13337	0.844284	-1.64891	0.941511	-1.79769e+308	0.0911485	-10000	0.99	0	165	0	0	0	0	165	0	0	0	0	165	0	0	0	0	0	165	0	0	0	108.779	165	4	4	108.779	0	165	0	0	0	36.2596	68.3382	165	2	2	68.3382	35.4722
Gr30093	GrSP1397	-1.79769e+308	2.51458e-17	2.26282	0.923239	-1.79769e+308	4.31068e-18	-1.79769e+308	3.74535e-18	1	1	0	141	0	0	0	0	141	0	0	0	0	141	0	0	0	0	44.3703	141	1	1	44.3703	0	141	0	0	0	77.3076	141	2	2	77.3076	40.5593	0	141	0	0	0	0
Gr30957	GrSP1398	-1.0828	1	-2.77805	0.401871	-1.79769e+308	4.31068e-18	-2.47022	0.0512409	-10000	0.22	133.954	168	1	1	133.954	0	168	0	0	0	101.221	168	1	1	101.221	78.3916	37.2394	168	1	1	37.2394	106.836	168	4	4	106.836	97.3247	168	3	3	97.3247	80.4668	234.913	168	7	7	234.913	383.227
Gr33778	GrSP1399	1.79769e+308	0.793755	-1.79769e+308	0.734197	1	1	1	1	1	1	0	144	0	0	0	0	144	0	0	0	0	144	0	0	0	0	0	144	0	0	0	0	144	0	0	0	0	144	0	0	0	0	39.1521	144	1	1	39.1521	0
Gr2862	GrSP14	-1.04135	1	-1.20943	0.734197	1.71185	0.611345	-1.79769e+308	0.040419	-10000	0.99	0	114	0	0	0	0	114	0	0	0	0	114	0	0	0	0	274.395	114	5	5	274.395	196.804	114	5	5	196.804	143.426	114	3	3	143.426	204.875	247.276	114	5	5	247.276	256.707
Gr68549	GrSP140	1	1	1	1	1	1	1	1	1	1	0	108	0	0	0	0	108	0	0	0	0	108	0	0	0	0	0	108	0	0	0	0	108	0	0	0	0	108	0	0	0	0	0	108	0	0	0	0
Gr33905	GrSP1400	1.62037	1	1.81421	1	6.09408	0.684904	19.7732	0.469032	1	1	159.605	141	1	1	159.605	567.183	141	4	4	567.183	0	141	0	0	0	242.263	0	141	0	0	0	95.4707	141	3	3	95.4707	0	141	0	0	0	31.8236	0	141	0	0	0	0
Gr35978	GrSP1401	1	1	6.95413	0.0986873	1	1	1	1	1	1	0	147	0	0	0	0	147	0	0	0	0	147	0	0	0	0	127.678	147	3	3	127.678	91.5739	147	3	3	91.5739	37.0761	147	1	1	37.0761	85.4426	38.3531	147	1	1	38.3531	0
Gr37033	GrSP1402	-5.67414	0.586553	-1.3829	1	3.29132	0.553375	1.68597	1	1	1	0	171	0	0	0	233.839	171	2	2	233.839	0	171	0	0	0	77.9462	0	171	0	0	0	0	171	0	0	0	31.8724	171	1	1	31.8724	10.6241	0	171	0	0	0	0
Gr38033	GrSP1403	-1.80775	1	1.79769e+308	0.734197	2.86086	0.553375	1.44492	1	-10000	0.99	133.954	168	1	1	133.954	0	168	0	0	0	0	168	0	0	0	44.6513	37.2394	168	1	1	37.2394	0	168	0	0	0	0	168	0	0	0	12.4131	0	168	0	0	0	0
Gr38272	GrSP1404	-4.13137	0.0860429	1.79769e+308	0.729751	-1.79769e+308	7.62434e-16	-1.79769e+308	6.65102e-16	1	1	0	147	0	0	0	0	147	0	0	0	0	147	0	0	0	0	127.678	147	3	3	127.678	30.5246	147	1	1	30.5246	0	147	0	0	0	52.7342	0	147	0	0	0	0
Gr39092	GrSP1405	-1.79769e+308	0.793755	1.79769e+308	0.734197	-1.79769e+308	0.553375	-1.79769e+308	0.5392	-10000	0.99	0	159	0	0	0	0	159	0	0	0	0	159	0	0	0	0	78.6946	159	2	2	78.6946	0	159	0	0	0	0	159	0	0	0	26.2315	0	159	0	0	0	0
Gr42089	GrSP1406	1	1	-1.79769e+308	0.734197	1	1	1	1	1	1	0	150	0	0	0	0	150	0	0	0	0	150	0	0	0	0	0	150	0	0	0	0	150	0	0	0	0	150	0	0	0	0	0	150	0	0	0	78.0389
Gr421	GrSP1407	-1.69008	3.27471e-06	-1.43392	0.173292	-5.80739	6.8958e-14	-5.61502	6.10441e-31	-10000	0.00443	153.09	147	1	1	153.09	272.016	147	2	2	272.016	347.042	147	3	3	347.042	257.383	893.745	147	21	21	893.745	1007.31	147	33	33	1007.31	1112.28	147	30	30	1112.28	1004.45	1150.59	147	30	30	1150.59	1632.45
Gr42805	GrSP1408	-1.04886	1	-1.04816	1	2.22102	0.773412	1.13527	1	-10000	0.99	0	159	0	0	0	377.23	159	3	3	377.23	0	159	0	0	0	125.743	39.3473	159	1	1	39.3473	112.884	159	4	4	112.884	68.5558	159	2	2	68.5558	73.5955	0	159	0	0	0	147.243
Gr43254	GrSP1409	-2.02328	0.793755	-1.53916	0.914257	1.36889	1	-1.79769e+308	0.0939729	-10000	0.4	0	150	0	0	0	0	150	0	0	0	0	150	0	0	0	0	41.7081	150	1	1	41.7081	89.7424	150	3	3	89.7424	36.3346	150	1	1	36.3346	55.9284	75.172	150	2	2	75.172	39.0194
Gr69190	GrSP141	1	1	1	1	1	1	1	1	1	1	0	105	0	0	0	0	105	0	0	0	0	105	0	0	0	0	0	105	0	0	0	0	105	0	0	0	0	105	0	0	0	0	0	105	0	0	0	0
Gr45541	GrSP1410	-1.60519	0.793755	1.00833	1	-1.79769e+308	4.31068e-18	-1.79769e+308	3.74535e-18	-10000	0.99	0	138	0	0	0	0	138	0	0	0	0	138	0	0	0	0	0	138	0	0	0	0	138	0	0	0	39.4941	138	1	1	39.4941	13.1647	40.8543	138	1	1	40.8543	0
Gr4761	GrSP1411	1.52395	0.765232	1.07922	1	1.82254	0.476038	1.10592	1	-10000	0.43	333.397	135	2	2	333.397	444.293	135	3	3	444.293	251.927	135	2	2	251.927	343.206	556.108	135	12	12	556.108	664.759	135	20	20	664.759	282.602	135	7	7	282.602	501.156	459.384	135	11	11	459.384	303.485
Gr47778	GrSP1412	-3.2765	0.034194	-4.19696	0.000269449	-1.79769e+308	5.96698e-09	-1.79769e+308	5.02613e-09	-10000	0.14	0	150	0	0	0	0	150	0	0	0	0	150	0	0	0	0	83.4162	150	2	2	83.4162	29.9141	150	1	1	29.9141	327.011	150	9	9	327.011	146.78	714.134	150	19	19	714.134	702.35
Gr48745	GrSP1413	1.79769e+308	0.793755	-1.79769e+308	0.734197	1.79769e+308	0.553375	1	1	1	1	0	141	0	0	0	0	141	0	0	0	0	141	0	0	0	0	0	141	0	0	0	0	141	0	0	0	0	141	0	0	0	0	39.9851	141	1	1	39.9851	0
Gr54553	GrSP1414	-1.37792	1	-4.88341	0.64604	-1.79769e+308	0.238134	-1.79769e+308	0.218025	1	1	0	141	0	0	0	0	141	0	0	0	0	141	0	0	0	0	0	141	0	0	0	63.6471	141	2	2	63.6471	0	141	0	0	0	21.2157	0	141	0	0	0	166.04
Gr54832	GrSP1415	-4.32148	0.996359	-1.49414	1	-1.83875	1	-1.79769e+308	0.5392	-10000	0.99	0	168	0	0	0	0	168	0	0	0	0	168	0	0	0	0	0	168	0	0	0	0	168	0	0	0	64.8832	168	2	2	64.8832	21.6277	67.1179	168	2	2	67.1179	34.8388
Gr55895	GrSP1416	-1.79769e+308	0.793755	1.79769e+308	0.734197	-1.79769e+308	0.553375	-1.79769e+308	0.5392	-10000	0.99	0	180	0	0	0	0	180	0	0	0	0	180	0	0	0	0	0	180	0	0	0	0	180	0	0	0	30.2788	180	1	1	30.2788	10.0929	0	180	0	0	0	0
Gr57635	GrSP1417	1.79769e+308	0.793755	1.79769e+308	0.734197	1	1	1	1	1	1	0	147	0	0	0	0	147	0	0	0	0	147	0	0	0	0	0	147	0	0	0	30.5246	147	1	1	30.5246	0	147	0	0	0	10.1749	0	147	0	0	0	0
Gr62073	GrSP1418	1	1	1.79769e+308	0.734197	1	1	1	1	1	1	0	156	0	0	0	0	156	0	0	0	0	156	0	0	0	0	0	156	0	0	0	28.7636	156	1	1	28.7636	0	156	0	0	0	9.58787	0	156	0	0	0	0
Gr64303	GrSP1419	-1.79769e+308	0.793755	1.79769e+308	0.734197	-1.79769e+308	0.553375	-1.79769e+308	0.5392	1	1	0	168	0	0	0	0	168	0	0	0	0	168	0	0	0	0	37.2394	168	1	1	37.2394	0	168	0	0	0	0	168	0	0	0	12.4131	0	168	0	0	0	0
Gr69203	GrSP142	1	1	1	1	1	1	1	1	1	1	0	123	0	0	0	0	123	0	0	0	0	123	0	0	0	0	0	123	0	0	0	0	123	0	0	0	0	123	0	0	0	0	0	123	0	0	0	0
Gr65541	GrSP1420	1	1	1	1	1	1	1.79769e+308	0.5392	1	1	0	144	0	0	0	0	144	0	0	0	118.091	144	1	1	118.091	39.3636	0	144	0	0	0	0	144	0	0	0	0	144	0	0	0	0	0	144	0	0	0	0
Gr65992	GrSP1421	-2.45227	0.916622	-1.79769e+308	0.734197	-1.79769e+308	0.400306	-1.79769e+308	0.368441	1	1	0	156	0	0	0	0	156	0	0	0	0	156	0	0	0	0	0	156	0	0	0	0	156	0	0	0	0	156	0	0	0	0	0	156	0	0	0	0
Gr69109	GrSP1422	1	1	1.79769e+308	0.734197	1	1	1	1	1	1	0	144	0	0	0	0	144	0	0	0	0	144	0	0	0	0	43.446	144	1	1	43.446	0	144	0	0	0	0	144	0	0	0	14.482	0	144	0	0	0	0
Gr76786	GrSP1423	-1.79769e+308	0.793755	1	1	-1.79769e+308	0.553375	-1.79769e+308	0.5392	1	1	0	156	0	0	0	0	156	0	0	0	0	156	0	0	0	0	0	156	0	0	0	0	156	0	0	0	0	156	0	0	0	0	0	156	0	0	0	0
Gr77927	GrSP1424	1	1	1	1	1.79769e+308	0.553375	1	1	1	1	0	153	0	0	0	0	153	0	0	0	0	153	0	0	0	0	0	153	0	0	0	0	153	0	0	0	0	153	0	0	0	0	0	153	0	0	0	0
Gr81954	GrSP1425	1.79769e+308	0.793755	1	1	1	1	1.79769e+308	0.5392	1	1	0	147	0	0	0	136.008	147	1	1	136.008	0	147	0	0	0	45.3361	0	147	0	0	0	0	147	0	0	0	0	147	0	0	0	0	0	147	0	0	0	0
Gr88430	GrSP1426	1	1	1	1	1.79769e+308	0.553375	1	1	1	1	0	156	0	0	0	0	156	0	0	0	0	156	0	0	0	0	0	156	0	0	0	0	156	0	0	0	0	156	0	0	0	0	0	156	0	0	0	0
Gr88634	GrSP1427	1	1	1	1	1.79769e+308	0.204009	1	1	1	1	0	144	0	0	0	0	144	0	0	0	0	144	0	0	0	0	0	144	0	0	0	0	144	0	0	0	0	144	0	0	0	0	0	144	0	0	0	0
Gr96822	GrSP1428	1	1	1	1	1	1	1	1	1	1	0	153	0	0	0	0	153	0	0	0	0	153	0	0	0	0	0	153	0	0	0	0	153	0	0	0	0	153	0	0	0	0	0	153	0	0	0	0
Gr11734	GrSP1429	-1.17319	0.793755	-1.31726	0.734197	-2.97199	1.46493e-07	-7.8633	6.63101e-12	-10000	2.23e-49	312.559	144	2	2	312.559	0	144	0	0	0	118.091	144	1	1	118.091	143.55	1564.05	144	36	36	1564.05	810.175	144	26	26	810.175	1135.46	144	30	30	1135.46	1169.89	1605.24	144	40	41	1605.24	1991.62
Gr69493	GrSP143	1.22358	1	1	1	6.55628	0.677126	10.9007	0.24728	1	1	187.536	120	1	1	187.536	0	120	0	0	0	141.709	120	1	1	141.709	109.748	0	120	0	0	0	0	120	0	0	0	0	120	0	0	0	0	0	120	0	0	0	0
Gr39227	GrSP1430	1	1	1	1	1	1	1	1	1	1	0	138	0	0	0	0	138	0	0	0	0	138	0	0	0	0	0	138	0	0	0	0	138	0	0	0	0	138	0	0	0	0	0	138	0	0	0	0
Gr10406	GrSP1431	1.46407	1	-1.16126	1	1.55486	1	-1.79769e+308	0.351596	1	1	0	180	0	0	0	0	180	0	0	0	0	180	0	0	0	0	104.27	180	3	3	104.27	74.7854	180	3	3	74.7854	60.5576	180	2	2	60.5576	79.8711	0	180	0	0	0	162.581
Gr13380	GrSP1432	1.79769e+308	0.410205	1.79769e+308	0.734197	1.79769e+308	0.553375	1.79769e+308	0.000372892	1	1	267.908	168	2	2	267.908	119.007	168	1	1	119.007	303.662	168	3	3	303.662	230.192	37.2394	168	1	1	37.2394	0	168	0	0	0	0	168	0	0	0	12.4131	0	168	0	0	0	0
Gr16656	GrSP1433	1	1	1	1	1.79769e+308	0.0572093	1.79769e+308	0.5392	1	1	136.39	165	1	1	136.39	0	165	0	0	0	0	165	0	0	0	45.4632	0	165	0	0	0	0	165	0	0	0	0	165	0	0	0	0	0	165	0	0	0	0
Gr20838	GrSP1434	2.42176	1	1.82677	1	-1.79769e+308	0.553375	3.04237	0.831885	1	1	147.087	153	1	1	147.087	0	153	0	0	0	0	153	0	0	0	49.0289	0	153	0	0	0	29.3276	153	1	1	29.3276	35.6221	153	1	1	35.6221	21.6499	0	153	0	0	0	38.2544
Gr28064	GrSP1435	1.42929	0.936371	-2.90484	0.0588345	-2.39385	0.597702	-2.79739	0.5392	-10000	0.99	0	201	0	0	0	99.4687	201	1	1	99.4687	0	201	0	0	0	33.1562	31.1255	201	1	1	31.1255	22.324	201	1	1	22.324	54.2307	201	2	2	54.2307	35.8934	84.1478	201	3	3	84.1478	87.357
Gr31194	GrSP1436	-2.05033	1	1.79769e+308	0.307779	-1.79769e+308	0.206624	-1.79769e+308	0.186808	-10000	0.99	0	144	0	0	0	0	144	0	0	0	0	144	0	0	0	0	0	144	0	0	0	31.1606	144	1	1	31.1606	37.8485	144	1	1	37.8485	23.003	0	144	0	0	0	0
Gr46072	GrSP1437	1	1	1	1	1	1	1.79769e+308	0.5392	1	1	0	165	0	0	0	121.171	165	1	1	121.171	0	165	0	0	0	40.3903	0	165	0	0	0	0	165	0	0	0	0	165	0	0	0	0	0	165	0	0	0	0
Gr48001	GrSP1438	1	1	1.79769e+308	0.734197	1	1	1.79769e+308	0.301336	1	1	153.09	147	1	1	153.09	0	147	0	0	0	347.042	147	3	3	347.042	166.711	42.5593	147	1	1	42.5593	0	147	0	0	0	0	147	0	0	0	14.1864	0	147	0	0	0	0
Gr52126	GrSP1439	1.79769e+308	0.46178	1	1	1	1	1	1	1	1	0	171	0	0	0	0	171	0	0	0	0	171	0	0	0	0	0	171	0	0	0	0	171	0	0	0	0	171	0	0	0	0	0	171	0	0	0	0
Gr69782	GrSP144	1	1	1	1	1	1	1	1	1	1	0	108	0	0	0	0	108	0	0	0	0	108	0	0	0	0	0	108	0	0	0	0	108	0	0	0	0	108	0	0	0	0	0	108	0	0	0	0
Gr56315	GrSP1440	1.79769e+308	0.793755	-1.65419	1	1.79769e+308	0.553375	1	1	1	1	0	147	0	0	0	0	147	0	0	0	0	147	0	0	0	0	0	147	0	0	0	30.5246	147	1	1	30.5246	0	147	0	0	0	10.1749	0	147	0	0	0	0
Gr82302	GrSP1441	1	1	1	1	1	1	1	1	1	1	0	144	0	0	0	0	144	0	0	0	0	144	0	0	0	0	0	144	0	0	0	0	144	0	0	0	0	144	0	0	0	0	0	144	0	0	0	0
Gr85803	GrSP1442	1	1	1	1	1.79769e+308	0.553375	1	1	1	1	0	168	0	0	0	0	168	0	0	0	0	168	0	0	0	0	0	168	0	0	0	0	168	0	0	0	0	168	0	0	0	0	0	168	0	0	0	0
Gr11282	GrSP1443	-1.55563	0.695331	-4.37111	0.02887	-1.79769e+308	2.32037e-17	-1.89414	0.00055232	14.87	1	147.087	153	1	1	147.087	130.675	153	1	1	130.675	111.144	153	1	1	111.144	129.635	122.671	153	3	3	122.671	58.6552	153	2	2	58.6552	0	153	0	0	0	60.442	331.641	153	9	9	331.641	344.289
Gr15906	GrSP1444	2.75465	3.53052e-05	3.16707	1.08744e-14	-1.56433	0.948646	-3.3902	0.241087	3.34	1	283.073	159	2	2	283.073	0	159	0	0	0	0	159	0	0	0	94.3576	354.125	159	9	9	354.125	395.092	159	14	14	395.092	308.501	159	9	9	308.501	352.573	141.834	159	4	4	141.834	110.432
Gr16847	GrSP1445	-1.79769e+308	0.793755	1	1	-1.79769e+308	0.553375	-1.79769e+308	0.5392	1	1	0	147	0	0	0	0	147	0	0	0	0	147	0	0	0	0	0	147	0	0	0	0	147	0	0	0	0	147	0	0	0	0	0	147	0	0	0	0
Gr17114	GrSP1446	-1.36732	1	1.29748	0.734197	-2.47626	0.553375	-1.79769e+308	0.00869182	-10000	0.13	0	195	0	0	0	0	195	0	0	0	0	195	0	0	0	0	64.1663	195	2	2	64.1663	69.0326	195	3	3	69.0326	111.799	195	4	4	111.799	81.6659	57.8246	195	2	2	57.8246	60.0299
Gr17256	GrSP1447	-1.62686	1	1.40292	1	-1.79769e+308	0.380668	-1.79769e+308	0.349399	1	1	0	174	0	0	0	0	174	0	0	0	0	174	0	0	0	0	35.9553	174	1	1	35.9553	51.5761	174	2	2	51.5761	0	174	0	0	0	29.1771	32.4017	174	1	1	32.4017	33.6374
Gr18567	GrSP1448	1.00681	1	-3.79178	0.00307902	-1.79769e+308	0.00921318	1.11363	1	-10000	0.4	138.915	162	1	1	138.915	123.415	162	1	1	123.415	0	162	0	0	0	87.4434	0	162	0	0	0	27.6983	162	1	1	27.6983	67.2862	162	2	2	67.2862	31.6615	139.207	162	4	4	139.207	144.516
Gr19216	GrSP1449	2.00327	0.793755	-1.43168	0.734197	-1.79769e+308	0.200131	1.98743	0.627828	-10000	0.99	131.604	171	1	1	131.604	116.919	171	1	1	116.919	0	171	0	0	0	82.8411	109.758	171	3	3	109.758	131.202	171	5	5	131.202	127.49	171	4	4	127.49	122.817	98.9105	171	3	3	98.9105	273.821
Gr70134	GrSP145	1	1	-1.79769e+308	0.734197	1	1	1.79769e+308	0.179666	1	1	0	132	0	0	0	151.464	132	1	1	151.464	128.826	132	1	1	128.826	93.43	0	132	0	0	0	0	132	0	0	0	0	132	0	0	0	0	0	132	0	0	0	44.3403
Gr21198	GrSP1450	1.62253	0.863858	-1.98231	0.734197	-1.79769e+308	0.206624	-1.45395	1	-10000	0.4	156.28	144	1	1	156.28	0	144	0	0	0	0	144	0	0	0	52.0932	43.446	144	1	1	43.446	0	144	0	0	0	189.243	144	5	5	189.243	77.5628	117.456	144	3	3	117.456	203.226
Gr21540	GrSP1451	-1.94539	0.770471	-2.28204	0.00944628	-1.70971	0.646169	-1.79769e+308	0.00374109	-10000	0.000645	0	165	0	0	0	0	165	0	0	0	0	165	0	0	0	0	113.749	165	3	3	113.749	108.779	165	4	4	108.779	132.126	165	4	4	132.126	118.218	341.691	165	10	10	341.691	319.25
Gr25313	GrSP1452	1.2108	1	1.6803	0.449283	6.7156	0.214995	2.46317	0.001189	3.11	1	394.812	171	3	3	394.812	467.677	171	4	4	467.677	298.335	171	3	3	298.335	386.941	365.861	171	10	10	365.861	314.886	171	12	12	314.886	223.107	171	7	7	223.107	301.284	263.761	171	8	8	263.761	68.4552
Gr30387	GrSP1453	1	1	1.79769e+308	0.734197	1	1	1	1	1	1	0	144	0	0	0	0	144	0	0	0	0	144	0	0	0	0	0	144	0	0	0	31.1606	144	1	1	31.1606	0	144	0	0	0	10.3869	0	144	0	0	0	0
Gr31989	GrSP1454	1.79769e+308	0.793755	-1.65419	1	1	1	1	1	1	1	0	147	0	0	0	0	147	0	0	0	0	147	0	0	0	0	0	147	0	0	0	30.5246	147	1	1	30.5246	0	147	0	0	0	10.1749	0	147	0	0	0	0
Gr33419	GrSP1455	1.70678	1	-1.79769e+308	0.734197	-1.79769e+308	0.553375	-1.79769e+308	0.5392	1	1	0	141	0	0	0	0	141	0	0	0	0	141	0	0	0	0	0	141	0	0	0	0	141	0	0	0	0	141	0	0	0	0	39.9851	141	1	1	39.9851	0
Gr35198	GrSP1456	1	1	1.79769e+308	0.734197	1	1	1	1	1	1	0	144	0	0	0	0	144	0	0	0	0	144	0	0	0	0	0	144	0	0	0	0	144	0	0	0	37.8485	144	1	1	37.8485	12.6162	0	144	0	0	0	0
Gr40127	GrSP1457	-1.38033	1	-1.00484	1	1.13382	1	3.76656	0.750396	1	1	459.271	147	3	3	459.271	0	147	0	0	0	0	147	0	0	0	153.09	0	147	0	0	0	0	147	0	0	0	37.0761	147	1	1	37.0761	12.3587	0	147	0	0	0	39.8158
Gr40855	GrSP1458	-1.13438	1	-1.40014	0.870813	-3.90315	0.000837003	-1.79769e+308	1.18659e-11	-10000	0.4	0	159	0	0	0	0	159	0	0	0	0	159	0	0	0	0	118.042	159	3	3	118.042	253.988	159	9	9	253.988	239.945	159	7	7	239.945	203.992	460.96	159	13	13	460.96	294.486
Gr4119	GrSP1459	-1.08855	1	54.1591	0.000271715	1.41405	1	-1.79769e+308	0.349399	1	1	0	144	0	0	0	0	144	0	0	0	0	144	0	0	0	0	955.811	144	22	22	955.811	405.087	144	13	13	405.087	681.273	144	18	18	681.273	680.724	39.1521	144	1	1	39.1521	0
Gr71330	GrSP146	-1.79769e+308	0.793755	-1.79769e+308	0.734197	-1.79769e+308	0.553375	-1.79769e+308	0.5392	1	1	0	126	0	0	0	0	126	0	0	0	0	126	0	0	0	0	0	126	0	0	0	0	126	0	0	0	0	126	0	0	0	0	0	126	0	0	0	0
Gr43350	GrSP1460	-1.86879	0.793755	2.82249	0.807581	-1.79769e+308	0.130128	-1.79769e+308	0.115101	-10000	0.65	0	144	0	0	0	0	144	0	0	0	0	144	0	0	0	0	0	144	0	0	0	31.1606	144	1	1	31.1606	75.697	144	2	2	75.697	35.6192	0	144	0	0	0	40.6453
Gr43682	GrSP1461	-1.79769e+308	0.793755	-1.79769e+308	0.734197	-1.79769e+308	0.553375	-1.79769e+308	0.5392	-10000	0.99	0	165	0	0	0	0	165	0	0	0	0	165	0	0	0	0	0	165	0	0	0	0	165	0	0	0	0	165	0	0	0	0	34.1691	165	1	1	34.1691	0
Gr4586	GrSP1462	-1.09312	0.853302	-1.41813	0.05145	-4.23765	4.97882e-35	-2.3705	0.000192249	-3.26	0.64	818.337	165	6	6	818.337	242.342	165	2	2	242.342	824.488	165	8	8	824.488	628.389	1213.33	165	32	32	1213.33	1332.54	165	49	49	1332.54	1585.51	165	48	48	1585.51	1377.12	1913.47	165	56	56	1913.47	2447.58
Gr46036	GrSP1463	-2.19092	0.822688	1.79769e+308	0.734197	-1.79769e+308	0.0167028	6.00645	0.111739	-10000	0.99	638.419	141	4	4	638.419	425.387	141	3	3	425.387	120.603	141	1	1	120.603	394.803	0	141	0	0	0	0	141	0	0	0	38.6538	141	1	1	38.6538	12.8846	0	141	0	0	0	0
Gr47937	GrSP1464	-1.79769e+308	0.410205	-1.40727	1	33.9159	1.67212e-06	13.1779	0.212593	1	1	468.839	144	3	3	468.839	0	144	0	0	0	472.363	144	4	4	472.363	313.734	43.446	144	1	1	43.446	31.1606	144	1	1	31.1606	0	144	0	0	0	24.8688	0	144	0	0	0	0
Gr49569	GrSP1465	1.79769e+308	0.793755	-1.20207	1	1	1	1	1	1	1	0	165	0	0	0	0	165	0	0	0	0	165	0	0	0	0	0	165	0	0	0	27.1947	165	1	1	27.1947	0	165	0	0	0	9.06489	0	165	0	0	0	35.4722
Gr54982	GrSP1466	2.32964	1	1.79769e+308	0.734197	-1.79769e+308	0.553375	-1.79769e+308	0.5392	1	1	0	171	0	0	0	0	171	0	0	0	0	171	0	0	0	0	36.5861	171	1	1	36.5861	0	171	0	0	0	0	171	0	0	0	12.1954	0	171	0	0	0	0
Gr57533	GrSP1467	-1.79769e+308	0.793755	1	1	-1.79769e+308	0.553375	-1.79769e+308	0.5392	1	1	0	162	0	0	0	0	162	0	0	0	0	162	0	0	0	0	0	162	0	0	0	0	162	0	0	0	0	162	0	0	0	0	0	162	0	0	0	0
Gr6140	GrSP1468	-1.79769e+308	0.410205	1.79769e+308	0.734197	-1.79769e+308	0.200131	-1.79769e+308	0.178054	1	1	0	147	0	0	0	0	147	0	0	0	0	147	0	0	0	0	42.5593	147	1	1	42.5593	0	147	0	0	0	0	147	0	0	0	14.1864	0	147	0	0	0	0
Gr61568	GrSP1469	-1.79769e+308	0.793755	1	1	-1.79769e+308	0.553375	6.08514	0.679687	1	1	133.954	168	1	1	133.954	0	168	0	0	0	0	168	0	0	0	44.6513	0	168	0	0	0	0	168	0	0	0	0	168	0	0	0	0	0	168	0	0	0	0
Gr73385	GrSP147	1.79769e+308	0.793755	1	1	1	1	1	1	1	1	0	108	0	0	0	0	108	0	0	0	0	108	0	0	0	0	0	108	0	0	0	0	108	0	0	0	0	108	0	0	0	0	0	108	0	0	0	0
Gr62764	GrSP1470	1.79769e+308	0.549479	1.98203	1	1	1	1	1	1	1	0	159	0	0	0	0	159	0	0	0	0	159	0	0	0	0	39.3473	159	1	1	39.3473	28.2209	159	1	1	28.2209	0	159	0	0	0	22.5227	35.4585	159	1	1	35.4585	0
Gr62769	GrSP1471	-1.79769e+308	0.793755	1	1	-1.79769e+308	0.553375	-1.79769e+308	0.5392	-10000	0.99	0	153	0	0	0	0	153	0	0	0	0	153	0	0	0	0	0	153	0	0	0	0	153	0	0	0	0	153	0	0	0	0	0	153	0	0	0	0
Gr67274	GrSP1472	-1.79769e+308	0.793755	-1.79769e+308	0.734197	-1.79769e+308	0.553375	-1.79769e+308	0.5392	1	1	0	153	0	0	0	0	153	0	0	0	0	153	0	0	0	0	0	153	0	0	0	0	153	0	0	0	0	153	0	0	0	0	0	153	0	0	0	0
Gr68934	GrSP1473	1.79769e+308	0.793755	-1.79769e+308	0.734197	1	1	1	1	1	1	0	159	0	0	0	0	159	0	0	0	0	159	0	0	0	0	0	159	0	0	0	0	159	0	0	0	0	159	0	0	0	0	0	159	0	0	0	0
Gr72393	GrSP1474	1	1	1	1	1.79769e+308	0.553375	1	1	1	1	0	156	0	0	0	0	156	0	0	0	0	156	0	0	0	0	0	156	0	0	0	0	156	0	0	0	0	156	0	0	0	0	0	156	0	0	0	0
Gr81350	GrSP1475	-1.79769e+308	0.793755	1	1	-1.79769e+308	0.553375	3.42927	0.795559	1	1	0	144	0	0	0	0	144	0	0	0	118.091	144	1	1	118.091	39.3636	0	144	0	0	0	0	144	0	0	0	0	144	0	0	0	0	0	144	0	0	0	0
Gr9216	GrSP1476	1.18964	1	1.07898	0.734197	-1.79769e+308	0.00477201	-1.79769e+308	0.00390758	-10000	0.000562	0	171	0	0	0	0	171	0	0	0	0	171	0	0	0	0	256.102	171	7	7	256.102	288.645	171	11	11	288.645	254.979	171	8	8	254.979	266.576	263.761	171	8	8	263.761	239.593
Gr94815	GrSP1477	1	1	1	1	1	1	1.79769e+308	1.29536e-06	1	1	721.291	156	5	5	721.291	384.485	156	3	3	384.485	436.027	156	4	4	436.027	513.934	0	156	0	0	0	0	156	0	0	0	0	156	0	0	0	0	0	156	0	0	0	0
Gr15222	GrSP1478	-1.79769e+308	0.793755	-2.05409	0.961102	-1.79769e+308	0.553375	-1.79769e+308	0.5392	1	1	0	150	0	0	0	0	150	0	0	0	0	150	0	0	0	0	0	150	0	0	0	29.9141	150	1	1	29.9141	36.3346	150	1	1	36.3346	22.0829	0	150	0	0	0	39.0194
Gr16093	GrSP1479	1.13541	1	-1.118	1	2.42374	0.890773	2.34144	0.612074	-10000	0.46	217.433	207	2	2	217.433	0	207	0	0	0	82.1501	207	1	1	82.1501	99.8609	0	207	0	0	0	65.0308	207	3	3	65.0308	78.9882	207	3	3	78.9882	48.0063	0	207	0	0	0	56.5499
Gr73830	GrSP148	1.79769e+308	0.793755	-1.79769e+308	0.734197	1	1	1	1	1	1	0	108	0	0	0	0	108	0	0	0	0	108	0	0	0	0	0	108	0	0	0	0	108	0	0	0	0	108	0	0	0	0	0	108	0	0	0	54.1937
Gr27814	GrSP1480	1	1	1.00842	1	1	1	1	1	1	1	0	201	0	0	0	0	201	0	0	0	0	201	0	0	0	0	0	201	0	0	0	0	201	0	0	0	27.1153	201	1	1	27.1153	9.03845	28.0493	201	1	1	28.0493	0
Gr29378	GrSP1481	-1.52392	0.946724	-6.74498	0.0667727	-1.14436	1	-2.06688	0.552882	-10000	0.99	150.029	150	1	1	150.029	0	150	0	0	0	0	150	0	0	0	50.0095	0	150	0	0	0	0	150	0	0	0	36.3346	150	1	1	36.3346	12.1115	112.758	150	3	3	112.758	39.0194
Gr41115	GrSP1482	3.51071	0.793755	-1.79769e+308	0.734197	-1.79769e+308	0.553375	-1.79769e+308	0.5392	1	1	0	156	0	0	0	0	156	0	0	0	0	156	0	0	0	0	0	156	0	0	0	0	156	0	0	0	0	156	0	0	0	0	0	156	0	0	0	37.5187
Gr42226	GrSP1483	1.79769e+308	0.410205	1	1	1	1	1.79769e+308	0.5392	1	1	0	147	0	0	0	136.008	147	1	1	136.008	0	147	0	0	0	45.3361	0	147	0	0	0	0	147	0	0	0	0	147	0	0	0	0	0	147	0	0	0	0
Gr42770	GrSP1484	1	1	1	1	1	1	1	1	1	1	0	144	0	0	0	0	144	0	0	0	0	144	0	0	0	0	0	144	0	0	0	0	144	0	0	0	0	144	0	0	0	0	0	144	0	0	0	0
Gr48196	GrSP1485	1.79769e+308	0.410205	-1.75649	1	1.79769e+308	0.553375	1.79769e+308	0.5392	1	1	0	156	0	0	0	256.323	156	2	2	256.323	0	156	0	0	0	85.441	40.104	156	1	1	40.104	0	156	0	0	0	0	156	0	0	0	13.368	72.2808	156	2	2	72.2808	0
Gr48418	GrSP1486	-2.44424	0.871559	1	1	-1.79769e+308	0.200131	1.6914	1	1	1	0	159	0	0	0	0	159	0	0	0	106.95	159	1	1	106.95	35.65	0	159	0	0	0	0	159	0	0	0	0	159	0	0	0	0	0	159	0	0	0	0
Gr5016	GrSP1487	-2.79783	0.793755	-1.4953	0.962479	-1.04436	1	2.29537	0.5392	1	1	108.716	207	1	1	108.716	0	207	0	0	0	164.3	207	2	2	164.3	91.0055	60.4465	207	2	2	60.4465	86.7077	207	4	4	86.7077	0	207	0	0	0	49.0514	81.7087	207	3	3	81.7087	113.1
Gr56360	GrSP1488	1.79769e+308	0.793755	1.79769e+308	0.734197	1	1	1	1	1	1	0	165	0	0	0	0	165	0	0	0	0	165	0	0	0	0	0	165	0	0	0	27.1947	165	1	1	27.1947	0	165	0	0	0	9.06489	0	165	0	0	0	0
Gr57592	GrSP1489	-1.79769e+308	0.793755	-1.79769e+308	0.734197	-1.79769e+308	0.553375	-1.79769e+308	0.5392	1	1	0	168	0	0	0	0	168	0	0	0	0	168	0	0	0	0	0	168	0	0	0	0	168	0	0	0	0	168	0	0	0	0	0	168	0	0	0	34.8388
Gr74519	GrSP149	1	1	-1.79769e+308	0.734197	1	1	1	1	1	1	0	117	0	0	0	0	117	0	0	0	0	117	0	0	0	0	0	117	0	0	0	0	117	0	0	0	0	117	0	0	0	0	0	117	0	0	0	50.0249
Gr63998	GrSP1490	-1.79769e+308	0.793755	1	1	-1.79769e+308	0.553375	-1.79769e+308	0.5392	1	1	0	165	0	0	0	0	165	0	0	0	0	165	0	0	0	0	0	165	0	0	0	0	165	0	0	0	0	165	0	0	0	0	0	165	0	0	0	0
Gr64095	GrSP1491	-1.10674	1	-1.79769e+308	0.734197	1.68738	1	2.80567	0.5392	1	1	136.39	165	1	1	136.39	0	165	0	0	0	103.061	165	1	1	103.061	79.8169	0	165	0	0	0	0	165	0	0	0	0	165	0	0	0	0	34.1691	165	1	1	34.1691	0
Gr66456	GrSP1492	-1.79769e+308	0.793755	1	1	-1.79769e+308	0.553375	-1.79769e+308	0.5392	1	1	0	156	0	0	0	0	156	0	0	0	0	156	0	0	0	0	0	156	0	0	0	0	156	0	0	0	0	156	0	0	0	0	0	156	0	0	0	0
Gr67367	GrSP1493	-1.79769e+308	0.793755	1	1	-1.79769e+308	0.553375	-1.79769e+308	0.5392	-10000	0.99	0	174	0	0	0	0	174	0	0	0	0	174	0	0	0	0	0	174	0	0	0	0	174	0	0	0	0	174	0	0	0	0	0	174	0	0	0	0
Gr11453	GrSP1494	-1.13786	1	-2.2373	0.0700376	-1.79769e+308	0.200131	-1.79769e+308	0.178054	-10000	0.99	0	153	0	0	0	0	153	0	0	0	0	153	0	0	0	0	40.8903	153	1	1	40.8903	58.6552	153	2	2	58.6552	71.2443	153	2	2	71.2443	56.9299	184.245	153	5	5	184.245	114.763
Gr12719	GrSP1495	1.2236	1	1.38972	0.898655	-1.79769e+308	0.553375	4.81535	0.714438	1	1	0	159	0	0	0	0	159	0	0	0	106.95	159	1	1	106.95	35.65	78.6946	159	2	2	78.6946	28.2209	159	1	1	28.2209	102.834	159	3	3	102.834	69.9164	35.4585	159	1	1	35.4585	73.6216
Gr12744	GrSP1496	1.79769e+308	0.793755	-1.77922	1	1	1	1	1	1	1	0	177	0	0	0	0	177	0	0	0	0	177	0	0	0	0	0	177	0	0	0	50.7019	177	2	2	50.7019	0	177	0	0	0	16.9006	95.5576	177	3	3	95.5576	0
Gr12971	GrSP1497	1.02912	1	-1.06371	1	-1.08579	0.721921	-1.25267	0.746585	1.46	1	860.819	183	7	7	860.819	218.505	183	2	2	218.505	650.467	183	7	7	650.467	576.597	854.674	183	25	25	854.674	956.272	183	39	39	956.272	1012.6	183	34	34	1012.6	941.183	1201.52	183	39	39	1201.52	1055.44
Gr18563	GrSP1498	1.06569	1	-1.60431	0.91954	-1.79769e+308	0.289161	-1.79769e+308	0.264115	1	1	0	159	0	0	0	0	159	0	0	0	0	159	0	0	0	0	39.3473	159	1	1	39.3473	112.884	159	4	4	112.884	34.2779	159	1	1	34.2779	62.1696	35.4585	159	1	1	35.4585	184.054
Gr20676	GrSP1499	-4.08122	0.406946	-2.07454	0.734197	1.15191	1	-1.79769e+308	0.0184331	-10000	8.54e-26	0	165	0	0	0	0	165	0	0	0	0	165	0	0	0	0	75.8329	165	2	2	75.8329	54.3894	165	2	2	54.3894	0	165	0	0	0	43.4074	34.1691	165	1	1	34.1691	106.417
Gr29135	GrSP15	1.23935	1	-1.06862	1	1.64191	1	-1.39003	1	1	1	0	105	0	0	0	0	105	0	0	0	161.953	105	1	1	161.953	53.9843	0	105	0	0	0	256.407	105	6	6	256.407	0	105	0	0	0	85.469	161.083	105	3	3	161.083	55.7421
Gr74594	GrSP150	-1.79769e+308	0.793755	1	1	-1.79769e+308	0.553375	-1.79769e+308	0.5392	1	1	0	126	0	0	0	0	126	0	0	0	0	126	0	0	0	0	0	126	0	0	0	0	126	0	0	0	0	126	0	0	0	0	0	126	0	0	0	0
Gr21795	GrSP1500	1.67493	1	-2.13626	0.734197	-1.16558	1	-1.79769e+308	0.409023	-10000	0.99	0	150	0	0	0	0	150	0	0	0	0	150	0	0	0	0	41.7081	150	1	1	41.7081	59.8283	150	2	2	59.8283	36.3346	150	1	1	36.3346	45.957	150.344	150	4	4	150.344	0
Gr24740	GrSP1501	2.33359	1	3.05411	0.865996	4.39597	0.743623	-1.79769e+308	0.5392	-10000	0.99	0	159	0	0	0	0	159	0	0	0	0	159	0	0	0	0	118.042	159	3	3	118.042	28.2209	159	1	1	28.2209	0	159	0	0	0	48.7542	0	159	0	0	0	0
Gr25453	GrSP1502	-1.2436	1	-1.67077	0.325213	-1.79769e+308	0.000833115	-1.79769e+308	0.000661432	-10000	0.00049	0	165	0	0	0	0	165	0	0	0	0	165	0	0	0	0	151.666	165	4	4	151.666	135.973	165	5	5	135.973	66.0629	165	2	2	66.0629	117.901	239.184	165	7	7	239.184	141.889
Gr25721	GrSP1503	1.21396	1	1.79769e+308	0.307779	-1.79769e+308	0.0236074	-1.60558	0.930703	1	1	0	168	0	0	0	0	168	0	0	0	101.221	168	1	1	101.221	33.7402	37.2394	168	1	1	37.2394	0	168	0	0	0	32.4416	168	1	1	32.4416	23.227	0	168	0	0	0	0
Gr27444	GrSP1504	-1.20559	1	2.65909	0.782447	3.91271	0.771284	-1.79769e+308	0.5392	1	1	0	150	0	0	0	0	150	0	0	0	0	150	0	0	0	0	0	150	0	0	0	59.8283	150	2	2	59.8283	36.3346	150	1	1	36.3346	32.0543	0	150	0	0	0	39.0194
Gr29073	GrSP1505	-1.19693	1	-1.79769e+308	0.734197	1.95678	1	2.16718	0.968519	1	1	141.536	159	1	1	141.536	0	159	0	0	0	0	159	0	0	0	47.1788	0	159	0	0	0	0	159	0	0	0	0	159	0	0	0	0	0	159	0	0	0	36.8108
Gr31866	GrSP1506	1.79769e+308	0.578716	-3.67412	1	1	1	1	1	1	1	0	150	0	0	0	0	150	0	0	0	0	150	0	0	0	0	41.7081	150	1	1	41.7081	0	150	0	0	0	0	150	0	0	0	13.9027	0	150	0	0	0	0
Gr3217	GrSP1507	-2.16834	0.101528	-1.92453	1.48875e-05	-24.7149	5.13913e-06	-4.59821	0.000263978	-2.14	0.32	432.775	156	3	3	432.775	512.646	156	4	4	512.646	545.034	156	5	5	545.034	496.818	882.287	156	22	22	882.287	632.799	156	22	22	632.799	768.616	156	22	22	768.616	761.234	1264.91	156	35	35	1264.91	1688.34
Gr32922	GrSP1508	-1.40011	0.893994	-1.25015	1	-1.27769	1	-2.98632	0.331312	-10000	1.9e-13	0	168	0	0	0	119.007	168	1	1	119.007	0	168	0	0	0	39.6691	0	168	0	0	0	80.1272	168	3	3	80.1272	32.4416	168	1	1	32.4416	37.5229	33.5589	168	1	1	33.5589	69.6776
Gr34587	GrSP1509	-1.42199	0.766719	-1.03301	1	-4.4043	0.00183474	-2.16154	0.209425	-10000	0.09	0	162	0	0	0	370.244	162	3	3	370.244	314.909	162	3	3	314.909	228.384	77.2372	162	2	2	77.2372	138.491	162	5	5	138.491	235.502	162	7	7	235.502	150.41	174.009	162	5	5	174.009	72.2582
Gr7653	GrSP151	-2.42351	0.793755	-3.75117	0.0476287	-1.79769e+308	0.200131	-1.79769e+308	0.178054	1	1	0	114	0	0	0	0	114	0	0	0	0	114	0	0	0	0	54.8791	114	1	1	54.8791	39.3607	114	1	1	39.3607	0	114	0	0	0	31.4133	148.366	114	3	3	148.366	154.024
Gr44948	GrSP1510	2.50364	0.917236	-1.00484	1	-1.79769e+308	0.553375	-1.79769e+308	0.5392	1	1	0	147	0	0	0	0	147	0	0	0	0	147	0	0	0	0	0	147	0	0	0	0	147	0	0	0	37.0761	147	1	1	37.0761	12.3587	0	147	0	0	0	39.8158
Gr45662	GrSP1511	1.79769e+308	0.549479	1.79769e+308	0.734197	1	1	1	1	1	1	0	159	0	0	0	0	159	0	0	0	0	159	0	0	0	0	0	159	0	0	0	28.2209	159	1	1	28.2209	0	159	0	0	0	9.40696	0	159	0	0	0	0
Gr46165	GrSP1512	-2.17253	0.363487	1.10703	1	1.23754	1	-1.79769e+308	1.02575e-05	4.95	1	0	153	0	0	0	0	153	0	0	0	0	153	0	0	0	0	163.561	153	4	4	163.561	58.6552	153	2	2	58.6552	71.2443	153	2	2	71.2443	97.8202	36.849	153	1	1	36.849	191.272
Gr4622	GrSP1513	1.19637	1	1.34198	0.68359	-1.14389	1	-1.79769e+308	0.0796945	-10000	0.51	0	201	0	0	0	0	201	0	0	0	0	201	0	0	0	0	404.631	201	13	13	404.631	334.86	201	15	15	334.86	298.269	201	11	11	298.269	345.92	336.591	201	12	12	336.591	320.309
Gr47532	GrSP1514	3.51874	1	2.99013	0.328182	-1.79769e+308	0.553375	11.6965	0.227544	1	1	138.915	162	1	1	138.915	123.415	162	1	1	123.415	0	162	0	0	0	87.4434	38.6186	162	1	1	38.6186	27.6983	162	1	1	27.6983	33.6431	162	1	1	33.6431	33.32	34.8019	162	1	1	34.8019	0
Gr49213	GrSP1515	-1.55043	1	1.07366	1	-1.79769e+308	0.377282	1.03075	1	-10000	0.99	0	147	0	0	0	136.008	147	1	1	136.008	0	147	0	0	0	45.3361	42.5593	147	1	1	42.5593	0	147	0	0	0	37.0761	147	1	1	37.0761	26.5451	76.7061	147	2	2	76.7061	0
Gr5146	GrSP1516	-1.51031	0.345916	-1.04202	1	-1.33157	0.553375	-5.8393	3.74487e-06	-10000	0.00538	131.604	171	1	1	131.604	350.758	171	3	3	350.758	198.89	171	2	2	198.89	227.084	2085.41	171	57	57	2085.41	1705.63	171	65	65	1705.63	2358.56	171	74	74	2358.56	2049.87	2406.82	171	73	73	2406.82	2395.93
Gr51486	GrSP1517	1	1	1	1	1	1	1	1	1	1	0	207	0	0	0	0	207	0	0	0	0	207	0	0	0	0	0	207	0	0	0	0	207	0	0	0	0	207	0	0	0	0	0	207	0	0	0	0
Gr56902	GrSP1518	1.17297	1	-1.65423	1	-1.79769e+308	0.553375	-1.79769e+308	0.5392	-10000	0.99	0	156	0	0	0	0	156	0	0	0	0	156	0	0	0	0	0	156	0	0	0	28.7636	156	1	1	28.7636	0	156	0	0	0	9.58787	0	156	0	0	0	0
Gr59738	GrSP1519	-1.79769e+308	0.793755	1.79769e+308	0.307779	-1.79769e+308	0.553375	-1.79769e+308	0.5392	1	1	0	153	0	0	0	0	153	0	0	0	0	153	0	0	0	0	0	153	0	0	0	29.3276	153	1	1	29.3276	35.6221	153	1	1	35.6221	21.6499	0	153	0	0	0	0
Gr7726	GrSP152	-1.58155	1	1.04684	1	-1.72171	0.950656	-1.98606	0.70377	-10000	0.99	0	120	0	0	0	166.61	120	1	1	166.61	283.418	120	2	2	283.418	150.009	156.405	120	3	3	156.405	74.7854	120	2	2	74.7854	90.8364	120	2	2	90.8364	107.342	140.948	120	3	3	140.948	48.7743
Gr6029	GrSP1520	1.18039	1	1.31476	1	-2.17211	0.675529	-1.79769e+308	0.107783	-10000	0.99	0	174	0	0	0	0	174	0	0	0	0	174	0	0	0	0	143.821	174	4	4	143.821	0	174	0	0	0	187.937	174	6	6	187.937	110.586	97.2052	174	3	3	97.2052	168.187
Gr60485	GrSP1521	-1.79769e+308	0.793755	1	1	-1.79769e+308	0.553375	-1.79769e+308	0.5392	1	1	0	168	0	0	0	0	168	0	0	0	0	168	0	0	0	0	0	168	0	0	0	0	168	0	0	0	0	168	0	0	0	0	0	168	0	0	0	0
Gr62211	GrSP1522	2.07921	1	-1.79769e+308	0.734197	-1.79769e+308	0.553375	-1.79769e+308	0.5392	-10000	0.99	0	171	0	0	0	0	171	0	0	0	0	171	0	0	0	0	0	171	0	0	0	0	171	0	0	0	0	171	0	0	0	0	32.9702	171	1	1	32.9702	0
Gr62362	GrSP1523	2.92409	0.793755	1.79769e+308	0.307779	-1.79769e+308	0.553375	2.8051	0.860748	-10000	0.99	0	156	0	0	0	128.162	156	1	1	128.162	0	156	0	0	0	42.7205	40.104	156	1	1	40.104	0	156	0	0	0	34.9371	156	1	1	34.9371	25.0137	0	156	0	0	0	0
Gr63059	GrSP1524	1	1	1.79769e+308	0.0485479	1	1	1.79769e+308	0.5392	1	1	157.925	285	2	2	157.925	0	285	0	0	0	0	285	0	0	0	52.6416	65.8549	285	3	3	65.8549	15.7443	285	1	1	15.7443	76.4938	285	4	4	76.4938	52.6977	0	285	0	0	0	0
Gr63435	GrSP1525	1	1	-1.79769e+308	0.734197	1	1	1	1	1	1	0	141	0	0	0	0	141	0	0	0	0	141	0	0	0	0	0	141	0	0	0	0	141	0	0	0	0	141	0	0	0	0	39.9851	141	1	1	39.9851	0
Gr67240	GrSP1526	1	1	1	1	1.79769e+308	0.553375	1.79769e+308	0.00163975	1	1	283.073	159	2	2	283.073	502.974	159	4	4	502.974	748.651	159	7	7	748.651	511.566	0	159	0	0	0	0	159	0	0	0	0	159	0	0	0	0	0	159	0	0	0	0
Gr69432	GrSP1527	-1.79769e+308	0.793755	-1.79769e+308	0.734197	-1.79769e+308	0.553375	-1.79769e+308	0.5392	1	1	0	156	0	0	0	0	156	0	0	0	0	156	0	0	0	0	0	156	0	0	0	0	156	0	0	0	0	156	0	0	0	0	36.1404	156	1	1	36.1404	0
Gr72060	GrSP1528	-13.7385	0.0389734	1	1	-4.06089	0.0960262	4.068	0.0665941	9.8	0.45	990.754	159	7	7	990.754	1131.69	159	9	9	1131.69	2352.9	159	22	22	2352.9	1491.78	0	159	0	0	0	0	159	0	0	0	0	159	0	0	0	0	0	159	0	0	0	0
Gr72889	GrSP1529	1.45625	1	1.00837	1	-1.79769e+308	0.206624	-1.79769e+308	0.186808	1	1	0	165	0	0	0	0	165	0	0	0	0	165	0	0	0	0	0	165	0	0	0	0	165	0	0	0	33.0314	165	1	1	33.0314	11.0105	34.1691	165	1	1	34.1691	0
Gr77675	GrSP153	1	1	-1.79769e+308	0.734197	1	1	1	1	1	1	0	129	0	0	0	0	129	0	0	0	0	129	0	0	0	0	0	129	0	0	0	0	129	0	0	0	0	129	0	0	0	0	43.7047	129	1	1	43.7047	0
Gr74342	GrSP1530	-1.85189	1	-1.79769e+308	0.734197	-1.79769e+308	0.553375	-1.79769e+308	0.5392	-10000	0.99	0	171	0	0	0	0	171	0	0	0	0	171	0	0	0	0	0	171	0	0	0	0	171	0	0	0	0	171	0	0	0	0	0	171	0	0	0	34.2276
Gr78899	GrSP1531	1.79769e+308	0.793755	1	1	1	1	1	1	-10000	0.99	0	153	0	0	0	0	153	0	0	0	0	153	0	0	0	0	0	153	0	0	0	0	153	0	0	0	0	153	0	0	0	0	0	153	0	0	0	0
Gr84409	GrSP1532	1	1	1	1	1.79769e+308	0.553375	1	1	1	1	0	168	0	0	0	0	168	0	0	0	0	168	0	0	0	0	0	168	0	0	0	0	168	0	0	0	0	168	0	0	0	0	0	168	0	0	0	0
Gr95521	GrSP1533	1	1	1	1	1	1	1.79769e+308	0.185584	1	1	267.908	168	2	2	267.908	0	168	0	0	0	202.441	168	2	2	202.441	156.783	0	168	0	0	0	0	168	0	0	0	0	168	0	0	0	0	0	168	0	0	0	0
Gr95835	GrSP1534	1	1	1	1	1	1	1	1	1	1	0	150	0	0	0	0	150	0	0	0	0	150	0	0	0	0	0	150	0	0	0	0	150	0	0	0	0	150	0	0	0	0	0	150	0	0	0	0
Gr24116	GrSP1535	1.76081	0.12774	1.38439	0.734197	-1.20248	1	1.32744	1	6.23	0.63	0	243	0	0	0	822.766	243	10	10	822.766	279.919	243	4	4	279.919	367.561	283.203	243	11	11	283.203	258.517	243	14	14	258.517	201.859	243	9	9	201.859	247.86	116.006	243	5	5	116.006	289.033
Gr31251	GrSP1536	-2.0454	0.892839	1.79769e+308	0.734197	-1.79769e+308	0.206624	-1.79769e+308	0.186808	-10000	0.99	0	189	0	0	0	0	189	0	0	0	0	189	0	0	0	0	33.1017	189	1	1	33.1017	0	189	0	0	0	0	189	0	0	0	11.0339	0	189	0	0	0	0
Gr48956	GrSP1537	-2.05035	1	-1.79769e+308	0.734197	-1.79769e+308	0.206624	-1.79769e+308	0.186808	1	1	0	147	0	0	0	0	147	0	0	0	0	147	0	0	0	0	0	147	0	0	0	0	147	0	0	0	0	147	0	0	0	0	0	147	0	0	0	0
Gr63841	GrSP1538	1	1	1	1	1.79769e+308	0.553375	1	1	1	1	0	165	0	0	0	0	165	0	0	0	0	165	0	0	0	0	0	165	0	0	0	0	165	0	0	0	0	165	0	0	0	0	0	165	0	0	0	0
Gr6774	GrSP1539	-1.20042	0.793755	-1.34337	0.208717	2.65083	0	1.08182	1	1.2	1	1227.51	165	9	9	1227.51	2059.91	165	17	17	2059.91	1442.85	165	14	14	1442.85	1576.76	1440.83	165	38	38	1440.83	1767.65	165	65	65	1767.65	1915.82	165	58	58	1915.82	1708.1	1947.64	165	57	57	1947.64	2731.36
Gr80636	GrSP154	1	1	1	1	1	1	1	1	1	1	0	117	0	0	0	0	117	0	0	0	0	117	0	0	0	0	0	117	0	0	0	0	117	0	0	0	0	117	0	0	0	0	0	117	0	0	0	0
Gr74997	GrSP1540	1	1	-1.79769e+308	0.734197	1	1	1	1	1	1	0	153	0	0	0	0	153	0	0	0	0	153	0	0	0	0	0	153	0	0	0	0	153	0	0	0	0	153	0	0	0	0	0	153	0	0	0	38.2544
Gr85776	GrSP1541	1	1	1	1	1.79769e+308	0.2359	1	1	1	1	0	168	0	0	0	0	168	0	0	0	0	168	0	0	0	0	0	168	0	0	0	0	168	0	0	0	0	168	0	0	0	0	0	168	0	0	0	0
Gr912	GrSP1542	-2.14786	0.793755	1.42389	1	-1.79769e+308	0.0344538	-1.79769e+308	0.0291788	-10000	0.99	0	144	0	0	0	0	144	0	0	0	0	144	0	0	0	0	173.784	144	4	4	173.784	31.1606	144	1	1	31.1606	227.091	144	6	6	227.091	144.012	195.76	144	5	5	195.76	121.936
Gr95460	GrSP1543	1	1	1	1	1	1	1	1	1	1	0	153	0	0	0	0	153	0	0	0	0	153	0	0	0	0	0	153	0	0	0	0	153	0	0	0	0	153	0	0	0	0	0	153	0	0	0	0
Gr12758	GrSP1544	1.79769e+308	0.793755	-1.79769e+308	0.734197	1	1	1	1	1	1	0	144	0	0	0	0	144	0	0	0	0	144	0	0	0	0	0	144	0	0	0	0	144	0	0	0	0	144	0	0	0	0	0	144	0	0	0	40.6453
Gr16019	GrSP1545	1.79769e+308	0.793755	1	1	1	1	1	1	1	1	0	147	0	0	0	0	147	0	0	0	0	147	0	0	0	0	0	147	0	0	0	0	147	0	0	0	0	147	0	0	0	0	0	147	0	0	0	0
Gr21002	GrSP1546	-1.15202	1	-1.35155	0.417829	1.24121	0.695432	1.08768	1	-10000	2.57e-10	300.057	150	2	2	300.057	533.152	150	4	4	533.152	340.101	150	3	3	340.101	391.103	291.957	150	7	7	291.957	448.712	150	15	15	448.712	545.019	150	15	15	545.019	428.563	601.376	150	16	16	601.376	546.272
Gr22126	GrSP1547	1	1	1	1	1	1	1	1	-10000	0.4	0	162	0	0	0	0	162	0	0	0	0	162	0	0	0	0	0	162	0	0	0	0	162	0	0	0	0	162	0	0	0	0	0	162	0	0	0	0
Gr24628	GrSP1548	-1.50278	0.915137	-2.2817	0.561741	-1.79769e+308	0.0560472	-5.86924	0.186808	-10000	0.99	129.335	174	1	1	129.335	0	174	0	0	0	0	174	0	0	0	43.1116	143.821	174	4	4	143.821	154.728	174	6	6	154.728	125.292	174	4	4	125.292	141.28	97.2052	174	3	3	97.2052	470.924
Gr27142	GrSP1549	-1.21334	0.793755	1.12976	1	-1.2095	1	-1.38647	0.472158	1.22	1	600.114	150	4	4	600.114	399.864	150	3	3	399.864	226.734	150	2	2	226.734	408.904	291.957	150	7	7	291.957	628.197	150	21	21	628.197	545.019	150	15	15	545.019	488.391	338.274	150	9	9	338.274	507.253
Gr84037	GrSP155	1	1	1	1	1.79769e+308	0.18414	1	1	1	1	0	129	0	0	0	0	129	0	0	0	0	129	0	0	0	0	0	129	0	0	0	0	129	0	0	0	0	129	0	0	0	0	0	129	0	0	0	0
Gr29904	GrSP1550	1	1	-1.79769e+308	0.734197	1.79769e+308	0.265522	1	1	1	1	0	159	0	0	0	0	159	0	0	0	0	159	0	0	0	0	0	159	0	0	0	0	159	0	0	0	0	159	0	0	0	0	0	159	0	0	0	0
Gr3040	GrSP1551	2.03472	0.793755	1.30517	0.377416	1.86222	0.401207	1.13606	1	14.18	1	0	177	0	0	0	112.956	177	1	1	112.956	288.221	177	3	3	288.221	133.726	282.767	177	8	8	282.767	278.861	177	11	11	278.861	277.128	177	9	9	277.128	279.585	286.673	177	9	9	286.673	165.337
Gr32982	GrSP1552	1	1	-1.18625	1	1	1	1.79769e+308	0.5392	1	1	150.029	150	1	1	150.029	0	150	0	0	0	0	150	0	0	0	50.0095	0	150	0	0	0	29.9141	150	1	1	29.9141	0	150	0	0	0	9.97138	37.586	150	1	1	37.586	0
Gr34342	GrSP1553	-1.02241	1	-1.79769e+308	0.307779	3.60076	0.774612	1.97204	0.978368	1	1	0	162	0	0	0	0	162	0	0	0	104.97	162	1	1	104.97	34.9899	0	162	0	0	0	0	162	0	0	0	0	162	0	0	0	0	34.8019	162	1	1	34.8019	36.1291
Gr35147	GrSP1554	-1.79769e+308	0.793755	1	1	-1.79769e+308	0.553375	-1.79769e+308	0.5392	-10000	0.99	0	156	0	0	0	0	156	0	0	0	0	156	0	0	0	0	0	156	0	0	0	0	156	0	0	0	0	156	0	0	0	0	0	156	0	0	0	0
Gr40472	GrSP1555	-1.79769e+308	0.578716	1.79769e+308	0.734197	-1.79769e+308	0.289161	-1.79769e+308	0.26292	1	1	0	147	0	0	0	0	147	0	0	0	0	147	0	0	0	0	0	147	0	0	0	30.5246	147	1	1	30.5246	0	147	0	0	0	10.1749	0	147	0	0	0	0
Gr41643	GrSP1556	1.63184	0.793755	1.52255	0.991336	-1.11147	1	-1.51329	0.968519	1	1	0	153	0	0	0	0	153	0	0	0	111.144	153	1	1	111.144	37.0481	368.013	153	9	9	368.013	146.638	153	5	5	146.638	106.866	153	3	3	106.866	207.172	110.547	153	3	3	110.547	267.78
Gr42199	GrSP1557	1.11669	1	1.17934	1	1.34559	1	-2.20521	0.70377	-10000	0.7	0	159	0	0	0	0	159	0	0	0	106.95	159	1	1	106.95	35.65	39.3473	159	1	1	39.3473	56.4418	159	2	2	56.4418	137.112	159	4	4	137.112	77.6335	35.4585	159	1	1	35.4585	73.6216
Gr43613	GrSP1558	-1.14595	1	-4.53449	0	-1.54897	0.948646	-1.79769e+308	3.23635e-05	-10000	1.06e-86	0	171	0	0	0	0	171	0	0	0	0	171	0	0	0	0	36.5861	171	1	1	36.5861	104.962	171	4	4	104.962	127.49	171	4	4	127.49	89.6792	395.642	171	12	12	395.642	479.186
Gr44265	GrSP1559	-1.19723	1	-1.79769e+308	0.734197	-1.79769e+308	0.553375	-1.79769e+308	0.5392	1	1	0	168	0	0	0	0	168	0	0	0	0	168	0	0	0	0	0	168	0	0	0	0	168	0	0	0	0	168	0	0	0	0	33.5589	168	1	1	33.5589	0
Gr84747	GrSP156	1	1	1	1	1.79769e+308	0.553375	1	1	1	1	0	108	0	0	0	0	108	0	0	0	0	108	0	0	0	0	0	108	0	0	0	0	108	0	0	0	0	108	0	0	0	0	0	108	0	0	0	0
Gr51855	GrSP1560	1.05158	1	1.29513	0.307779	-2.18125	0.033164	-1.4835	0.297165	-4.32	0.76	765.452	147	5	5	765.452	1224.07	147	9	9	1224.07	1041.13	147	9	9	1041.13	1010.22	1659.81	147	39	39	1659.81	1159.94	147	38	38	1159.94	1631.35	147	44	44	1631.35	1483.7	1342.36	147	35	35	1342.36	1194.47
Gr52727	GrSP1561	-1.53671	1	-1.79769e+308	0.734197	-1.35479	1	-1.54579	1	-10000	0.43	0	174	0	0	0	0	174	0	0	0	97.7303	174	1	1	97.7303	32.5768	0	174	0	0	0	0	174	0	0	0	0	174	0	0	0	0	32.4017	174	1	1	32.4017	0
Gr54206	GrSP1562	1.16881	1	-1.79769e+308	0.734197	-1.79769e+308	0.553375	-1.79769e+308	0.5392	1	1	0	138	0	0	0	0	138	0	0	0	0	138	0	0	0	0	0	138	0	0	0	0	138	0	0	0	0	138	0	0	0	0	40.8543	138	1	1	40.8543	0
Gr55924	GrSP1563	1	1	-1.18629	1	1	1	1	1	1	1	0	168	0	0	0	0	168	0	0	0	0	168	0	0	0	0	0	168	0	0	0	26.7091	168	1	1	26.7091	0	168	0	0	0	8.90302	33.5589	168	1	1	33.5589	0
Gr58665	GrSP1564	1	1	1	1	1.79769e+308	3.4075e-13	1.79769e+308	0.074983	1	1	818.337	165	6	6	818.337	1332.88	165	11	11	1332.88	206.122	165	2	2	206.122	785.78	0	165	0	0	0	0	165	0	0	0	0	165	0	0	0	0	0	165	0	0	0	0
Gr65110	GrSP1565	-1.79769e+308	0.793755	1.79769e+308	0.734197	6.55623	0.677126	-1.79769e+308	0.5392	1	1	0	168	0	0	0	0	168	0	0	0	0	168	0	0	0	0	74.4788	168	2	2	74.4788	0	168	0	0	0	0	168	0	0	0	24.8263	0	168	0	0	0	0
Gr69577	GrSP1566	-1.79769e+308	0.793755	1.00835	1	8.79212	0.642927	-1.79769e+308	0.5392	1	1	0	150	0	0	0	0	150	0	0	0	0	150	0	0	0	0	0	150	0	0	0	0	150	0	0	0	36.3346	150	1	1	36.3346	12.1115	37.586	150	1	1	37.586	0
Gr75585	GrSP1567	-1.71716	1	-1.79769e+308	0.734197	4.39612	0.743623	-1.79769e+308	0.5392	-10000	0.99	0	177	0	0	0	0	177	0	0	0	0	177	0	0	0	0	0	177	0	0	0	0	177	0	0	0	0	177	0	0	0	0	0	177	0	0	0	33.0673
Gr77508	GrSP1568	1	1	1	1	1	1	1	1	1	1	0	168	0	0	0	0	168	0	0	0	0	168	0	0	0	0	0	168	0	0	0	0	168	0	0	0	0	168	0	0	0	0	0	168	0	0	0	0
Gr82494	GrSP1569	-1.79769e+308	0.766719	1	1	-1.79769e+308	0.400306	-1.79769e+308	0.368441	-10000	0.99	0	171	0	0	0	0	171	0	0	0	0	171	0	0	0	0	0	171	0	0	0	0	171	0	0	0	0	171	0	0	0	0	0	171	0	0	0	0
Gr86014	GrSP157	1	1	1	1	1.79769e+308	0.410369	1	1	1	1	0	123	0	0	0	0	123	0	0	0	0	123	0	0	0	0	0	123	0	0	0	0	123	0	0	0	0	123	0	0	0	0	0	123	0	0	0	0
Gr86475	GrSP1570	1	1	1	1	1.79769e+308	0.553375	1	1	1	1	0	150	0	0	0	0	150	0	0	0	0	150	0	0	0	0	0	150	0	0	0	0	150	0	0	0	0	150	0	0	0	0	0	150	0	0	0	0
Gr89416	GrSP1571	1	1	1	1	1.79769e+308	0.212423	1	1	1	1	0	165	0	0	0	0	165	0	0	0	0	165	0	0	0	0	0	165	0	0	0	0	165	0	0	0	0	165	0	0	0	0	0	165	0	0	0	0
Gr92006	GrSP1572	1	1	1	1	1.79769e+308	0.553375	1	1	1	1	0	189	0	0	0	0	189	0	0	0	0	189	0	0	0	0	0	189	0	0	0	0	189	0	0	0	0	189	0	0	0	0	0	189	0	0	0	0
Gr95619	GrSP1573	1	1	1	1	1	1	1.79769e+308	1.40828e-05	1	1	9837.93	183	80	80	9837.93	4697.86	183	43	43	4697.86	6132.98	183	66	66	6132.98	6889.59	0	183	0	0	0	0	183	0	0	0	0	183	0	0	0	0	0	183	0	0	0	0
Gr9893	GrSP1574	1.50024	0.85585	-2.90641	0.00980781	1.26703	1	2.76297	0.129186	-10000	0.43	308.278	219	3	3	308.278	365.173	219	4	4	365.173	155.297	219	2	2	155.297	276.249	0	219	0	0	0	102.446	219	5	5	102.446	74.6601	219	3	3	74.6601	59.0353	205.951	219	8	8	205.951	160.354
Gr24826	GrSP1575	-1.08558	1	1.00018	1	-1.18123	1	-1.79769e+308	6.94242e-07	-10000	0.99	0	180	0	0	0	0	180	0	0	0	0	180	0	0	0	0	104.27	180	3	3	104.27	0	180	0	0	0	121.115	180	4	4	121.115	75.1285	62.6433	180	2	2	62.6433	130.065
Gr10378	GrSP1576	1.03719	1	-1.2765	1	-1.05176	1	-1.79769e+308	0.056002	-10000	0.99	0	192	0	0	0	0	192	0	0	0	0	192	0	0	0	0	0	192	0	0	0	0	192	0	0	0	141.932	192	5	5	141.932	47.3106	58.7281	192	2	2	58.7281	91.4518
Gr29259	GrSP1577	-4.14368	0.793755	1.79769e+308	6.13053e-06	-1.79769e+308	0.324864	-1.78565	0.928455	-10000	0.65	0	162	0	0	0	246.83	162	2	2	246.83	0	162	0	0	0	82.2766	115.856	162	3	3	115.856	55.3966	162	2	2	55.3966	100.929	162	3	3	100.929	90.7273	0	162	0	0	0	0
Gr38556	GrSP1578	3.42155	0.350874	-2.52499	0.0820339	3.60082	0.774612	4.98363	0.700917	1	1	272.779	165	2	2	272.779	0	165	0	0	0	0	165	0	0	0	90.9264	37.9165	165	1	1	37.9165	0	165	0	0	0	33.0314	165	1	1	33.0314	23.6493	68.3382	165	2	2	68.3382	70.9444
Gr52069	GrSP1579	1.17296	1	1.79769e+308	0.734197	-1.79769e+308	0.553375	-1.79769e+308	0.5392	1	1	0	147	0	0	0	0	147	0	0	0	0	147	0	0	0	0	0	147	0	0	0	61.0493	147	2	2	61.0493	0	147	0	0	0	20.3498	0	147	0	0	0	0
Gr86985	GrSP158	1	1	1	1	1.79769e+308	0.553375	1	1	1	1	0	144	0	0	0	0	144	0	0	0	0	144	0	0	0	0	0	144	0	0	0	0	144	0	0	0	0	144	0	0	0	0	0	144	0	0	0	0
Gr5332	GrSP1580	1.57213	0	4.90591	2.91212e-45	-17.0311	4.82851e-142	-15.4601	1.00751e-225	-8.8	8.71e-08	241.981	186	2	2	241.981	322.471	186	3	3	322.471	91.4251	186	1	1	91.4251	218.626	4036.27	186	120	120	4036.27	3353.28	186	139	139	3353.28	4043.69	186	138	138	4043.69	3811.08	788.094	186	26	26	788.094	944.019
Gr5551	GrSP1581	1.26486	0.877421	-1.03582	1	-1.79769e+308	0.00094844	-1.28023	0.675495	-10000	0.25	294.174	153	2	2	294.174	261.349	153	2	2	261.349	222.288	153	2	2	222.288	259.27	817.806	153	20	20	817.806	821.173	153	28	28	821.173	605.576	153	17	17	605.576	748.185	921.226	153	25	25	921.226	803.341
Gr73319	GrSP1582	1	1	1	1	1	1	1	1	1	1	0	162	0	0	0	0	162	0	0	0	0	162	0	0	0	0	0	162	0	0	0	0	162	0	0	0	0	162	0	0	0	0	0	162	0	0	0	0
Gr75237	GrSP1583	1.79769e+308	0.0012411	1	1	1	1	1	1	1	1	0	159	0	0	0	0	159	0	0	0	0	159	0	0	0	0	0	159	0	0	0	0	159	0	0	0	0	159	0	0	0	0	0	159	0	0	0	0
Gr15760	GrSP1584	4.21372	0.251663	-1.5416	1	-1.79769e+308	0.206624	-1.79769e+308	0.186808	4.3	1	0	174	0	0	0	0	174	0	0	0	0	174	0	0	0	0	107.866	174	3	3	107.866	51.5761	174	2	2	51.5761	31.3229	174	1	1	31.3229	63.5883	194.41	174	6	6	194.41	67.2749
Gr16210	GrSP1585	-1.79769e+308	0.793755	-13.5794	0.0886025	-1.79769e+308	0.487863	-1.79769e+308	0.450815	-10000	0.99	0	150	0	0	0	0	150	0	0	0	0	150	0	0	0	0	0	150	0	0	0	29.9141	150	1	1	29.9141	0	150	0	0	0	9.97138	225.516	150	6	6	225.516	156.078
Gr17046	GrSP1586	1.03173	1	1.31025	0.231206	3.73471	0.206624	1.64744	0.479296	-1.45	1	277.831	162	2	2	277.831	863.904	162	7	7	863.904	734.787	162	7	7	734.787	625.507	1119.94	162	29	29	1119.94	1357.22	162	49	49	1357.22	1244.8	162	37	37	1244.8	1240.65	835.244	162	24	24	835.244	939.357
Gr18828	GrSP1587	1.79769e+308	0.793755	-1.79769e+308	0.734197	1	1	1	1	1	1	0	150	0	0	0	0	150	0	0	0	0	150	0	0	0	0	0	150	0	0	0	0	150	0	0	0	0	150	0	0	0	0	0	150	0	0	0	39.0194
Gr19908	GrSP1588	1.07018	1	-1.67213	0.734197	-1.79769e+308	0.0222318	-1.79769e+308	0.0185787	-10000	0.65	0	153	0	0	0	0	153	0	0	0	0	153	0	0	0	0	204.452	153	5	5	204.452	58.6552	153	2	2	58.6552	35.6221	153	1	1	35.6221	99.5763	110.547	153	3	3	110.547	153.017
Gr20190	GrSP1589	1.17818	1	-1.4545	0.734197	-1.13924	1	1.02421	1	-10000	0.99	144.258	156	1	1	144.258	128.162	156	1	1	128.162	545.034	156	5	5	545.034	272.485	561.455	156	14	14	561.455	316.4	156	11	11	316.4	314.434	156	9	9	314.434	397.43	433.685	156	12	12	433.685	937.967
Gr88227	GrSP159	1	1	1	1	1	1	1	1	1	1	0	117	0	0	0	0	117	0	0	0	0	117	0	0	0	0	0	117	0	0	0	0	117	0	0	0	0	117	0	0	0	0	0	117	0	0	0	0
Gr20254	GrSP1590	2.57212	0.901987	1.79769e+308	0.734197	-1.79769e+308	0.553375	-1.79769e+308	0.5392	-10000	0.99	0	159	0	0	0	0	159	0	0	0	0	159	0	0	0	0	39.3473	159	1	1	39.3473	0	159	0	0	0	0	159	0	0	0	13.1158	0	159	0	0	0	0
Gr20416	GrSP1591	1.46056	0.0553442	-1.04834	1	1.96383	0.553375	1.75216	0.209425	-10000	1.84e-14	875.166	180	7	7	875.166	555.367	180	5	5	555.367	377.89	180	4	4	377.89	602.808	521.351	180	15	15	521.351	498.569	180	20	20	498.569	666.134	180	22	22	666.134	562.018	751.72	180	24	24	751.72	715.356
Gr20678	GrSP1592	-2.39982	0.346298	1.62103	0.577249	-1.43051	0.781819	-1.79769e+308	0.000222847	-10000	0.19	0	180	0	0	0	0	180	0	0	0	0	180	0	0	0	0	104.27	180	3	3	104.27	124.642	180	5	5	124.642	121.115	180	4	4	121.115	116.676	62.6433	180	2	2	62.6433	32.5162
Gr20853	GrSP1593	-1.07339	1	-1.49654	0.734197	-1.79769e+308	0.377282	-1.79769e+308	0.348317	-10000	0.4	0	147	0	0	0	0	147	0	0	0	0	147	0	0	0	0	85.1186	147	2	2	85.1186	61.0493	147	2	2	61.0493	111.228	147	3	3	111.228	85.7987	153.412	147	4	4	153.412	199.079
Gr21130	GrSP1594	4.93142	0.273579	-1.28776	1	31.1504	9.2868e-05	-1.79769e+308	0.5392	1	1	0	159	0	0	0	0	159	0	0	0	0	159	0	0	0	0	157.389	159	4	4	157.389	112.884	159	4	4	112.884	0	159	0	0	0	90.0909	141.834	159	4	4	141.834	73.6216
Gr21964	GrSP1595	1	1	2.99009	0.325502	1.79769e+308	0.553375	1.79769e+308	0.5392	1	1	147.087	153	1	1	147.087	0	153	0	0	0	0	153	0	0	0	49.0289	40.8903	153	1	1	40.8903	29.3276	153	1	1	29.3276	35.6221	153	1	1	35.6221	35.28	36.849	153	1	1	36.849	0
Gr22922	GrSP1596	1.42189	1	1.61728	0.954326	1.90467	1	-1.79769e+308	0.186808	1	1	0	171	0	0	0	0	171	0	0	0	0	171	0	0	0	0	146.344	171	4	4	146.344	131.202	171	5	5	131.202	0	171	0	0	0	92.5156	65.9404	171	2	2	65.9404	68.4552
Gr25694	GrSP1597	-1.08736	1	1.12238	1	-1.79769e+308	0.377282	-1.79769e+308	0.348317	1	1	0	165	0	0	0	0	165	0	0	0	0	165	0	0	0	0	0	165	0	0	0	108.779	165	4	4	108.779	66.0629	165	2	2	66.0629	58.2805	34.1691	165	1	1	34.1691	35.4722
Gr33139	GrSP1598	-1.48512	0.793755	-1.287	1	1.41804	0.901442	-1.79769e+308	7.34335e-19	-10000	0.99	0	159	0	0	0	0	159	0	0	0	0	159	0	0	0	0	0	159	0	0	0	141.104	159	5	5	141.104	137.112	159	4	4	137.112	92.7387	70.917	159	2	2	70.917	110.432
Gr34800	GrSP1599	-1.23878	1	1.12386	1	-1.79769e+308	0.553375	-1.79769e+308	0.5392	-10000	0.99	0	171	0	0	0	0	171	0	0	0	0	171	0	0	0	0	36.5861	171	1	1	36.5861	0	171	0	0	0	0	171	0	0	0	12.1954	0	171	0	0	0	34.2276
Gr29648	GrSP16	1.79769e+308	0.410205	1	1	1	1	1	1	1	1	0	123	0	0	0	0	123	0	0	0	0	123	0	0	0	0	0	123	0	0	0	0	123	0	0	0	0	123	0	0	0	0	0	123	0	0	0	0
Gr90961	GrSP160	1	1	1	1	1	1	1	1	1	1	0	108	0	0	0	0	108	0	0	0	0	108	0	0	0	0	0	108	0	0	0	0	108	0	0	0	0	108	0	0	0	0	0	108	0	0	0	0
Gr36025	GrSP1600	1	1	1	1	1	1	1	1	1	1	0	186	0	0	0	0	186	0	0	0	0	186	0	0	0	0	0	186	0	0	0	0	186	0	0	0	0	186	0	0	0	0	0	186	0	0	0	0
Gr36717	GrSP1601	-1.79769e+308	0.793755	1	1	-1.79769e+308	0.553375	-1.79769e+308	0.5392	-10000	0.99	0	156	0	0	0	0	156	0	0	0	0	156	0	0	0	0	0	156	0	0	0	0	156	0	0	0	0	156	0	0	0	0	0	156	0	0	0	0
Gr39728	GrSP1602	1.5778	1	3.8649	0.734197	-1.79769e+308	0.553375	-1.79769e+308	0.5392	1	1	0	153	0	0	0	0	153	0	0	0	0	153	0	0	0	0	0	153	0	0	0	117.31	153	4	4	117.31	71.2443	153	2	2	71.2443	62.8515	0	153	0	0	0	0
Gr40237	GrSP1603	-1.18251	1	1.16381	1	4.17497	0.755395	-1.79769e+308	0.5392	1	1	0	153	0	0	0	0	153	0	0	0	0	153	0	0	0	0	81.7806	153	2	2	81.7806	58.6552	153	2	2	58.6552	0	153	0	0	0	46.8119	36.849	153	1	1	36.849	38.2544
Gr4144	GrSP1604	-1.5413	0.426602	1.47037	0.540647	1.0937	1	-2.18867	0.0911485	-10000	0.03	441.26	153	3	3	441.26	261.349	153	2	2	261.349	111.144	153	1	1	111.144	271.251	368.013	153	9	9	368.013	469.242	153	16	16	469.242	320.599	153	9	9	320.599	385.951	294.792	153	8	8	294.792	382.544
Gr41462	GrSP1605	-1.79769e+308	0.793755	-1.18636	1	-1.79769e+308	0.553375	-1.79769e+308	0.5392	1	1	0	195	0	0	0	0	195	0	0	0	0	195	0	0	0	0	0	195	0	0	0	23.0109	195	1	1	23.0109	0	195	0	0	0	7.67029	28.9123	195	1	1	28.9123	0
Gr42046	GrSP1606	1.16477	1	3.03513	0.442919	-1.79769e+308	0.553375	-1.79769e+308	0.5392	1	1	0	159	0	0	0	0	159	0	0	0	0	159	0	0	0	0	118.042	159	3	3	118.042	56.4418	159	2	2	56.4418	34.2779	159	1	1	34.2779	69.5872	35.4585	159	1	1	35.4585	36.8108
Gr44657	GrSP1607	-1.14617	1	2.95102	0.343482	-1.79769e+308	0.00237106	-1.19312	1	1	1	0	150	0	0	0	133.288	150	1	1	133.288	0	150	0	0	0	44.4293	41.7081	150	1	1	41.7081	29.9141	150	1	1	29.9141	36.3346	150	1	1	36.3346	35.9856	0	150	0	0	0	39.0194
Gr45007	GrSP1608	-1.96563	1	-1.621	1	-1.79769e+308	0.206624	-1.79769e+308	0.186808	1	1	0	165	0	0	0	0	165	0	0	0	0	165	0	0	0	0	37.9165	165	1	1	37.9165	54.3894	165	2	2	54.3894	33.0314	165	1	1	33.0314	41.7791	0	165	0	0	0	70.9444
Gr46005	GrSP1609	-1.90871	0.927254	-1.08792	1	-1.79769e+308	0.200131	-1.79769e+308	0.178054	-10000	0.6	0	180	0	0	0	0	180	0	0	0	0	180	0	0	0	0	0	180	0	0	0	24.9285	180	1	1	24.9285	30.2788	180	1	1	30.2788	18.4024	31.3217	180	1	1	31.3217	32.5162
Gr92504	GrSP161	1	1	1	1	1	1	1	1	1	1	0	105	0	0	0	0	105	0	0	0	0	105	0	0	0	0	0	105	0	0	0	0	105	0	0	0	0	105	0	0	0	0	0	105	0	0	0	0
Gr46164	GrSP1610	-1.14734	1	-2.00926	1	-1.79769e+308	0.553375	-1.79769e+308	0.5392	1	1	0	147	0	0	0	0	147	0	0	0	0	147	0	0	0	0	0	147	0	0	0	0	147	0	0	0	37.0761	147	1	1	37.0761	12.3587	0	147	0	0	0	79.6315
Gr50193	GrSP1611	1	1	1.79769e+308	0.734197	1.79769e+308	0.553375	1	1	1	1	0	171	0	0	0	0	171	0	0	0	0	171	0	0	0	0	0	171	0	0	0	26.2405	171	1	1	26.2405	0	171	0	0	0	8.74683	0	171	0	0	0	0
Gr51038	GrSP1612	-1.79769e+308	0.793755	-1.79769e+308	0.734197	-1.79769e+308	0.553375	-1.79769e+308	0.5392	1	1	0	171	0	0	0	0	171	0	0	0	0	171	0	0	0	0	0	171	0	0	0	0	171	0	0	0	0	171	0	0	0	0	0	171	0	0	0	34.2276
Gr52510	GrSP1613	-1.79769e+308	0.793755	1	1	-1.79769e+308	0.553375	-1.79769e+308	0.5392	1	1	0	159	0	0	0	0	159	0	0	0	0	159	0	0	0	0	0	159	0	0	0	0	159	0	0	0	0	159	0	0	0	0	0	159	0	0	0	0
Gr53340	GrSP1614	1.00221	1	-1.49504	0.734197	-1.79769e+308	0.206624	2.29766	0.911744	1	1	0	162	0	0	0	123.415	162	1	1	123.415	0	162	0	0	0	41.1383	77.2372	162	2	2	77.2372	55.3966	162	2	2	55.3966	33.6431	162	1	1	33.6431	55.4256	104.406	162	3	3	104.406	108.387
Gr6303	GrSP1615	-1.37695	0.148965	1.00218	1	-8.73322	2.83881e-18	-18.7572	4.12494e-22	-10000	8.93e-05	0	174	0	0	0	229.807	174	2	2	229.807	0	174	0	0	0	76.6023	1186.52	174	33	33	1186.52	1186.25	174	46	46	1186.25	1190.27	174	38	38	1190.27	1187.68	1231.27	174	38	38	1231.27	1379.14
Gr63618	GrSP1616	3.50252	0.793755	1.79769e+308	0.734197	-1.79769e+308	0.553375	-1.79769e+308	0.5392	1	1	0	171	0	0	0	0	171	0	0	0	0	171	0	0	0	0	0	171	0	0	0	0	171	0	0	0	31.8724	171	1	1	31.8724	10.6241	0	171	0	0	0	0
Gr63770	GrSP1617	1	1	1.79769e+308	0.734197	1	1	1	1	1	1	0	168	0	0	0	0	168	0	0	0	0	168	0	0	0	0	0	168	0	0	0	0	168	0	0	0	32.4416	168	1	1	32.4416	10.8139	0	168	0	0	0	0
Gr70030	GrSP1618	1	1	1	1	1	1	1	1	1	1	0	156	0	0	0	0	156	0	0	0	0	156	0	0	0	0	0	156	0	0	0	0	156	0	0	0	0	156	0	0	0	0	0	156	0	0	0	0
Gr78022	GrSP1619	-1.79769e+308	0.793755	1	1	7.67488	0.329555	-1.79769e+308	0.5392	1	1	0	144	0	0	0	0	144	0	0	0	0	144	0	0	0	0	0	144	0	0	0	0	144	0	0	0	0	144	0	0	0	0	0	144	0	0	0	0
Gr92874	GrSP162	1	1	1	1	1	1	1	1	1	1	0	108	0	0	0	0	108	0	0	0	0	108	0	0	0	0	0	108	0	0	0	0	108	0	0	0	0	108	0	0	0	0	0	108	0	0	0	0
Gr8905	GrSP1620	-1.09454	0.936371	-1.78408	0.0309957	-1.76961	0.000872415	-2.25561	4.93378e-08	-10.59	0.00532	2143.26	168	16	16	2143.26	3213.19	168	27	27	3213.19	2024.41	168	20	20	2024.41	2460.29	2122.65	168	57	57	2122.65	1469	168	55	55	1469	1719.4	168	53	53	1719.4	1770.35	3255.22	168	97	97	3255.22	4180.65
Gr31670	GrSP1621	-2.12804	0.318119	-2.38353	0.273179	-1.88868	0.501134	-2.18283	0.27421	1.74	1	0	180	0	0	0	111.073	180	1	1	111.073	94.4726	180	1	1	94.4726	68.5153	139.027	180	4	4	139.027	0	180	0	0	0	90.8364	180	3	3	90.8364	76.6212	125.287	180	4	4	125.287	227.613
Gr32162	GrSP1622	-1.31741	1	-2.11565	0.734197	-1.79769e+308	4.31068e-18	-1.79769e+308	3.74535e-18	-10000	0.4	0	174	0	0	0	0	174	0	0	0	0	174	0	0	0	0	35.9553	174	1	1	35.9553	25.7881	174	1	1	25.7881	62.6458	174	2	2	62.6458	41.463	64.8035	174	2	2	64.8035	168.187
Gr33222	GrSP1623	-1.30084	1	-7.63299	0.0833311	-1.79769e+308	0.186963	-1.79769e+308	0.166138	-10000	0.99	0	156	0	0	0	0	156	0	0	0	0	156	0	0	0	0	0	156	0	0	0	0	156	0	0	0	139.748	156	4	4	139.748	46.5828	325.263	156	9	9	325.263	600.299
Gr35129	GrSP1624	2.54191	0.897591	-3.37753	0.209422	-1.79769e+308	0.553375	3.42905	0.795559	-10000	0.99	0	159	0	0	0	0	159	0	0	0	106.95	159	1	1	106.95	35.65	0	159	0	0	0	0	159	0	0	0	34.2779	159	1	1	34.2779	11.426	35.4585	159	1	1	35.4585	36.8108
Gr35555	GrSP1625	-1.79769e+308	0.793755	1.79769e+308	0.729751	-1.79769e+308	0.553375	-1.79769e+308	0.5392	1	1	0	159	0	0	0	0	159	0	0	0	0	159	0	0	0	0	118.042	159	3	3	118.042	28.2209	159	1	1	28.2209	0	159	0	0	0	48.7542	0	159	0	0	0	0
Gr37907	GrSP1626	-4.1604	0.0808682	-1.28189	1	-1.79769e+308	7.49838e-16	1.15777	1	1	1	0	153	0	0	0	130.675	153	1	1	130.675	0	153	0	0	0	43.5582	0	153	0	0	0	58.6552	153	2	2	58.6552	106.866	153	3	3	106.866	55.1739	110.547	153	3	3	110.547	114.763
Gr41777	GrSP1627	1.72613	1	-4.76199	0.353787	-1.79769e+308	0.206624	-1.79769e+308	0.186808	-10000	0.4	0	177	0	0	0	0	177	0	0	0	0	177	0	0	0	0	0	177	0	0	0	0	177	0	0	0	30.792	177	1	1	30.792	10.264	31.8525	177	1	1	31.8525	33.0673
Gr45300	GrSP1628	1	1	1	1	1.79769e+308	0.366623	1.79769e+308	0	1	1	136.39	165	1	1	136.39	121.171	165	1	1	121.171	103.061	165	1	1	103.061	120.207	0	165	0	0	0	0	165	0	0	0	0	165	0	0	0	0	0	165	0	0	0	0
Gr66534	GrSP1629	-4.35515	0.795079	-3.00409	0.734197	1.03102	1	-1.79769e+308	0.458274	1	1	0	159	0	0	0	0	159	0	0	0	0	159	0	0	0	0	39.3473	159	1	1	39.3473	0	159	0	0	0	0	159	0	0	0	13.1158	0	159	0	0	0	73.6216
Gr93157	GrSP163	1	1	1	1	1	1	1.79769e+308	0.179666	1	1	0	123	0	0	0	325.093	123	2	2	325.093	276.505	123	2	2	276.505	200.533	0	123	0	0	0	0	123	0	0	0	0	123	0	0	0	0	0	123	0	0	0	0
Gr71343	GrSP1630	-1.79769e+308	0.793755	-1.79769e+308	0.734197	-1.79769e+308	0.553375	-1.79769e+308	0.5392	-10000	0.99	0	195	0	0	0	0	195	0	0	0	0	195	0	0	0	0	0	195	0	0	0	0	195	0	0	0	0	195	0	0	0	0	28.9123	195	1	1	28.9123	0
Gr82721	GrSP1631	1	1	1	1	1.79769e+308	0.0112177	1	1	1	1	0	165	0	0	0	0	165	0	0	0	0	165	0	0	0	0	0	165	0	0	0	0	165	0	0	0	0	165	0	0	0	0	0	165	0	0	0	0
Gr90194	GrSP1632	1	1	1	1	1.79769e+308	0.0180993	1	1	1	1	0	171	0	0	0	0	171	0	0	0	0	171	0	0	0	0	0	171	0	0	0	0	171	0	0	0	0	171	0	0	0	0	0	171	0	0	0	0
Gr97243	GrSP1633	1	1	1	1	1	1	1.79769e+308	1.57436e-05	1	1	671.769	201	6	6	671.769	298.406	201	3	3	298.406	507.614	201	6	6	507.614	492.596	0	201	0	0	0	0	201	0	0	0	0	201	0	0	0	0	0	201	0	0	0	0
Gr10203	GrSP1634	1	1	1	1	1.79769e+308	8.34692e-05	1.79769e+308	0	1	1	1875.36	156	13	13	1875.36	1537.94	156	12	12	1537.94	1199.08	156	11	11	1199.08	1537.46	0	156	0	0	0	0	156	0	0	0	0	156	0	0	0	0	0	156	0	0	0	0
Gr17075	GrSP1635	-1.79769e+308	0.726429	-1.3971	1	-1.79769e+308	0.377282	1.03075	1	1	1	0	156	0	0	0	128.162	156	1	1	128.162	0	156	0	0	0	42.7205	40.104	156	1	1	40.104	0	156	0	0	0	34.9371	156	1	1	34.9371	25.0137	108.421	156	3	3	108.421	0
Gr19504	GrSP1636	-3.93019	0.793755	7.32575	0.0515032	-1.79769e+308	0.206624	-1.79769e+308	0.186808	4.11	1	0	189	0	0	0	0	189	0	0	0	0	189	0	0	0	0	198.61	189	6	6	198.61	166.19	189	7	7	166.19	57.6739	189	2	2	57.6739	140.825	29.8302	189	1	1	29.8302	30.9678
Gr20099	GrSP1637	-1.79769e+308	0.793755	3.96385	0.734197	-1.79769e+308	0.553375	-1.79769e+308	0.5392	1	1	0	168	0	0	0	0	168	0	0	0	0	168	0	0	0	0	74.4788	168	2	2	74.4788	53.4181	168	2	2	53.4181	0	168	0	0	0	42.6323	33.5589	168	1	1	33.5589	0
Gr22584	GrSP1638	1	1	1	1	1.79769e+308	0.553375	1.79769e+308	0.180898	1	1	263.208	171	2	2	263.208	0	171	0	0	0	298.335	171	3	3	298.335	187.181	0	171	0	0	0	0	171	0	0	0	0	171	0	0	0	0	0	171	0	0	0	0
Gr31925	GrSP1639	-1.42105	1	-1.79769e+308	0.00623442	-1.79769e+308	0.553375	1.122	1	-10000	0.99	0	180	0	0	0	111.073	180	1	1	111.073	0	180	0	0	0	37.0244	0	180	0	0	0	0	180	0	0	0	0	180	0	0	0	0	250.573	180	8	8	250.573	162.581
Gr93571	GrSP164	1	1	1	1	1	1	1	1	1	1	0	105	0	0	0	0	105	0	0	0	0	105	0	0	0	0	0	105	0	0	0	0	105	0	0	0	0	105	0	0	0	0	0	105	0	0	0	0
Gr3469	GrSP1640	-1.04196	1	1.57528	0.219199	-1.50034	0.82388	-1.56519	0.537047	10000	0.51	267.908	168	2	2	267.908	476.029	168	4	4	476.029	202.441	168	2	2	202.441	315.459	744.788	168	20	20	744.788	614.308	168	23	23	614.308	421.741	168	13	13	421.741	593.612	335.589	168	10	10	335.589	383.227
Gr35353	GrSP1641	1.16477	1	-1.79769e+308	0.734197	-1.79769e+308	0.553375	-1.79769e+308	0.5392	1	1	0	159	0	0	0	0	159	0	0	0	0	159	0	0	0	0	0	159	0	0	0	0	159	0	0	0	0	159	0	0	0	0	0	159	0	0	0	0
Gr37925	GrSP1642	1.79769e+308	0.572084	-1.19111	1	1	1	1	1	1	1	0	183	0	0	0	0	183	0	0	0	0	183	0	0	0	0	0	183	0	0	0	73.5594	183	3	3	73.5594	0	183	0	0	0	24.5198	61.6164	183	2	2	61.6164	31.9831
Gr39205	GrSP1643	-1.20568	1	1	1	29.6581	0.206624	17.3297	0.585783	1	1	535.816	168	4	4	535.816	0	168	0	0	0	0	168	0	0	0	178.605	0	168	0	0	0	0	168	0	0	0	0	168	0	0	0	0	0	168	0	0	0	0
Gr3936	GrSP1644	-1.35726	0.999827	1.85108	1	-1.75732	0.804184	-1.72105	0.820908	1	1	0	114	0	0	0	175.379	114	1	1	175.379	0	114	0	0	0	58.4597	0	114	0	0	0	39.3607	114	1	1	39.3607	47.8086	114	1	1	47.8086	29.0565	49.4553	114	1	1	49.4553	0
Gr40679	GrSP1645	1	1	1	1	1	1	1	1	1	1	0	180	0	0	0	0	180	0	0	0	0	180	0	0	0	0	0	180	0	0	0	0	180	0	0	0	0	180	0	0	0	0	0	180	0	0	0	0
Gr42927	GrSP1646	1	1	1	1	1	1	1	1	1	1	0	165	0	0	0	0	165	0	0	0	0	165	0	0	0	0	0	165	0	0	0	0	165	0	0	0	0	165	0	0	0	0	0	165	0	0	0	0
Gr49863	GrSP1647	1.75931	1	1.68642	1	-1.79769e+308	0.553375	-1.79769e+308	0.5392	1	1	0	180	0	0	0	0	180	0	0	0	0	180	0	0	0	0	0	180	0	0	0	49.8569	180	2	2	49.8569	0	180	0	0	0	16.619	31.3217	180	1	1	31.3217	0
Gr51842	GrSP1648	1	1	1	1	1	1	1	1	1	1	0	168	0	0	0	0	168	0	0	0	0	168	0	0	0	0	0	168	0	0	0	0	168	0	0	0	0	168	0	0	0	0	0	168	0	0	0	0
Gr52491	GrSP1649	-1.8127	1	-1.20144	1	-1.79769e+308	0.553375	-1.79769e+308	0.5392	1	1	0	168	0	0	0	0	168	0	0	0	0	168	0	0	0	0	0	168	0	0	0	53.4181	168	2	2	53.4181	0	168	0	0	0	17.806	0	168	0	0	0	69.6776
Gr9410	GrSP165	-1.03652	1	1.06674	1	1.13383	1	-1.79769e+308	7.57957e-16	1	1	0	111	0	0	0	0	111	0	0	0	0	111	0	0	0	0	169.087	111	3	3	169.087	40.4245	111	1	1	40.4245	147.302	111	3	3	147.302	118.938	50.7919	111	1	1	50.7919	158.187
Gr59001	GrSP1650	1	1	1.79769e+308	0.307779	1	1	1	1	1	1	0	168	0	0	0	0	168	0	0	0	0	168	0	0	0	0	0	168	0	0	0	26.7091	168	1	1	26.7091	32.4416	168	1	1	32.4416	19.7169	0	168	0	0	0	0
Gr5940	GrSP1651	-1.05802	1	1.10038	1	3.16972	0.0408041	1.46762	0.43019	-10000	0.51	526.416	171	4	4	526.416	350.758	171	3	3	350.758	596.669	171	6	6	596.669	491.281	365.861	171	10	10	365.861	498.569	171	19	19	498.569	350.597	171	11	11	350.597	405.009	263.761	171	8	8	263.761	581.869
Gr59562	GrSP1652	-1.79769e+308	0.793755	1.79769e+308	0.734197	-1.79769e+308	0.553375	-1.79769e+308	0.5392	1	1	0	174	0	0	0	0	174	0	0	0	0	174	0	0	0	0	0	174	0	0	0	25.7881	174	1	1	25.7881	0	174	0	0	0	8.59602	0	174	0	0	0	0
Gr6345	GrSP1653	-1.34578	1	1.84399	0.002264	1.53842	1	-3.16794	0.186808	-10000	0.87	0	174	0	0	0	229.807	174	2	2	229.807	0	174	0	0	0	76.6023	395.508	174	11	11	395.508	386.821	174	15	15	386.821	469.844	174	15	15	469.844	417.391	162.009	174	5	5	162.009	235.462
Gr68109	GrSP1654	-1.79769e+308	0.793755	1.79769e+308	0.734197	-1.79769e+308	0.553375	-1.79769e+308	0.5392	-10000	0.99	0	171	0	0	0	0	171	0	0	0	0	171	0	0	0	0	36.5861	171	1	1	36.5861	0	171	0	0	0	0	171	0	0	0	12.1954	0	171	0	0	0	0
Gr70725	GrSP1655	-1.79769e+308	0.793755	-1.00487	1	-1.79769e+308	0.553375	-1.79769e+308	0.5392	1	1	0	156	0	0	0	0	156	0	0	0	0	156	0	0	0	0	0	156	0	0	0	0	156	0	0	0	34.9371	156	1	1	34.9371	11.6457	0	156	0	0	0	37.5187
Gr71963	GrSP1656	-1.79769e+308	0.726429	1	1	-1.79769e+308	0.377282	1.47316	1	-10000	0.99	0	162	0	0	0	123.415	162	1	1	123.415	0	162	0	0	0	41.1383	0	162	0	0	0	0	162	0	0	0	0	162	0	0	0	0	0	162	0	0	0	0
Gr78159	GrSP1657	1	1	-1.79769e+308	0.734197	1.79769e+308	0.553375	1	1	1	1	0	165	0	0	0	0	165	0	0	0	0	165	0	0	0	0	0	165	0	0	0	0	165	0	0	0	0	165	0	0	0	0	0	165	0	0	0	0
Gr83222	GrSP1658	1	1	1	1	1	1	1.79769e+308	0.236006	1	1	131.604	171	1	1	131.604	233.839	171	2	2	233.839	0	171	0	0	0	121.814	0	171	0	0	0	0	171	0	0	0	0	171	0	0	0	0	0	171	0	0	0	0
Gr96103	GrSP1659	1	1	1	1	1	1	1.79769e+308	0.117675	1	1	441.26	153	3	3	441.26	130.675	153	1	1	130.675	111.144	153	1	1	111.144	227.693	0	153	0	0	0	0	153	0	0	0	0	153	0	0	0	0	0	153	0	0	0	0
Gr94666	GrSP166	1	1	1	1	1	1	1.79769e+308	0.5392	1	1	0	117	0	0	0	170.882	117	1	1	170.882	0	117	0	0	0	56.9607	0	117	0	0	0	0	117	0	0	0	0	117	0	0	0	0	0	117	0	0	0	0
Gr3403	GrSP1660	1.45092	1	1.96674	0.555983	-1.11137	1	-1.79769e+308	0.186808	1	1	0	177	0	0	0	0	177	0	0	0	0	177	0	0	0	0	388.804	177	11	11	388.804	228.159	177	9	9	228.159	215.544	177	7	7	215.544	277.502	286.673	177	9	9	286.673	66.1346
Gr4599	GrSP1661	-2.01297	1.99238e-11	-4.61939	1.41751e-10	-2.48904	0.0332435	-1.83244	0.314329	-10000	0.99	0	165	0	0	0	242.342	165	2	2	242.342	206.122	165	2	2	206.122	149.488	341.248	165	9	9	341.248	244.752	165	9	9	244.752	198.189	165	6	6	198.189	261.396	990.904	165	29	29	990.904	1383.42
Gr11500	GrSP1662	-1.22372	0.026563	-1.16054	0.686541	-1.40109	0.553375	-1.98615	1.55849e-12	-1.87	0.99	954.727	165	7	7	954.727	727.026	165	6	6	727.026	1133.67	165	11	11	1133.67	938.475	2919.57	165	77	77	2919.57	3073	165	113	113	3073	3038.89	165	92	92	3038.89	3010.49	4031.95	165	118	118	4031.95	4043.83
Gr12992	GrSP1663	2.25766	0.793755	3.29252	0.0223303	-1.48535	1	-1.25282	1	-10000	0.99	0	174	0	0	0	114.903	174	1	1	114.903	97.7303	174	1	1	97.7303	70.8779	179.776	174	5	5	179.776	180.516	174	7	7	180.516	156.615	174	5	5	156.615	172.302	32.4017	174	1	1	32.4017	134.55
Gr21888	GrSP1664	2.86403	0.624581	1.79769e+308	0.734197	-1.79769e+308	0.553375	-1.79769e+308	0.5392	-10000	0.99	0	177	0	0	0	0	177	0	0	0	0	177	0	0	0	0	0	177	0	0	0	25.351	177	1	1	25.351	0	177	0	0	0	8.45032	0	177	0	0	0	0
Gr2654	GrSP1665	-1.71284	0.793755	-1.5166	0.734197	1.24448	1	1.53996	0.820459	-10000	0.01	0	186	0	0	0	322.471	186	3	3	322.471	274.275	186	3	3	274.275	198.915	201.813	186	6	6	201.813	144.746	186	6	6	144.746	58.6041	186	2	2	58.6041	135.054	151.556	186	5	5	151.556	283.206
Gr37208	GrSP1666	3.612	0.793755	1.95599	1	-1.79769e+308	0.553375	-1.79769e+308	0.5392	1	1	0	177	0	0	0	0	177	0	0	0	0	177	0	0	0	0	35.3459	177	1	1	35.3459	25.351	177	1	1	25.351	0	177	0	0	0	20.2323	0	177	0	0	0	33.0673
Gr39949	GrSP1667	-1.7692	0.793755	-1.60591	0.734197	-1.79769e+308	1.17497e-05	-1.79769e+308	9.06694e-06	-10000	0.4	0	165	0	0	0	0	165	0	0	0	0	165	0	0	0	0	37.9165	165	1	1	37.9165	27.1947	165	1	1	27.1947	33.0314	165	1	1	33.0314	32.7142	34.1691	165	1	1	34.1691	35.4722
Gr44011	GrSP1668	-2.2066	0.793755	-4.02661	0.734197	-1.79769e+308	0.0139716	-1.79769e+308	0.0114182	-10000	0.99	0	159	0	0	0	0	159	0	0	0	0	159	0	0	0	0	0	159	0	0	0	28.2209	159	1	1	28.2209	0	159	0	0	0	9.40696	70.917	159	2	2	70.917	0
Gr46109	GrSP1669	2.34589	1	-1.79769e+308	0.307779	-1.79769e+308	0.553375	-1.79769e+308	0.5392	1	1	0	180	0	0	0	0	180	0	0	0	0	180	0	0	0	0	0	180	0	0	0	0	180	0	0	0	0	180	0	0	0	0	31.3217	180	1	1	31.3217	32.5162
Gr95269	GrSP167	1	1	1	1	1	1	1.79769e+308	0.5392	1	1	0	141	0	0	0	0	141	0	0	0	241.207	141	2	2	241.207	80.4022	0	141	0	0	0	0	141	0	0	0	0	141	0	0	0	0	0	141	0	0	0	0
Gr87448	GrSP1670	1	1	1	1	1.79769e+308	0.410369	1	1	1	1	0	159	0	0	0	0	159	0	0	0	0	159	0	0	0	0	0	159	0	0	0	0	159	0	0	0	0	159	0	0	0	0	0	159	0	0	0	0
Gr96093	GrSP1671	1	1	1	1	1	1	1	1	1	1	0	150	0	0	0	0	150	0	0	0	0	150	0	0	0	0	0	150	0	0	0	0	150	0	0	0	0	150	0	0	0	0	0	150	0	0	0	0
Gr17180	GrSP1672	-1.03709	1	-1.50244	0.734197	-2.21539	0.479879	-4.26705	0.16913	-10000	0.000849	131.604	171	1	1	131.604	116.919	171	1	1	116.919	99.4448	171	1	1	99.4448	115.989	512.205	171	14	14	512.205	341.126	171	13	13	341.126	541.831	171	17	17	541.831	465.054	494.553	171	15	15	494.553	1163.74
Gr22322	GrSP1673	-1.21491	0.793755	1.00615	1	-1.20493	1	-10.4377	1.05024e-11	-2.04	1	113.658	198	1	1	113.658	0	198	0	0	0	0	198	0	0	0	37.886	347.568	198	11	11	347.568	271.947	198	12	12	271.947	357.84	198	13	13	357.84	325.785	398.639	198	14	14	398.639	384.282
Gr27540	GrSP1674	1.79769e+308	0.793755	-1.79769e+308	0.734197	1	1	1	1	1	1	0	168	0	0	0	0	168	0	0	0	0	168	0	0	0	0	0	168	0	0	0	0	168	0	0	0	0	168	0	0	0	0	33.5589	168	1	1	33.5589	0
Gr29397	GrSP1675	-1.77334	0.980896	-7.87515	0	-1.79769e+308	0.218697	-1.79769e+308	0.198835	1.4	1	0	186	0	0	0	0	186	0	0	0	0	186	0	0	0	0	0	186	0	0	0	48.2486	186	2	2	48.2486	87.9062	186	3	3	87.9062	45.3849	333.424	186	11	11	333.424	377.607
Gr31838	GrSP1676	-1.79769e+308	0.793755	1.68643	1	-1.79769e+308	0.553375	-1.79769e+308	0.5392	1	1	0	159	0	0	0	0	159	0	0	0	0	159	0	0	0	0	0	159	0	0	0	56.4418	159	2	2	56.4418	0	159	0	0	0	18.8139	35.4585	159	1	1	35.4585	0
Gr32863	GrSP1677	-1.45155	1	-1.1217	1	-1.79769e+308	0.0733477	-2.13929	0.649876	1.12	1	0	168	0	0	0	0	168	0	0	0	303.662	168	3	3	303.662	101.221	297.915	168	8	8	297.915	133.545	168	5	5	133.545	32.4416	168	1	1	32.4416	154.634	33.5589	168	1	1	33.5589	278.71
Gr35356	GrSP1678	-1.79769e+308	0.793755	1	1	-1.79769e+308	0.553375	-1.79769e+308	0.5392	1	1	0	186	0	0	0	0	186	0	0	0	0	186	0	0	0	0	0	186	0	0	0	0	186	0	0	0	0	186	0	0	0	0	0	186	0	0	0	0
Gr35769	GrSP1679	-1.79769e+308	0.793755	1.79769e+308	0.734197	-1.79769e+308	0.553375	-1.79769e+308	0.5392	-10000	0.4	0	195	0	0	0	0	195	0	0	0	0	195	0	0	0	0	32.0832	195	1	1	32.0832	0	195	0	0	0	0	195	0	0	0	10.6944	0	195	0	0	0	0
Gr35274	GrSP168	1	1	-1.79769e+308	0.734197	1	1	1	1	1	1	0	105	0	0	0	0	105	0	0	0	0	105	0	0	0	0	0	105	0	0	0	0	105	0	0	0	0	105	0	0	0	0	0	105	0	0	0	55.7421
Gr39540	GrSP1680	1	1	1	1	1.79769e+308	0.346237	1.79769e+308	0.5392	1	1	0	156	0	0	0	0	156	0	0	0	109.007	156	1	1	109.007	36.3356	0	156	0	0	0	0	156	0	0	0	0	156	0	0	0	0	0	156	0	0	0	0
Gr39830	GrSP1681	-1.11177	1	-1.01589	1	-1.79769e+308	0.495118	-1.79769e+308	0.458274	-10000	0.7	0	174	0	0	0	0	174	0	0	0	0	174	0	0	0	0	35.9553	174	1	1	35.9553	25.7881	174	1	1	25.7881	0	174	0	0	0	20.5811	32.4017	174	1	1	32.4017	33.6374
Gr41503	GrSP1682	3.56955	0.793755	-1.79769e+308	0.688527	-1.79769e+308	0.553375	5.61043	0.689616	1	1	0	159	0	0	0	125.743	159	1	1	125.743	0	159	0	0	0	41.9145	0	159	0	0	0	0	159	0	0	0	0	159	0	0	0	0	0	159	0	0	0	184.054
Gr42503	GrSP1683	-1.79769e+308	0.793755	1.79769e+308	0.734197	-1.79769e+308	0.553375	-1.79769e+308	0.5392	1	1	0	162	0	0	0	0	162	0	0	0	0	162	0	0	0	0	38.6186	162	1	1	38.6186	0	162	0	0	0	0	162	0	0	0	12.8729	0	162	0	0	0	0
Gr4615	GrSP1684	-3.80889	0.00277941	1.33036	0.168322	-40.7802	2.33506e-06	-1.79769e+308	7.10028e-07	-10000	1.28e-07	0	231	0	0	0	0	231	0	0	0	0	231	0	0	0	0	649.997	231	24	24	649.997	563.318	231	29	29	563.318	448.284	231	19	19	448.284	553.866	463.723	231	19	19	463.723	405.397
Gr4797	GrSP1685	1	1	1	1	1	1	1	1	1	1	0	165	0	0	0	0	165	0	0	0	0	165	0	0	0	0	0	165	0	0	0	0	165	0	0	0	0	165	0	0	0	0	0	165	0	0	0	0
Gr48954	GrSP1686	-1.41356	1	1.82655	1	-1.79769e+308	0.0443942	-1.79769e+308	0.0377317	10000	0.99	0	174	0	0	0	0	174	0	0	0	0	174	0	0	0	0	0	174	0	0	0	25.7881	174	1	1	25.7881	31.3229	174	1	1	31.3229	19.037	0	174	0	0	0	33.6374
Gr52858	GrSP1687	-11.8559	0.0258465	-1.79769e+308	0.734197	-1.79769e+308	0.00149739	-1.14282	1	-10000	0.4	577.033	156	4	4	577.033	0	156	0	0	0	0	156	0	0	0	192.344	0	156	0	0	0	0	156	0	0	0	0	156	0	0	0	0	36.1404	156	1	1	36.1404	0
Gr53328	GrSP1688	1	1	-1.20232	1	1	1	1.79769e+308	0.5392	1	1	0	198	0	0	0	201.952	198	2	2	201.952	0	198	0	0	0	67.3172	0	198	0	0	0	22.6622	198	1	1	22.6622	0	198	0	0	0	7.55408	0	198	0	0	0	29.5602
Gr57702	GrSP1689	-1.79769e+308	0.793755	1.79769e+308	1.10424e-17	-1.79769e+308	0.553375	-1.79769e+308	0.5392	-10000	0.99	0	198	0	0	0	0	198	0	0	0	0	198	0	0	0	0	31.5971	198	1	1	31.5971	22.6622	198	1	1	22.6622	27.5262	198	1	1	27.5262	27.2618	0	198	0	0	0	0
Gr39240	GrSP169	1	1	1	1	1	1	1	1	1	1	0	117	0	0	0	0	117	0	0	0	0	117	0	0	0	0	0	117	0	0	0	0	117	0	0	0	0	117	0	0	0	0	0	117	0	0	0	0
Gr59296	GrSP1690	-1.71717	1	-1.79769e+308	0.734197	5.49479	0.699907	2.80509	0.860748	1	1	0	186	0	0	0	107.49	186	1	1	107.49	0	186	0	0	0	35.8301	0	186	0	0	0	0	186	0	0	0	0	186	0	0	0	0	0	186	0	0	0	0
Gr61689	GrSP1691	1	1	-1.79769e+308	0.734197	1	1	1	1	1	1	0	171	0	0	0	0	171	0	0	0	0	171	0	0	0	0	0	171	0	0	0	0	171	0	0	0	0	171	0	0	0	0	0	171	0	0	0	0
Gr64878	GrSP1692	1.79769e+308	0.793755	-1.79769e+308	0.734197	1.79769e+308	0.553375	1	1	1	1	0	165	0	0	0	0	165	0	0	0	0	165	0	0	0	0	0	165	0	0	0	0	165	0	0	0	0	165	0	0	0	0	34.1691	165	1	1	34.1691	0
Gr66747	GrSP1693	-1.79769e+308	0.793755	1.79769e+308	0.734197	-1.79769e+308	0.553375	-1.79769e+308	0.5392	1	1	0	171	0	0	0	0	171	0	0	0	0	171	0	0	0	0	36.5861	171	1	1	36.5861	0	171	0	0	0	0	171	0	0	0	12.1954	0	171	0	0	0	0
Gr72138	GrSP1694	1.79769e+308	0.793755	1	1	1.79769e+308	0.553375	1	1	1	1	0	165	0	0	0	0	165	0	0	0	0	165	0	0	0	0	0	165	0	0	0	0	165	0	0	0	0	165	0	0	0	0	0	165	0	0	0	0
Gr72666	GrSP1695	1	1	-1.79769e+308	0.734197	1	1	1	1	1	1	0	156	0	0	0	0	156	0	0	0	0	156	0	0	0	0	0	156	0	0	0	0	156	0	0	0	0	156	0	0	0	0	0	156	0	0	0	37.5187
Gr76423	GrSP1696	1	1	-1.79769e+308	0.734197	1	1	1	1	1	1	0	168	0	0	0	0	168	0	0	0	0	168	0	0	0	0	0	168	0	0	0	0	168	0	0	0	0	168	0	0	0	0	67.1179	168	2	2	67.1179	0
Gr76712	GrSP1697	1	1	1	1	1	1	1	1	1	1	0	165	0	0	0	0	165	0	0	0	0	165	0	0	0	0	0	165	0	0	0	0	165	0	0	0	0	165	0	0	0	0	0	165	0	0	0	0
Gr76837	GrSP1698	1	1	1	1	1	1	1	1	1	1	0	174	0	0	0	0	174	0	0	0	0	174	0	0	0	0	0	174	0	0	0	0	174	0	0	0	0	174	0	0	0	0	0	174	0	0	0	0
Gr87142	GrSP1699	1	1	1	1	1.79769e+308	2.42354e-07	1	1	1	1	0	171	0	0	0	0	171	0	0	0	0	171	0	0	0	0	0	171	0	0	0	0	171	0	0	0	0	171	0	0	0	0	0	171	0	0	0	0
Gr30970	GrSP17	1	1	1	1	1	1	1	1	1	1	0	117	0	0	0	0	117	0	0	0	0	117	0	0	0	0	0	117	0	0	0	0	117	0	0	0	0	117	0	0	0	0	0	117	0	0	0	0
Gr60300	GrSP170	-1.79769e+308	0.793755	1.79769e+308	0.734197	-1.79769e+308	0.553375	-1.79769e+308	0.5392	1	1	0	123	0	0	0	0	123	0	0	0	0	123	0	0	0	0	0	123	0	0	0	72.9613	123	2	2	72.9613	0	123	0	0	0	24.3204	0	123	0	0	0	0
Gr87787	GrSP1700	1	1	1	1	1.79769e+308	0.00261098	1	1	1	1	0	171	0	0	0	0	171	0	0	0	0	171	0	0	0	0	0	171	0	0	0	0	171	0	0	0	0	171	0	0	0	0	0	171	0	0	0	0
Gr91127	GrSP1701	1	1	1	1	1.79769e+308	0.0334907	1	1	1	1	0	204	0	0	0	0	204	0	0	0	0	204	0	0	0	0	0	204	0	0	0	0	204	0	0	0	0	204	0	0	0	0	0	204	0	0	0	0
Gr91856	GrSP1702	1	1	1	1	1.79769e+308	0.553375	1	1	1	1	0	183	0	0	0	0	183	0	0	0	0	183	0	0	0	0	0	183	0	0	0	0	183	0	0	0	0	183	0	0	0	0	0	183	0	0	0	0
Gr94675	GrSP1703	1	1	1	1	1	1	1.79769e+308	0.195244	1	1	74.2715	303	1	1	74.2715	263.937	303	4	4	263.937	673.468	303	12	12	673.468	337.225	0	303	0	0	0	0	303	0	0	0	0	303	0	0	0	0	0	303	0	0	0	0
Gr96438	GrSP1704	1	1	1	1	1	1	1.79769e+308	0.00144703	1	1	1022.92	198	9	9	1022.92	504.879	198	5	5	504.879	429.421	198	5	5	429.421	652.407	0	198	0	0	0	0	198	0	0	0	0	198	0	0	0	0	0	198	0	0	0	0
Gr15262	GrSP1705	1.46496	1	-1.47572	0.734197	1.47559	1	-1.79769e+308	0.5392	-10000	0.99	0	228	0	0	0	0	228	0	0	0	0	228	0	0	0	0	109.758	228	4	4	109.758	98.4018	228	5	5	98.4018	95.6173	228	4	4	95.6173	101.259	197.821	228	8	8	197.821	205.365
Gr1161	GrSP1706	-1.17375	1	5.82135	4.80383e-23	-1.58194	0.930856	1.17014	1	-10000	0.4	147.087	153	1	1	147.087	392.024	153	3	3	392.024	222.288	153	2	2	222.288	253.8	695.135	153	17	17	695.135	557.224	153	19	19	557.224	641.198	153	18	18	641.198	631.186	147.396	153	4	4	147.396	38.2544
Gr18212	GrSP1707	1.35317	0.0170393	-1.57617	0.00283419	-1.79769e+308	5.81199e-55	-1.79769e+308	5.12243e-55	-10000	0.09	0	162	0	0	0	0	162	0	0	0	0	162	0	0	0	0	656.517	162	17	17	656.517	858.647	162	31	31	858.647	538.29	162	16	16	538.29	684.484	1113.66	162	32	32	1113.66	1228.39
Gr51373	GrSP1708	1	1	1.79769e+308	0.734197	1	1	1	1	1	1	0	171	0	0	0	0	171	0	0	0	0	171	0	0	0	0	0	171	0	0	0	26.2405	171	1	1	26.2405	0	171	0	0	0	8.74683	0	171	0	0	0	0
Gr5790	GrSP1709	1.19745	1	1.28233	0.352597	-1.38349	1	-7.57719	0.0091902	-10000	0.01	0	177	0	0	0	0	177	0	0	0	96.0738	177	1	1	96.0738	32.0246	353.459	177	10	10	353.459	304.212	177	12	12	304.212	246.336	177	8	8	246.336	301.335	286.673	177	9	9	286.673	231.471
Gr61045	GrSP171	-1.79769e+308	0.793755	-1.79769e+308	0.734197	-1.79769e+308	0.553375	-1.79769e+308	0.5392	1	1	0	111	0	0	0	0	111	0	0	0	0	111	0	0	0	0	0	111	0	0	0	0	111	0	0	0	0	111	0	0	0	0	0	111	0	0	0	0
Gr64657	GrSP1710	1	1	1.79769e+308	0.734197	1	1	1	1	1	1	0	186	0	0	0	0	186	0	0	0	0	186	0	0	0	0	33.6356	186	1	1	33.6356	0	186	0	0	0	0	186	0	0	0	11.2119	0	186	0	0	0	0
Gr76053	GrSP1711	-1.79769e+308	0.793755	-1.79769e+308	0.734197	-1.79769e+308	0.553375	-1.79769e+308	0.5392	1	1	0	174	0	0	0	0	174	0	0	0	0	174	0	0	0	0	0	174	0	0	0	0	174	0	0	0	0	174	0	0	0	0	32.4017	174	1	1	32.4017	0
Gr80222	GrSP1712	1	1	1	1	1.79769e+308	0.553375	1	1	1	1	0	180	0	0	0	0	180	0	0	0	0	180	0	0	0	0	0	180	0	0	0	0	180	0	0	0	0	180	0	0	0	0	0	180	0	0	0	0
Gr84268	GrSP1713	1	1	1	1	1	1	1	1	1	1	0	165	0	0	0	0	165	0	0	0	0	165	0	0	0	0	0	165	0	0	0	0	165	0	0	0	0	165	0	0	0	0	0	165	0	0	0	0
Gr8818	GrSP1714	-1.45647	1	1.44794	0.734197	-1.79769e+308	0.206624	-1.79769e+308	0.186808	-10000	0.99	0	186	0	0	0	0	186	0	0	0	0	186	0	0	0	0	67.2712	186	2	2	67.2712	72.3729	186	3	3	72.3729	87.9062	186	3	3	87.9062	75.8501	90.9339	186	3	3	90.9339	31.4673
Gr93127	GrSP1715	1	1	1	1	1	1	1.79769e+308	0.117675	1	1	346.22	195	3	3	346.22	102.529	195	1	1	102.529	87.2055	195	1	1	87.2055	178.651	0	195	0	0	0	0	195	0	0	0	0	195	0	0	0	0	0	195	0	0	0	0
Gr10625	GrSP1716	1.23363	0.518667	1.89369	0.000387841	1.35628	0.553375	1.18438	0.789304	-10000	0.00144	1273.83	159	9	9	1273.83	2640.61	159	21	21	2640.61	2673.75	159	25	25	2673.75	2196.06	3501.91	159	89	89	3501.91	4007.37	159	142	142	4007.37	2845.07	159	82	83	2845.07	3451.45	1595.63	159	45	45	1595.63	2135.03
Gr12496	GrSP1717	-1.01775	1	-1.39047	0.217915	-1.85018	0.206624	-2.90128	4.41922e-06	-1.96	0.82	559.808	201	5	5	559.808	397.875	201	4	4	397.875	338.409	201	4	4	338.409	432.031	996.015	201	32	32	996.015	1183.17	201	53	53	1183.17	1165.96	201	43	43	1165.96	1115.05	1290.27	201	46	46	1290.27	2009.21
Gr14466	GrSP1718	1.06087	1	-1.30632	0.258779	-25.9134	1.89058e-17	-4.43879	4.5214e-05	-10000	6.75e-05	0	180	0	0	0	444.293	180	4	4	444.293	188.945	180	2	2	188.945	211.08	729.892	180	21	21	729.892	548.426	180	22	22	548.426	666.134	180	22	22	666.134	648.151	720.398	180	23	23	720.398	942.97
Gr18324	GrSP1719	-2.029	0.486774	-4.62984	0.227934	-1.79769e+308	7.09912e-16	-1.79769e+308	6.13567e-16	-10000	0.99	0	168	0	0	0	0	168	0	0	0	0	168	0	0	0	0	0	168	0	0	0	53.4181	168	2	2	53.4181	32.4416	168	1	1	32.4416	28.6199	167.795	168	5	5	167.795	209.033
Gr61985	GrSP172	1	1	1	1	1	1	1	1	1	1	0	108	0	0	0	0	108	0	0	0	0	108	0	0	0	0	0	108	0	0	0	0	108	0	0	0	0	108	0	0	0	0	0	108	0	0	0	0
Gr2224	GrSP1720	-1.79769e+308	0.793755	1.85091	1	3.80856	0.774995	-1.79769e+308	0.5392	-10000	0.99	0	177	0	0	0	0	177	0	0	0	0	177	0	0	0	0	0	177	0	0	0	25.351	177	1	1	25.351	30.792	177	1	1	30.792	18.7143	31.8525	177	1	1	31.8525	0
Gr28512	GrSP1721	1.13163	1	-1.27685	0.734197	-9.72173	0.00060889	-2.66298	0.175663	-10000	0.17	0	174	0	0	0	114.903	174	1	1	114.903	293.191	174	3	3	293.191	136.031	359.553	174	10	10	359.553	232.093	174	9	9	232.093	375.875	174	12	12	375.875	322.507	550.829	174	17	17	550.829	336.374
Gr31787	GrSP1722	-1.79769e+308	0.793755	1	1	-1.79769e+308	0.553375	-1.79769e+308	0.5392	-10000	0.99	0	177	0	0	0	0	177	0	0	0	0	177	0	0	0	0	0	177	0	0	0	0	177	0	0	0	0	177	0	0	0	0	0	177	0	0	0	0
Gr33190	GrSP1723	1.57815	1	1.77012	0.0246129	2.18527	0.975516	2.02832	0.9985	-10000	0.99	120.991	186	1	1	120.991	0	186	0	0	0	0	186	0	0	0	40.3302	67.2712	186	2	2	67.2712	72.3729	186	3	3	72.3729	87.9062	186	3	3	87.9062	75.8501	30.3113	186	1	1	30.3113	62.9346
Gr43213	GrSP1724	1.12145	1	2.51819	0.734197	-1.79769e+308	0.00929191	1.06807	1	1	1	0	180	0	0	0	111.073	180	1	1	111.073	0	180	0	0	0	37.0244	173.784	180	5	5	173.784	99.7138	180	4	4	99.7138	30.2788	180	1	1	30.2788	101.259	125.287	180	4	4	125.287	0
Gr46848	GrSP1725	-2.7982	0.713149	1.24681	1	-2.37718	0.553375	-2.32787	0.5392	1	1	0	189	0	0	0	105.784	189	1	1	105.784	0	189	0	0	0	35.2614	66.2034	189	2	2	66.2034	47.4828	189	2	2	47.4828	57.6739	189	2	2	57.6739	57.12	29.8302	189	1	1	29.8302	30.9678
Gr46866	GrSP1726	-1.79769e+308	0.793755	-1.79769e+308	0.320788	-1.79769e+308	0.553375	-1.79769e+308	0.5392	1	1	0	180	0	0	0	0	180	0	0	0	0	180	0	0	0	0	0	180	0	0	0	0	180	0	0	0	0	180	0	0	0	0	31.3217	180	1	1	31.3217	0
Gr47180	GrSP1727	1	1	1.79769e+308	0.734197	1	1	1	1	1	1	0	153	0	0	0	0	153	0	0	0	0	153	0	0	0	0	0	153	0	0	0	29.3276	153	1	1	29.3276	0	153	0	0	0	9.77586	0	153	0	0	0	0
Gr49518	GrSP1728	2.79314	0.793755	-1.79769e+308	0.734197	1.68741	1	4.33221	0.727151	1	1	0	180	0	0	0	333.22	180	3	3	333.22	0	180	0	0	0	111.073	0	180	0	0	0	0	180	0	0	0	0	180	0	0	0	0	31.3217	180	1	1	31.3217	0
Gr50382	GrSP1729	-2.09631	1	1.79769e+308	0.320788	-1.79769e+308	0.206624	-1.79769e+308	0.186808	1	1	0	174	0	0	0	0	174	0	0	0	0	174	0	0	0	0	35.9553	174	1	1	35.9553	25.7881	174	1	1	25.7881	0	174	0	0	0	20.5811	0	174	0	0	0	0
Gr66016	GrSP173	1.79769e+308	0.793755	1	1	1	1	1	1	1	1	0	129	0	0	0	0	129	0	0	0	0	129	0	0	0	0	0	129	0	0	0	0	129	0	0	0	0	129	0	0	0	0	0	129	0	0	0	0
Gr51733	GrSP1730	1.35841	1	2.45895	0.734197	-1.79769e+308	0.206624	-1.79769e+308	0.186808	-10000	0.99	0	210	0	0	0	0	210	0	0	0	0	210	0	0	0	0	29.7915	210	1	1	29.7915	42.7345	210	2	2	42.7345	103.813	210	4	4	103.813	58.7797	0	210	0	0	0	0
Gr54542	GrSP1731	-1.79769e+308	0.793755	-1.79769e+308	0.307779	10.1749	0.322718	-1.79769e+308	0.5392	-10000	0.99	0	165	0	0	0	0	165	0	0	0	0	165	0	0	0	0	0	165	0	0	0	0	165	0	0	0	0	165	0	0	0	0	34.1691	165	1	1	34.1691	35.4722
Gr56155	GrSP1732	1.29545	1	1.67032	0.74748	-1.79769e+308	0.443653	-1.79769e+308	0.409023	-10000	0.99	0	153	0	0	0	0	153	0	0	0	0	153	0	0	0	0	40.8903	153	1	1	40.8903	29.3276	153	1	1	29.3276	71.2443	153	2	2	71.2443	47.1541	36.849	153	1	1	36.849	0
Gr57938	GrSP1733	1.22362	1	1.79769e+308	0.734197	-1.79769e+308	0.553375	5.61044	0.689616	10000	0.99	0	180	0	0	0	111.073	180	1	1	111.073	0	180	0	0	0	37.0244	0	180	0	0	0	24.9285	180	1	1	24.9285	0	180	0	0	0	8.30949	0	180	0	0	0	0
Gr57942	GrSP1734	1.79769e+308	0.221947	-1.79769e+308	0.734197	1	1	1	1	1	1	0	195	0	0	0	0	195	0	0	0	0	195	0	0	0	0	0	195	0	0	0	0	195	0	0	0	0	195	0	0	0	0	0	195	0	0	0	0
Gr68952	GrSP1735	-1.79769e+308	0.793755	1	1	12.188	0.618194	-1.79769e+308	0.5392	1	1	0	168	0	0	0	0	168	0	0	0	0	168	0	0	0	0	0	168	0	0	0	0	168	0	0	0	0	168	0	0	0	0	0	168	0	0	0	0
Gr79188	GrSP1736	1.79769e+308	0.793755	1	1	1	1	1	1	1	1	0	186	0	0	0	0	186	0	0	0	0	186	0	0	0	0	0	186	0	0	0	0	186	0	0	0	0	186	0	0	0	0	0	186	0	0	0	0
Gr8374	GrSP1737	-1.13164	1	1.49119	0.00765065	1.1388	0.93654	-1.46938	0.168138	3.34	0.07	267.908	168	2	2	267.908	595.036	168	5	5	595.036	506.103	168	5	5	506.103	456.349	1415.1	168	38	38	1415.1	1335.45	168	50	50	1335.45	1557.2	168	48	48	1557.2	1435.92	1141	168	34	34	1141	1149.68
Gr86729	GrSP1738	1	1	1	1	1.79769e+308	0.226392	1	1	1	1	0	168	0	0	0	0	168	0	0	0	0	168	0	0	0	0	0	168	0	0	0	0	168	0	0	0	0	168	0	0	0	0	0	168	0	0	0	0
Gr94502	GrSP1739	1	1	1	1	1	1	1.79769e+308	0.5392	1	1	277.831	162	2	2	277.831	0	162	0	0	0	0	162	0	0	0	92.6102	0	162	0	0	0	0	162	0	0	0	0	162	0	0	0	0	0	162	0	0	0	0
Gr68750	GrSP174	1	1	1	1	1	1	1	1	-10000	0.65	0	126	0	0	0	0	126	0	0	0	0	126	0	0	0	0	0	126	0	0	0	0	126	0	0	0	0	126	0	0	0	0	0	126	0	0	0	0
Gr94604	GrSP1740	1	1	1	1	1	1	1.79769e+308	0.5392	1	1	0	171	0	0	0	0	171	0	0	0	99.4448	171	1	1	99.4448	33.1483	0	171	0	0	0	0	171	0	0	0	0	171	0	0	0	0	0	171	0	0	0	0
Gr8858	GrSP1741	-1.4586	1	1.02494	1	-1.79769e+308	0.206624	3.20164	0.205515	-10000	0.99	368.923	183	3	3	368.923	109.252	183	1	1	109.252	185.848	183	2	2	185.848	221.341	102.561	183	3	3	102.561	73.5594	183	3	3	73.5594	0	183	0	0	0	58.7068	61.6164	183	2	2	61.6164	31.9831
Gr11544	GrSP1742	1.1748	1	1.19996	1	-1.79769e+308	0.023609	-2.64549	0.5392	-10000	0.99	129.335	174	1	1	129.335	0	174	0	0	0	0	174	0	0	0	43.1116	323.597	174	9	9	323.597	283.669	174	11	11	283.669	125.292	174	4	4	125.292	244.186	324.017	174	10	10	324.017	134.55
Gr11901	GrSP1743	2.13028	0.793755	-1.0192	1	-2.18573	0.77469	-1.79769e+308	0.294044	-10000	0.76	0	186	0	0	0	0	186	0	0	0	0	186	0	0	0	0	269.085	186	8	8	269.085	192.994	186	8	8	192.994	175.812	186	6	6	175.812	212.631	212.179	186	7	7	212.179	346.14
Gr23880	GrSP1744	-1.12006	0.804892	1.00668	1	-1.79769e+308	1.86195e-34	-21.2729	2.44392e-23	-1.62	1	0	165	0	0	0	0	165	0	0	0	103.061	165	1	1	103.061	34.3537	947.912	165	25	25	947.912	707.062	165	26	26	707.062	660.629	165	20	20	660.629	771.867	888.396	165	26	26	888.396	957.75
Gr35623	GrSP1745	1.36617	0.793755	1.29561	0.881287	-1.79769e+308	0.0167028	-2.17002	0.578585	-10000	0.99	0	162	0	0	0	123.415	162	1	1	123.415	0	162	0	0	0	41.1383	154.474	162	4	4	154.474	110.793	162	4	4	110.793	134.572	162	4	4	134.572	133.28	34.8019	162	1	1	34.8019	144.516
Gr35724	GrSP1746	-1.87508	0.420946	-4.20327	0.0421509	-8.85061	0.00477219	-1.79769e+308	0.000152345	-10000	3.77e-05	0	174	0	0	0	0	174	0	0	0	0	174	0	0	0	0	215.732	174	6	6	215.732	128.94	174	5	5	128.94	156.615	174	5	5	156.615	167.095	680.436	174	21	21	680.436	437.287
Gr38726	GrSP1747	-3.24687	0.821058	1	1	-1.79769e+308	0.377282	-1.79769e+308	0.348317	-10000	0.99	0	171	0	0	0	0	171	0	0	0	0	171	0	0	0	0	0	171	0	0	0	0	171	0	0	0	0	171	0	0	0	0	0	171	0	0	0	0
Gr42887	GrSP1748	-1.79769e+308	0.793755	1.79769e+308	0.734197	-1.79769e+308	0.553375	-1.79769e+308	0.5392	1	1	0	159	0	0	0	0	159	0	0	0	0	159	0	0	0	0	0	159	0	0	0	0	159	0	0	0	34.2779	159	1	1	34.2779	11.426	0	159	0	0	0	0
Gr50176	GrSP1749	1	1	-1.79769e+308	0.734197	1.79769e+308	0.553375	1	1	1	1	0	162	0	0	0	0	162	0	0	0	0	162	0	0	0	0	0	162	0	0	0	0	162	0	0	0	0	162	0	0	0	0	0	162	0	0	0	36.1291
Gr91455	GrSP175	1	1	1	1	1.79769e+308	0.553375	1	1	1	1	0	120	0	0	0	0	120	0	0	0	0	120	0	0	0	0	0	120	0	0	0	0	120	0	0	0	0	120	0	0	0	0	0	120	0	0	0	0
Gr52751	GrSP1750	2.34586	1	1	1	-1.79769e+308	0.553375	-1.79769e+308	0.5392	1	1	0	165	0	0	0	0	165	0	0	0	0	165	0	0	0	0	0	165	0	0	0	0	165	0	0	0	0	165	0	0	0	0	0	165	0	0	0	0
Gr58119	GrSP1751	1.79769e+308	0.793755	1	1	1	1	1	1	1	1	0	183	0	0	0	0	183	0	0	0	0	183	0	0	0	0	0	183	0	0	0	0	183	0	0	0	0	183	0	0	0	0	0	183	0	0	0	0
Gr63082	GrSP1752	1	1	1.79769e+308	0.734197	1.79769e+308	0.204009	1	1	1	1	0	180	0	0	0	0	180	0	0	0	0	180	0	0	0	0	0	180	0	0	0	24.9285	180	1	1	24.9285	0	180	0	0	0	8.30949	0	180	0	0	0	0
Gr69980	GrSP1753	1	1	1.79769e+308	0.734197	1.79769e+308	0.553375	1	1	1	1	0	162	0	0	0	0	162	0	0	0	0	162	0	0	0	0	0	162	0	0	0	0	162	0	0	0	33.6431	162	1	1	33.6431	11.2144	0	162	0	0	0	0
Gr95493	GrSP1754	1	1	1	1	1	1	1.79769e+308	0.5392	1	1	120.991	186	1	1	120.991	0	186	0	0	0	0	186	0	0	0	40.3302	0	186	0	0	0	0	186	0	0	0	0	186	0	0	0	0	0	186	0	0	0	0
Gr12045	GrSP1755	1.14904	1	1.33731	0.231206	-4.11956	0.0187991	-3.59041	0.0265816	1.16	1	182.962	246	2	2	182.962	243.82	246	3	3	243.82	0	246	0	0	0	142.26	864.68	246	34	34	864.68	729.613	246	40	40	729.613	731.122	246	33	33	731.122	775.139	435.448	246	19	19	435.448	689.978
Gr12623	GrSP1756	-1.1924	0.793755	-1.02934	1	-1.72745	0.0610847	-2.51972	0.000634993	-10000	0.00307	220.63	204	2	2	220.63	294.018	204	3	3	294.018	500.149	204	6	6	500.149	338.266	766.693	204	25	25	766.693	967.811	204	44	44	967.811	1015.23	204	38	38	1015.23	916.578	1050.2	204	38	38	1050.2	1004.18
Gr13652	GrSP1757	-1.51921	0.770471	-1.13784	1	-1.00663	1	-4.14102	0.0153604	-10000	0.00482	0	195	0	0	0	102.529	195	1	1	102.529	0	195	0	0	0	34.1764	256.665	195	8	8	256.665	92.0435	195	4	4	92.0435	195.648	195	7	7	195.648	181.452	144.562	195	5	5	144.562	180.09
Gr13986	GrSP1758	-1.47491	0.793755	3.16008	0.734197	1.04599	1	-1.79769e+308	0.00765741	1	1	0	168	0	0	0	0	168	0	0	0	0	168	0	0	0	0	37.2394	168	1	1	37.2394	133.545	168	5	5	133.545	32.4416	168	1	1	32.4416	67.7421	33.5589	168	1	1	33.5589	34.8388
Gr20439	GrSP1759	-2.03788	0.793755	3.32353	0.151234	-2.66068	0.553375	-1.79769e+308	0.0291788	-10000	0.99	0	171	0	0	0	0	171	0	0	0	0	171	0	0	0	0	36.5861	171	1	1	36.5861	78.7214	171	3	3	78.7214	95.6173	171	3	3	95.6173	70.3083	32.9702	171	1	1	32.9702	34.2276
Gr95134	GrSP176	1	1	1	1	1	1	1.79769e+308	0.5392	1	1	283.073	159	2	2	283.073	0	159	0	0	0	0	159	0	0	0	94.3576	0	159	0	0	0	0	159	0	0	0	0	159	0	0	0	0	0	159	0	0	0	0
Gr24457	GrSP1760	-1.79769e+308	0.793755	-1.79769e+308	0.734197	-1.79769e+308	0.553375	-1.79769e+308	0.5392	-10000	0.99	0	177	0	0	0	0	177	0	0	0	0	177	0	0	0	0	0	177	0	0	0	0	177	0	0	0	0	177	0	0	0	0	0	177	0	0	0	33.0673
Gr26448	GrSP1761	1.22362	1	1	1	-1.79769e+308	0.553375	-1.79769e+308	0.5392	-10000	0.99	0	180	0	0	0	0	180	0	0	0	0	180	0	0	0	0	0	180	0	0	0	0	180	0	0	0	0	180	0	0	0	0	0	180	0	0	0	0
Gr2966	GrSP1762	-1.22065	0.904315	-1.36863	0.0162216	-2.13484	0.229502	-1.3652	0.568214	1.65	1	388.005	174	3	3	388.005	114.903	174	1	1	114.903	488.651	174	5	5	488.651	330.52	683.15	174	19	19	683.15	825.218	174	32	32	825.218	626.458	174	20	20	626.458	711.609	939.65	174	29	29	939.65	1143.67
Gr3314	GrSP1763	1.21851	1	1.25849	1	-2.47102	0.519404	-1.79769e+308	3.18468e-06	10.58	1	0	231	0	0	0	0	231	0	0	0	0	231	0	0	0	0	81.2496	231	3	3	81.2496	135.973	231	7	7	135.973	212.345	231	9	9	212.345	143.189	146.439	231	6	6	146.439	76.0119
Gr34554	GrSP1764	-1.79769e+308	0.793755	1.79769e+308	0.734197	-1.79769e+308	0.553375	-1.79769e+308	0.5392	-10000	0.99	0	162	0	0	0	0	162	0	0	0	0	162	0	0	0	0	0	162	0	0	0	27.6983	162	1	1	27.6983	0	162	0	0	0	9.23276	0	162	0	0	0	0
Gr3503	GrSP1765	-1.10951	1	-1.59382	0.55167	-2.48188	0.240933	-4.23616	0.0110839	5.32	0.71	125.024	180	1	1	125.024	0	180	0	0	0	94.4726	180	1	1	94.4726	73.1655	208.541	180	6	6	208.541	373.927	180	15	15	373.927	333.067	180	11	11	333.067	305.178	720.398	180	23	23	720.398	422.711
Gr3520	GrSP1766	-1.79769e+308	0.793755	1	1	67.576	0.228765	268.118	0.000867346	1	1	3691.18	189	31	31	3691.18	1375.19	189	13	13	1375.19	2339.32	189	26	26	2339.32	2468.56	0	189	0	0	0	0	189	0	0	0	0	189	0	0	0	0	0	189	0	0	0	0
Gr35577	GrSP1767	1.79769e+308	0.549479	5.15483	0.0105344	1	1	1.79769e+308	0.5392	-10000	0.99	0	183	0	0	0	0	183	0	0	0	92.9239	183	1	1	92.9239	30.9746	205.122	183	6	6	205.122	343.277	183	14	14	343.277	178.695	183	6	6	178.695	242.365	61.6164	183	2	2	61.6164	0
Gr36881	GrSP1768	1	1	1.79769e+308	0.734197	1	1	1	1	1	1	0	174	0	0	0	0	174	0	0	0	0	174	0	0	0	0	0	174	0	0	0	51.5761	174	2	2	51.5761	0	174	0	0	0	17.192	0	174	0	0	0	0
Gr37962	GrSP1769	-2.63067	0.116711	-1.4792	0.623478	-1.79769e+308	1.89035e-07	-2.55378	0.419437	-10000	0.4	122.974	183	1	1	122.974	0	183	0	0	0	0	183	0	0	0	40.9914	34.187	183	1	1	34.187	24.5198	183	1	1	24.5198	29.7824	183	1	1	29.7824	29.4964	30.8082	183	1	1	30.8082	63.9663
Gr10943	GrSP177	1.30218	0.548845	1.28205	0.574772	1.31804	0.553375	-1.23985	0.507337	-10000	1.47e-29	3842.19	123	21	21	3842.19	3250.93	123	20	20	3250.93	3732.82	123	27	27	3732.82	3608.65	8239.9	123	162	162	8239.9	5618.02	123	154	154	5618.02	5981.91	123	135	135	5981.91	6613.28	6142.1	123	134	134	6142.1	4377.79
Gr4442	GrSP1770	-1.24459	1	11.4055	0.158488	2.25139	0.706868	1.18708	1	14.15	0.63	208.373	216	2	2	208.373	0	216	0	0	0	0	216	0	0	0	69.4576	28.964	216	1	1	28.964	103.869	216	5	5	103.869	151.394	216	6	6	151.394	94.7422	26.1014	216	1	1	26.1014	0
Gr49953	GrSP1771	1.79769e+308	0.793755	-1.79769e+308	0.320788	1	1	1	1	1	1	0	171	0	0	0	0	171	0	0	0	0	171	0	0	0	0	0	171	0	0	0	0	171	0	0	0	0	171	0	0	0	0	32.9702	171	1	1	32.9702	0
Gr51616	GrSP1772	-1.79769e+308	0.793755	1	1	9.0879	0.64125	1.94406	1	-10000	0.99	0	165	0	0	0	121.171	165	1	1	121.171	0	165	0	0	0	40.3903	0	165	0	0	0	0	165	0	0	0	0	165	0	0	0	0	0	165	0	0	0	0
Gr59257	GrSP1773	1	1	-1.79769e+308	0.734197	1	1	1	1	1	1	0	171	0	0	0	0	171	0	0	0	0	171	0	0	0	0	0	171	0	0	0	0	171	0	0	0	0	171	0	0	0	0	0	171	0	0	0	34.2276
Gr64620	GrSP1774	1.79769e+308	0.793755	-1.00493	1	1	1	1	1	1	1	0	177	0	0	0	0	177	0	0	0	0	177	0	0	0	0	0	177	0	0	0	0	177	0	0	0	30.792	177	1	1	30.792	10.264	0	177	0	0	0	33.0673
Gr65503	GrSP1775	1	1	1	1	1	1	1	1	1	1	0	177	0	0	0	0	177	0	0	0	0	177	0	0	0	0	0	177	0	0	0	0	177	0	0	0	0	177	0	0	0	0	0	177	0	0	0	0
Gr71276	GrSP1776	1	1	1	1	1	1	1	1	1	1	0	162	0	0	0	0	162	0	0	0	0	162	0	0	0	0	0	162	0	0	0	0	162	0	0	0	0	162	0	0	0	0	0	162	0	0	0	0
Gr73568	GrSP1777	1	1	1	1	1	1	1	1	1	1	0	168	0	0	0	0	168	0	0	0	0	168	0	0	0	0	0	168	0	0	0	0	168	0	0	0	0	168	0	0	0	0	0	168	0	0	0	0
Gr76265	GrSP1778	1	1	1	1	1	1	1.79769e+308	0.5392	1	1	119.07	189	1	1	119.07	0	189	0	0	0	0	189	0	0	0	39.6901	0	189	0	0	0	0	189	0	0	0	0	189	0	0	0	0	0	189	0	0	0	0
Gr76810	GrSP1779	1.79769e+308	0.793755	1	1	1	1	1	1	1	1	0	171	0	0	0	0	171	0	0	0	0	171	0	0	0	0	0	171	0	0	0	0	171	0	0	0	0	171	0	0	0	0	0	171	0	0	0	0
Gr18016	GrSP178	1.17292	1	1	1	-1.79769e+308	0.553375	-1.79769e+308	0.5392	1	1	0	114	0	0	0	0	114	0	0	0	0	114	0	0	0	0	0	114	0	0	0	0	114	0	0	0	0	114	0	0	0	0	0	114	0	0	0	0
Gr85797	GrSP1780	1	1	1	1	1.79769e+308	0.17695	1	1	1	1	0	168	0	0	0	0	168	0	0	0	0	168	0	0	0	0	0	168	0	0	0	0	168	0	0	0	0	168	0	0	0	0	0	168	0	0	0	0
Gr19166	GrSP1781	1.16476	1	1.44786	1	-1.79769e+308	0.553375	-1.79769e+308	0.5392	-10000	0.99	0	189	0	0	0	0	189	0	0	0	0	189	0	0	0	0	33.1017	189	1	1	33.1017	118.707	189	5	5	118.707	28.837	189	1	1	28.837	60.2152	89.4905	189	3	3	89.4905	0
Gr25917	GrSP1782	1.63757	1	-3.36596	0.734197	-1.79769e+308	0.553375	-1.79769e+308	0.5392	1	1	0	204	0	0	0	0	204	0	0	0	0	204	0	0	0	0	0	204	0	0	0	0	204	0	0	0	26.7166	204	1	1	26.7166	8.90553	55.2735	204	2	2	55.2735	0
Gr27314	GrSP1783	-1.90045	1	-1.79769e+308	0.734197	-1.79769e+308	0.289161	1.36967	1	1	1	136.39	165	1	1	136.39	0	165	0	0	0	0	165	0	0	0	45.4632	0	165	0	0	0	0	165	0	0	0	0	165	0	0	0	0	0	165	0	0	0	0
Gr34200	GrSP1784	-1.93778	0.793755	1.26032	1	-1.79769e+308	0.122726	-1.79769e+308	0.108158	-10000	0.99	0	204	0	0	0	0	204	0	0	0	0	204	0	0	0	0	30.6677	204	1	1	30.6677	43.9914	204	2	2	43.9914	26.7166	204	1	1	26.7166	33.7919	0	204	0	0	0	86.0723
Gr4307	GrSP1785	1.79769e+308	0.793755	-1.79769e+308	0.320788	1.79769e+308	0.00477201	1.79769e+308	0.5392	1	1	454.632	198	4	4	454.632	0	198	0	0	0	0	198	0	0	0	151.544	0	198	0	0	0	0	198	0	0	0	0	198	0	0	0	0	28.4742	198	1	1	28.4742	0
Gr50102	GrSP1786	-1.32387	1	-1.50483	0.474447	-1.79769e+308	0.0160297	-2.297	0.5392	-10000	0.65	0	183	0	0	0	0	183	0	0	0	92.9239	183	1	1	92.9239	30.9746	102.561	183	3	3	102.561	73.5594	183	3	3	73.5594	178.695	183	6	6	178.695	118.272	154.041	183	5	5	154.041	191.899
Gr57653	GrSP1787	-1.79769e+308	0.793755	-1.79769e+308	0.734197	-1.79769e+308	0.553375	-1.79769e+308	0.5392	1	1	0	171	0	0	0	0	171	0	0	0	0	171	0	0	0	0	0	171	0	0	0	0	171	0	0	0	0	171	0	0	0	0	32.9702	171	1	1	32.9702	0
Gr62545	GrSP1788	8.27938	0.284001	-1.98356	1	10.9899	0.62495	-1.79769e+308	0.5392	1	1	0	222	0	0	0	0	222	0	0	0	0	222	0	0	0	0	0	222	0	0	0	0	222	0	0	0	24.5504	222	1	1	24.5504	8.18346	50.7919	222	2	2	50.7919	0
Gr64334	GrSP1789	-2.31176	0.930895	1.17818	1	-1.79769e+308	0.380668	-1.79769e+308	0.349399	-10000	0.99	0	198	0	0	0	0	198	0	0	0	0	198	0	0	0	0	63.1941	198	2	2	63.1941	0	198	0	0	0	27.5262	198	1	1	27.5262	30.2401	0	198	0	0	0	0
Gr19059	GrSP179	-1.08308	1	1.2809	1	-1.63219	0.890693	-1.37638	0.850596	1	1	0	105	0	0	0	190.411	105	1	1	190.411	161.953	105	1	1	161.953	117.455	0	105	0	0	0	170.938	105	4	4	170.938	51.9065	105	1	1	51.9065	74.2815	0	105	0	0	0	111.484
Gr68264	GrSP1790	-1.79769e+308	0.793755	1	1	-1.79769e+308	0.553375	-1.79769e+308	0.5392	-10000	0.99	0	195	0	0	0	0	195	0	0	0	0	195	0	0	0	0	0	195	0	0	0	0	195	0	0	0	0	195	0	0	0	0	0	195	0	0	0	0
Gr73230	GrSP1791	1.17299	1	-1.79769e+308	0.734197	-1.79769e+308	0.553375	4.81531	0.714438	-10000	0.99	0	174	0	0	0	0	174	0	0	0	97.7303	174	1	1	97.7303	32.5768	0	174	0	0	0	0	174	0	0	0	0	174	0	0	0	0	0	174	0	0	0	33.6374
Gr74328	GrSP1792	1	1	-1.79769e+308	0.442919	1	1	1	1	1	1	0	216	0	0	0	0	216	0	0	0	0	216	0	0	0	0	0	216	0	0	0	0	216	0	0	0	0	216	0	0	0	0	26.1014	216	1	1	26.1014	54.1937
Gr82385	GrSP1793	1.79769e+308	0.793755	1	1	1	1	1	1	1	1	0	192	0	0	0	0	192	0	0	0	0	192	0	0	0	0	0	192	0	0	0	0	192	0	0	0	0	192	0	0	0	0	0	192	0	0	0	0
Gr84775	GrSP1794	1	1	1	1	1.79769e+308	9.94268e-07	1	1	1	1	0	195	0	0	0	0	195	0	0	0	0	195	0	0	0	0	0	195	0	0	0	0	195	0	0	0	0	195	0	0	0	0	0	195	0	0	0	0
Gr22593	GrSP1795	1.173	1	-1.34934	1	-1.79769e+308	0.553375	5.61044	0.689616	1	1	0	180	0	0	0	111.073	180	1	1	111.073	0	180	0	0	0	37.0244	69.5135	180	2	2	69.5135	0	180	0	0	0	30.2788	180	1	1	30.2788	33.2641	0	180	0	0	0	97.5486
Gr26437	GrSP1796	-6.65675	0.784836	1.46927	1	-1.79769e+308	0.250687	-1.79769e+308	0.227544	-10000	0.65	0	183	0	0	0	0	183	0	0	0	0	183	0	0	0	0	0	183	0	0	0	73.5594	183	3	3	73.5594	29.7824	183	1	1	29.7824	34.4473	0	183	0	0	0	31.9831
Gr27328	GrSP1797	-1.6678	1	-3.5748	0.734197	-1.79769e+308	0.380668	-1.79769e+308	0.349399	-10000	0.99	0	177	0	0	0	0	177	0	0	0	0	177	0	0	0	0	0	177	0	0	0	25.351	177	1	1	25.351	0	177	0	0	0	8.45032	63.7051	177	2	2	63.7051	33.0673
Gr2804	GrSP1798	1.13371	0.53381	1.73973	9.35799e-21	-1.2484	0.17695	-1.31589	0.023432	-4.64	0.51	3750.71	198	33	33	3750.71	2827.32	198	28	28	2827.32	3177.71	198	37	37	3177.71	3251.92	5782.26	198	183	183	5782.26	6209.45	198	274	274	6209.45	6413.6	198	233	233	6413.6	6135.1	3929.45	198	138	138	3929.45	3783.7
Gr46874	GrSP1799	1.22363	1	1.79769e+308	0.734197	-1.79769e+308	0.553375	-1.79769e+308	0.5392	-10000	0.99	0	201	0	0	0	0	201	0	0	0	0	201	0	0	0	0	0	201	0	0	0	22.324	201	1	1	22.324	0	201	0	0	0	7.44133	0	201	0	0	0	0
Gr31771	GrSP18	-1.73153	0.578716	-1.01703	1	3.11927	0.553375	3.80703	0.00132553	-10000	0.99	987.03	114	5	5	987.03	1929.17	114	11	11	1929.17	1491.67	114	10	10	1491.67	1469.29	219.516	114	4	4	219.516	39.3607	114	1	1	39.3607	191.235	114	4	4	191.235	150.037	148.366	114	3	3	148.366	51.3414
Gr22203	GrSP180	-1.32532	0.793755	1.11994	1	-1.79769e+308	2.91251e-13	-1.79769e+308	2.45264e-13	-10000	0.00475	0	111	0	0	0	0	111	0	0	0	0	111	0	0	0	0	225.449	111	4	4	225.449	363.821	111	9	9	363.821	98.2015	111	2	2	98.2015	229.157	101.584	111	2	2	101.584	263.645
Gr56189	GrSP1800	1.06971	1	-1.17053	1	1.21461	0.553375	1.18214	1	-10000	0.99	122.974	183	1	1	122.974	109.252	183	1	1	109.252	557.543	183	6	6	557.543	263.257	136.748	183	4	4	136.748	196.158	183	8	8	196.158	178.695	183	6	6	178.695	170.534	215.657	183	7	7	215.657	287.848
Gr57988	GrSP1801	1.79769e+308	0.793755	1	1	1	1	1	1	1	1	0	174	0	0	0	0	174	0	0	0	0	174	0	0	0	0	0	174	0	0	0	0	174	0	0	0	0	174	0	0	0	0	0	174	0	0	0	0
Gr58883	GrSP1802	1.79769e+308	0.793755	-1.79769e+308	0.734197	1	1	1	1	1	1	0	174	0	0	0	0	174	0	0	0	0	174	0	0	0	0	0	174	0	0	0	0	174	0	0	0	0	174	0	0	0	0	0	174	0	0	0	0
Gr62169	GrSP1803	1.79769e+308	0.793755	1	1	1	1	1	1	1	1	0	174	0	0	0	0	174	0	0	0	0	174	0	0	0	0	0	174	0	0	0	0	174	0	0	0	0	174	0	0	0	0	0	174	0	0	0	0
Gr6638	GrSP1804	1.93484	0.793755	1.42957	0.954763	1.79983	1	-1.79769e+308	0.186808	-10000	0.99	0	168	0	0	0	0	168	0	0	0	0	168	0	0	0	0	111.718	168	3	3	111.718	26.7091	168	1	1	26.7091	129.766	168	4	4	129.766	89.3978	67.1179	168	2	2	67.1179	34.8388
Gr85471	GrSP1805	1	1	1	1	1.79769e+308	0.358879	1	1	1	1	0	198	0	0	0	0	198	0	0	0	0	198	0	0	0	0	0	198	0	0	0	0	198	0	0	0	0	198	0	0	0	0	0	198	0	0	0	0
Gr87050	GrSP1806	1	1	1	1	1.79769e+308	0.200131	1	1	1	1	0	186	0	0	0	0	186	0	0	0	0	186	0	0	0	0	0	186	0	0	0	0	186	0	0	0	0	186	0	0	0	0	0	186	0	0	0	0
Gr10698	GrSP1807	-1.17964	1	-1.48003	0.214565	-1.20352	1	-13.6723	7.14034e-06	-10000	4.47e-52	0	180	0	0	0	111.073	180	1	1	111.073	0	180	0	0	0	37.0244	347.568	180	10	10	347.568	598.283	180	24	24	598.283	333.067	180	11	11	333.067	426.306	626.433	180	20	20	626.433	715.356
Gr10888	GrSP1808	1.05176	1	12.6351	1.98242e-20	-1.79769e+308	0.206624	-1.79769e+308	0.186808	1	1	0	189	0	0	0	0	189	0	0	0	0	189	0	0	0	0	132.407	189	4	4	132.407	118.707	189	5	5	118.707	115.348	189	4	4	115.348	122.154	0	189	0	0	0	30.9678
Gr22013	GrSP1809	-2.15986	0.690056	-1.19575	1	-1.79769e+308	0.0144403	-1.79769e+308	0.0118191	-10000	0.99	0	180	0	0	0	0	180	0	0	0	0	180	0	0	0	0	69.5135	180	2	2	69.5135	74.7854	180	3	3	74.7854	242.23	180	8	8	242.23	128.843	156.608	180	5	5	156.608	65.0324
Gr22254	GrSP181	1	1	-1.20172	1	1	1	1	1	1	1	0	120	0	0	0	0	120	0	0	0	0	120	0	0	0	0	0	120	0	0	0	37.3927	120	1	1	37.3927	0	120	0	0	0	12.4642	0	120	0	0	0	48.7743
Gr29182	GrSP1810	1.42569	1	-1.06545	1	3.09607	0.611755	7.64195	1.66281e-09	-10000	2.04e-27	1814.86	186	15	15	1814.86	2042.32	186	19	19	2042.32	2651.33	186	29	29	2651.33	2169.5	874.525	186	26	26	874.525	1230.34	186	51	51	1230.34	586.041	186	20	20	586.041	896.969	788.094	186	26	26	788.094	1353.09
Gr35516	GrSP1811	1.79769e+308	0.793755	1.79769e+308	0.734197	1	1	1	1	1	1	0	168	0	0	0	0	168	0	0	0	0	168	0	0	0	0	0	168	0	0	0	26.7091	168	1	1	26.7091	0	168	0	0	0	8.90302	0	168	0	0	0	0
Gr42952	GrSP1812	-1.63487	1	7.08436	0.628196	-1.79769e+308	0.377282	-1.79769e+308	0.348317	-10000	0.99	0	186	0	0	0	0	186	0	0	0	0	186	0	0	0	0	134.542	186	4	4	134.542	72.3729	186	3	3	72.3729	0	186	0	0	0	68.9717	30.3113	186	1	1	30.3113	0
Gr45603	GrSP1813	-1.79769e+308	0.793755	-1.79769e+308	0.734197	-1.79769e+308	0.553375	10.2655	0.394732	10.07	1	120.991	186	1	1	120.991	0	186	0	0	0	274.275	186	3	3	274.275	131.755	0	186	0	0	0	0	186	0	0	0	0	186	0	0	0	0	0	186	0	0	0	0
Gr60377	GrSP1814	1.00556	1	-1.79769e+308	0.328404	-1.79769e+308	0.206624	-1.79769e+308	0.186808	-10000	0.99	0	177	0	0	0	0	177	0	0	0	0	177	0	0	0	0	0	177	0	0	0	0	177	0	0	0	0	177	0	0	0	0	0	177	0	0	0	66.1346
Gr69405	GrSP1815	1.81004	1	1.79769e+308	0.734197	-1.79769e+308	0.553375	-1.79769e+308	0.5392	18.24	1	0	195	0	0	0	0	195	0	0	0	0	195	0	0	0	0	32.0832	195	1	1	32.0832	0	195	0	0	0	0	195	0	0	0	10.6944	0	195	0	0	0	0
Gr71060	GrSP1816	-1.20409	1	1	1	-1.79769e+308	0.553375	-1.79769e+308	0.5392	-10000	0.99	0	183	0	0	0	0	183	0	0	0	0	183	0	0	0	0	0	183	0	0	0	0	183	0	0	0	0	183	0	0	0	0	0	183	0	0	0	0
Gr79249	GrSP1817	1	1	1	1	1.79769e+308	0.346237	1.79769e+308	3.57608e-08	1	1	104.186	216	1	1	104.186	185.122	216	2	2	185.122	157.454	216	2	2	157.454	148.921	0	216	0	0	0	0	216	0	0	0	0	216	0	0	0	0	0	216	0	0	0	0
Gr80898	GrSP1818	-1.17892	1	1	1	-1.79769e+308	0.553375	-1.79769e+308	0.5392	-10000	0.99	0	186	0	0	0	0	186	0	0	0	0	186	0	0	0	0	0	186	0	0	0	0	186	0	0	0	0	186	0	0	0	0	0	186	0	0	0	0
Gr901	GrSP1819	-1.3318	1.58144e-05	1.58371	0.0034298	-2.5027	1.52389e-05	-7.61696	9.90895e-20	-4.17	0.13	125.024	180	1	1	125.024	0	180	0	0	0	283.418	180	3	3	283.418	136.147	1807.35	180	52	52	1807.35	1495.71	180	60	60	1495.71	1362.55	180	45	45	1362.55	1555.2	1064.94	180	34	34	1064.94	1203.1
Gr22277	GrSP182	-1.55327	1	-4.00888	0.219199	-1.79769e+308	0.104173	-1.79769e+308	0.0911485	1	1	0	129	0	0	0	0	129	0	0	0	0	129	0	0	0	0	0	129	0	0	0	34.7839	129	1	1	34.7839	42.2495	129	1	1	42.2495	25.6778	174.819	129	4	4	174.819	90.7429
Gr11872	GrSP1820	-2.93085	0.340815	-2.33774	0.00567036	-1.60366	0.914849	-1.79769e+308	0.000757124	-10000	3.67e-09	0	180	0	0	0	0	180	0	0	0	0	180	0	0	0	0	417.081	180	12	12	417.081	348.998	180	14	14	348.998	1029.48	180	34	34	1029.48	598.52	1346.83	180	43	43	1346.83	1625.81
Gr13121	GrSP1821	1	1	-2.02871	0.999151	1	1	1	1	1	1	0	186	0	0	0	0	186	0	0	0	0	186	0	0	0	0	0	186	0	0	0	48.2486	186	2	2	48.2486	0	186	0	0	0	16.0829	0	186	0	0	0	62.9346
Gr14676	GrSP1822	-7.10023	0.629413	-1.29409	0.904999	-1.79769e+308	0.200256	-1.72961	0.911744	-10000	0.99	0	183	0	0	0	0	183	0	0	0	92.9239	183	1	1	92.9239	30.9746	68.374	183	2	2	68.374	49.0396	183	2	2	49.0396	29.7824	183	1	1	29.7824	49.0653	61.6164	183	2	2	61.6164	95.9494
Gr17310	GrSP1823	-1.44899	1	-4.76198	0.353787	2.49966	0.640694	-1.79769e+308	0.5392	-10000	0.99	0	180	0	0	0	0	180	0	0	0	0	180	0	0	0	0	0	180	0	0	0	0	180	0	0	0	30.2788	180	1	1	30.2788	10.0929	31.3217	180	1	1	31.3217	32.5162
Gr39764	GrSP1824	-1.41931	1	-2.73607	0.0437134	-1.79769e+308	0.0560472	3.36402	0.5392	-10000	0.19	646.675	174	5	5	646.675	0	174	0	0	0	195.461	174	2	2	195.461	280.712	35.9553	174	1	1	35.9553	25.7881	174	1	1	25.7881	0	174	0	0	0	20.5811	64.8035	174	2	2	64.8035	67.2749
Gr64522	GrSP1825	1.23696	1	-1.79769e+308	0.734197	-1.79769e+308	0.553375	-1.79769e+308	0.5392	1	1	0	198	0	0	0	0	198	0	0	0	0	198	0	0	0	0	0	198	0	0	0	0	198	0	0	0	0	198	0	0	0	0	28.4742	198	1	1	28.4742	0
Gr68657	GrSP1826	1.79769e+308	0.793755	-1.79769e+308	0.734197	1	1	1	1	1	1	0	174	0	0	0	0	174	0	0	0	0	174	0	0	0	0	0	174	0	0	0	0	174	0	0	0	0	174	0	0	0	0	0	174	0	0	0	0
Gr81750	GrSP1827	1.21091	1	1	1	-1.79769e+308	0.553375	-1.79769e+308	0.5392	-10000	0.99	0	186	0	0	0	0	186	0	0	0	0	186	0	0	0	0	0	186	0	0	0	0	186	0	0	0	0	186	0	0	0	0	0	186	0	0	0	0
Gr86557	GrSP1828	1	1	1	1	1.79769e+308	0.199654	1	1	1	1	0	213	0	0	0	0	213	0	0	0	0	213	0	0	0	0	0	213	0	0	0	0	213	0	0	0	0	213	0	0	0	0	0	213	0	0	0	0
Gr9055	GrSP1829	-1.12905	0.751439	-1.04084	1	-1.47577	0.553375	-1.04655	1	-1.64	1	2198.69	174	17	17	2198.69	2183.17	174	19	19	2183.17	3322.83	174	34	34	3322.83	2568.23	3056.2	174	85	85	3056.2	3094.57	174	120	120	3094.57	3007	174	96	96	3007	3052.59	3110.57	174	96	96	3110.57	3061.01
Gr22312	GrSP183	1	1	1	1	1	1	1	1	1	1	0	114	0	0	0	0	114	0	0	0	0	114	0	0	0	0	0	114	0	0	0	0	114	0	0	0	0	114	0	0	0	0	0	114	0	0	0	0
Gr94230	GrSP1830	1	1	1	1	1	1	1.79769e+308	0.185584	1	1	120.991	186	1	1	120.991	0	186	0	0	0	91.4251	186	1	1	91.4251	70.8053	0	186	0	0	0	0	186	0	0	0	0	186	0	0	0	0	0	186	0	0	0	0
Gr94945	GrSP1831	1	1	1	1	1	1	1.79769e+308	0.185584	1	1	133.954	168	1	1	133.954	0	168	0	0	0	101.221	168	1	1	101.221	78.3916	0	168	0	0	0	0	168	0	0	0	0	168	0	0	0	0	0	168	0	0	0	0
Gr18584	GrSP1832	-1.0785	1	1.1245	1	-1.48223	0.715728	-1.86988	0.695079	-10000	0.14	227.316	198	2	2	227.316	0	198	0	0	0	0	198	0	0	0	75.772	157.985	198	5	5	157.985	67.9867	198	3	3	67.9867	27.5262	198	1	1	27.5262	84.4994	56.9485	198	2	2	56.9485	59.1204
Gr19722	GrSP1833	3.08685	0.102732	-1.69641	0.650704	1.90475	1	-1.79769e+308	0.186808	-10000	0.99	0	198	0	0	0	0	198	0	0	0	0	198	0	0	0	0	31.5971	198	1	1	31.5971	45.3245	198	2	2	45.3245	55.0524	198	2	2	55.0524	43.9913	56.9485	198	2	2	56.9485	59.1204
Gr44539	GrSP1834	-1.79769e+308	0.793755	-1.79769e+308	0.734197	-1.79769e+308	0.553375	-1.79769e+308	0.5392	1	1	0	195	0	0	0	0	195	0	0	0	0	195	0	0	0	0	0	195	0	0	0	0	195	0	0	0	0	195	0	0	0	0	0	195	0	0	0	30.015
Gr58505	GrSP1835	2.54241	0.897591	-1.00495	1	-1.79769e+308	0.553375	-1.79769e+308	0.5392	-10000	0.99	0	186	0	0	0	0	186	0	0	0	0	186	0	0	0	0	0	186	0	0	0	0	186	0	0	0	29.3021	186	1	1	29.3021	9.76736	0	186	0	0	0	31.4673
Gr59707	GrSP1836	-1.79769e+308	0.793755	1.42143	1	-1.79769e+308	0.553375	-1.79769e+308	0.5392	1	1	0	195	0	0	0	0	195	0	0	0	0	195	0	0	0	0	32.0832	195	1	1	32.0832	23.0109	195	1	1	23.0109	0	195	0	0	0	18.3647	0	195	0	0	0	0
Gr81081	GrSP1837	-1.79769e+308	0.793755	1	1	-1.79769e+308	0.553375	1.66857	1	-10000	0.99	0	189	0	0	0	0	189	0	0	0	89.9739	189	1	1	89.9739	29.9913	0	189	0	0	0	0	189	0	0	0	0	189	0	0	0	0	0	189	0	0	0	0
Gr91497	GrSP1838	1	1	1	1	1.79769e+308	0.553375	1	1	1	1	0	174	0	0	0	0	174	0	0	0	0	174	0	0	0	0	0	174	0	0	0	0	174	0	0	0	0	174	0	0	0	0	0	174	0	0	0	0
Gr93336	GrSP1839	1	1	1	1	1	1	1.79769e+308	0.0208311	1	1	1189.25	246	13	13	1189.25	731.459	246	9	9	731.459	276.505	246	4	4	276.505	732.405	0	246	0	0	0	0	246	0	0	0	0	246	0	0	0	0	0	246	0	0	0	0
Gr23035	GrSP184	-1.79769e+308	0.450371	-3.53621	0.734197	-1.79769e+308	0.206624	-1.79769e+308	0.186808	1	1	0	108	0	0	0	0	108	0	0	0	0	108	0	0	0	0	57.9279	108	1	1	57.9279	0	108	0	0	0	0	108	0	0	0	19.3093	104.406	108	2	2	104.406	108.387
Gr10541	GrSP1840	-1.03246	1	-1.16387	1	-3.64682	1.11634e-21	-3.62892	3.80908e-24	-10000	8.18e-06	241.981	186	2	2	241.981	214.981	186	2	2	214.981	182.85	186	2	2	182.85	213.271	739.983	186	22	22	739.983	313.616	186	13	13	313.616	673.948	186	23	23	673.948	575.849	636.537	186	21	21	636.537	534.944
Gr10821	GrSP1841	-1.59704	0.0521974	-1.20191	0.000724346	-1.79769e+308	3.10531e-16	-1.79769e+308	2.75244e-16	-1.53	1	0	174	0	0	0	0	174	0	0	0	0	174	0	0	0	0	1114.61	174	31	31	1114.61	1160.46	174	45	45	1160.46	1033.66	174	33	33	1033.66	1102.91	1425.68	174	44	44	1425.68	1446.41
Gr13024	GrSP1842	-1.06028	1	-1.35905	0.734197	-3.64205	0.0488563	-2.62627	0.0184331	-1.05	1	0	180	0	0	0	111.073	180	1	1	111.073	188.945	180	2	2	188.945	100.006	347.568	180	10	10	347.568	423.784	180	17	17	423.784	333.067	180	11	11	333.067	368.139	344.538	180	11	11	344.538	715.356
Gr20501	GrSP1843	1.22149	1	-1.03007	1	-1.79769e+308	0.000195503	-1.79769e+308	0.000153308	-10000	0.4	0	174	0	0	0	0	174	0	0	0	0	174	0	0	0	0	179.776	174	5	5	179.776	154.728	174	6	6	154.728	187.937	174	6	6	187.937	174.147	97.2052	174	3	3	97.2052	336.374
Gr20969	GrSP1844	-1.41882	1	-3.75771	0.273179	-1.79769e+308	0.00237106	-1.79769e+308	0.00188304	-10000	0.99	0	189	0	0	0	0	189	0	0	0	0	189	0	0	0	0	33.1017	189	1	1	33.1017	23.7414	189	1	1	23.7414	0	189	0	0	0	18.9477	59.6603	189	2	2	59.6603	123.871
Gr22490	GrSP1845	-2.07806	0.000441337	-1.35904	1	-1.79769e+308	1.6034e-17	-1.79769e+308	1.4014e-17	-10000	0.4	0	171	0	0	0	0	171	0	0	0	0	171	0	0	0	0	36.5861	171	1	1	36.5861	26.2405	171	1	1	26.2405	63.7449	171	2	2	63.7449	42.1905	32.9702	171	1	1	32.9702	102.683
Gr22816	GrSP1846	4.94328	0.278045	-1.07142	1	-1.79769e+308	0.553375	3.88912	0.761286	1	1	0	171	0	0	0	116.919	171	1	1	116.919	0	171	0	0	0	38.9731	36.5861	171	1	1	36.5861	52.481	171	2	2	52.481	0	171	0	0	0	29.689	32.9702	171	1	1	32.9702	68.4552
Gr27686	GrSP1847	4.68999	3.12642e-10	2.07922	0.699362	-1.79769e+308	0.0443942	1.63888	1	1	1	0	195	0	0	0	205.058	195	2	2	205.058	0	195	0	0	0	68.3528	96.2495	195	3	3	96.2495	46.0218	195	2	2	46.0218	111.799	195	4	4	111.799	84.69	86.7369	195	3	3	86.7369	0
Gr3074	GrSP1848	-1.02545	1	-1.09102	1	1.27635	0.553375	-1.39183	0.880063	1.11	1	0	186	0	0	0	214.981	186	2	2	214.981	548.551	186	6	6	548.551	254.51	336.356	186	10	10	336.356	410.113	186	17	17	410.113	205.115	186	7	7	205.115	317.195	242.49	186	8	8	242.49	125.869
Gr39028	GrSP1849	-1.16365	1	2.05923	0.550165	1.32597	1	-1.36206	1	-10000	3.8e-09	129.335	174	1	1	129.335	0	174	0	0	0	0	174	0	0	0	43.1116	71.9105	174	2	2	71.9105	77.3642	174	3	3	77.3642	93.9687	174	3	3	93.9687	81.0811	0	174	0	0	0	33.6374
Gr24258	GrSP185	-1.71497	0.793755	-2.17983	0.00219886	-1.79769e+308	0.00201949	-1.79769e+308	0.00159643	-10000	0.99	0	126	0	0	0	0	126	0	0	0	0	126	0	0	0	0	347.568	126	7	7	347.568	284.897	126	8	8	284.897	259.533	126	6	6	259.533	297.332	715.924	126	16	16	715.924	510.969
Gr42739	GrSP1850	-1.09449	1	-1.79769e+308	0.577249	-1.79769e+308	0.0236074	1.34835	0.997186	-10000	0.99	0	183	0	0	0	109.252	183	1	1	109.252	92.9239	183	1	1	92.9239	67.3921	0	183	0	0	0	0	183	0	0	0	0	183	0	0	0	0	0	183	0	0	0	31.9831
Gr57501	GrSP1851	1	1	1.79769e+308	0.734197	1	1	1.79769e+308	0.5392	1	1	0	180	0	0	0	0	180	0	0	0	94.4726	180	1	1	94.4726	31.4909	0	180	0	0	0	0	180	0	0	0	30.2788	180	1	1	30.2788	10.0929	0	180	0	0	0	0
Gr62218	GrSP1852	1	1	1	1	1	1	1	1	1	1	0	174	0	0	0	0	174	0	0	0	0	174	0	0	0	0	0	174	0	0	0	0	174	0	0	0	0	174	0	0	0	0	0	174	0	0	0	0
Gr66728	GrSP1853	1.79769e+308	0.793755	1	1	1	1	1	1	1	1	0	174	0	0	0	0	174	0	0	0	0	174	0	0	0	0	0	174	0	0	0	0	174	0	0	0	0	174	0	0	0	0	0	174	0	0	0	0
Gr77610	GrSP1854	-1.79769e+308	0.793755	-1.79769e+308	0.320788	-1.79769e+308	0.553375	-1.79769e+308	0.5392	1	1	0	192	0	0	0	0	192	0	0	0	0	192	0	0	0	0	0	192	0	0	0	0	192	0	0	0	0	192	0	0	0	0	29.3641	192	1	1	29.3641	0
Gr8368	GrSP1855	1.27897	0.793755	2.24331	5.65256e-05	-2.77799	0.000272227	-1.91455	0.0317842	-1.8	1	238.14	189	2	2	238.14	634.705	189	6	6	634.705	539.843	189	6	6	539.843	470.896	2449.52	189	74	74	2449.52	1923.05	189	81	81	1923.05	1787.89	189	62	62	1787.89	2053.49	656.264	189	22	22	656.264	1021.94
Gr8780	GrSP1856	-1.18426	0.410205	-1.28575	0.734197	-3.36763	2.54314e-06	-4.47991	5.50674e-16	1.31	0.99	205.519	219	2	2	205.519	273.879	219	3	3	273.879	77.6487	219	1	1	77.6487	185.682	1314.09	219	46	46	1314.09	1065.44	219	52	52	1065.44	1542.97	219	62	62	1542.97	1307.5	1441.65	219	56	56	1441.65	2325.13
Gr79634	GrSP1857	1.69664	1	1	1	-1.79769e+308	0.553375	-1.79769e+308	0.5392	1	1	0	222	0	0	0	0	222	0	0	0	0	222	0	0	0	0	0	222	0	0	0	0	222	0	0	0	0	222	0	0	0	0	0	222	0	0	0	0
Gr10717	GrSP1858	-1.07696	1	1.23255	0.45869	-1.69356	0.00836515	-1.43851	0.348711	1.04	1	890	177	7	7	890	1920.25	177	17	17	1920.25	1345.03	177	14	14	1345.03	1385.09	2085.41	177	59	59	2085.41	1470.36	177	58	58	1470.36	1631.98	177	53	53	1631.98	1729.25	1624.48	177	51	51	1624.48	1322.69
Gr13407	GrSP1859	-1.31638	0.876607	1.1882	1	-1.4277	0.586646	-1.27292	0.88186	-2.68	0.98	476.281	189	4	4	476.281	105.784	189	1	1	105.784	359.896	189	4	4	359.896	313.987	430.322	189	13	13	430.322	664.759	189	28	28	664.759	115.348	189	4	4	115.348	403.476	566.773	189	19	19	566.773	340.646
Gr24589	GrSP186	1	1	1	1	1	1	1	1	1	1	0	105	0	0	0	0	105	0	0	0	0	105	0	0	0	0	0	105	0	0	0	0	105	0	0	0	0	105	0	0	0	0	0	105	0	0	0	0
Gr27035	GrSP1860	-1.38858	1	1	1	1.97021	0.989134	-1.79769e+308	0.115101	1	1	0	174	0	0	0	0	174	0	0	0	0	174	0	0	0	0	0	174	0	0	0	0	174	0	0	0	0	174	0	0	0	0	0	174	0	0	0	0
Gr30020	GrSP1861	-1.8522	0.0195095	-1.02399	1	-5.29227	2.48983e-08	-4.45283	5.59794e-07	-10000	0.14	0	174	0	0	0	229.807	174	2	2	229.807	195.461	174	2	2	195.461	141.756	611.24	174	17	17	611.24	515.761	174	20	20	515.761	783.073	174	25	25	783.073	636.691	777.641	174	24	24	777.641	504.562
Gr30562	GrSP1862	1	1	1.79769e+308	0.734197	1.79769e+308	0.553375	1	1	1	1	0	189	0	0	0	0	189	0	0	0	0	189	0	0	0	0	0	189	0	0	0	23.7414	189	1	1	23.7414	0	189	0	0	0	7.9138	0	189	0	0	0	0
Gr36686	GrSP1863	-1.14618	1	6.85856	0.286522	9.50329	0.00488055	7.10222	8.45791e-11	-10000	0.99	762.857	177	6	6	762.857	1016.6	177	9	9	1016.6	768.591	177	8	8	768.591	849.35	35.3459	177	1	1	35.3459	50.7019	177	2	2	50.7019	123.168	177	4	4	123.168	69.7386	31.8525	177	1	1	31.8525	0
Gr42648	GrSP1864	-1.31718	0.927254	-1.28349	0.734197	1.2522	0.816892	-4.91669	0.0121453	-10000	0.31	0	258	0	0	0	154.986	258	2	2	154.986	131.822	258	2	2	131.822	95.6028	436.48	258	18	18	436.48	191.311	258	11	11	191.311	359.121	258	17	17	359.121	328.971	371.49	258	17	17	371.49	499.086
Gr4464	GrSP1865	-1.36367	1	-1.03655	1	-1.27085	1	-1.99171	0.682807	-10000	0.99	0	189	0	0	0	105.784	189	1	1	105.784	0	189	0	0	0	35.2614	33.1017	189	1	1	33.1017	71.2242	189	3	3	71.2242	0	189	0	0	0	34.7753	0	189	0	0	0	30.9678
Gr57114	GrSP1866	1.79769e+308	0.450371	-2.68116	0.734197	1	1	1	1	1	1	0	189	0	0	0	0	189	0	0	0	0	189	0	0	0	0	0	189	0	0	0	0	189	0	0	0	57.6739	189	2	2	57.6739	19.2246	89.4905	189	3	3	89.4905	30.9678
Gr64504	GrSP1867	1.79769e+308	0.793755	1	1	1	1	1	1	1	1	0	174	0	0	0	0	174	0	0	0	0	174	0	0	0	0	0	174	0	0	0	0	174	0	0	0	0	174	0	0	0	0	0	174	0	0	0	0
Gr64749	GrSP1868	-7.91926	0.20968	-1.28006	1	2.12961	0.557107	-1.79769e+308	0.0158332	-10000	3.67e-09	0	180	0	0	0	0	180	0	0	0	0	180	0	0	0	0	34.7568	180	1	1	34.7568	0	180	0	0	0	60.5576	180	2	2	60.5576	31.7715	31.3217	180	1	1	31.3217	97.5486
Gr7063	GrSP1869	-1.8348	0.00698206	-1.69666	0.243784	-5.67759	2.16091e-12	-2.74533	1.80461e-08	-10000	4.05e-07	125.024	180	1	1	125.024	222.147	180	2	2	222.147	283.418	180	3	3	283.418	210.196	590.865	180	17	17	590.865	324.07	180	13	13	324.07	302.788	180	10	10	302.788	405.908	595.112	180	19	19	595.112	650.324
Gr26394	GrSP187	1.79769e+308	0.410205	1.6999	0.734197	1	1	1	1	1	1	0	120	0	0	0	0	120	0	0	0	0	120	0	0	0	0	104.27	120	2	2	104.27	112.178	120	3	3	112.178	45.4182	120	1	1	45.4182	87.2888	0	120	0	0	0	97.5486
Gr72072	GrSP1870	1	1	1.79769e+308	0.734197	1.79769e+308	0.553375	1	1	1	1	0	183	0	0	0	0	183	0	0	0	0	183	0	0	0	0	0	183	0	0	0	0	183	0	0	0	29.7824	183	1	1	29.7824	9.92748	0	183	0	0	0	0
Gr74093	GrSP1871	1.75531	1	-1.79769e+308	0.616282	-1.79769e+308	0.553375	-1.79769e+308	0.5392	-10000	0.99	0	192	0	0	0	0	192	0	0	0	0	192	0	0	0	0	0	192	0	0	0	0	192	0	0	0	0	192	0	0	0	0	29.3641	192	1	1	29.3641	91.4518
Gr77374	GrSP1872	-1.79769e+308	0.793755	-1.79769e+308	0.734197	-1.79769e+308	0.553375	-1.79769e+308	0.5392	-10000	0.99	0	204	0	0	0	0	204	0	0	0	0	204	0	0	0	0	0	204	0	0	0	0	204	0	0	0	0	204	0	0	0	0	55.2735	204	2	2	55.2735	0
Gr7822	GrSP1873	-1.12349	1	-1.26962	0.811943	1.02638	1	-4.09477	0.0830785	-10000	0.16	0	201	0	0	0	99.4687	201	1	1	99.4687	84.6023	201	1	1	84.6023	61.357	155.627	201	5	5	155.627	290.212	201	13	13	290.212	189.807	201	7	7	189.807	211.882	364.64	201	13	13	364.64	291.19
Gr7959	GrSP1874	-1.51854	0.793755	1.21758	1	-1.79769e+308	1.09862e-10	-2.37549	0.129409	-10000	1.23e-16	108.716	207	1	1	108.716	0	207	0	0	0	164.3	207	2	2	164.3	91.0055	211.563	207	7	7	211.563	65.0308	207	3	3	65.0308	210.635	207	8	8	210.635	162.41	163.417	207	6	6	163.417	141.375
Gr86062	GrSP1875	1	1	1	1	1.79769e+308	0.0572089	1	1	1	1	0	213	0	0	0	0	213	0	0	0	0	213	0	0	0	0	0	213	0	0	0	0	213	0	0	0	0	213	0	0	0	0	0	213	0	0	0	0
Gr96045	GrSP1876	1	1	1	1	1	1	1	1	1	1	0	210	0	0	0	0	210	0	0	0	0	210	0	0	0	0	0	210	0	0	0	0	210	0	0	0	0	210	0	0	0	0	0	210	0	0	0	0
Gr13721	GrSP1877	-1.79769e+308	0.793755	-1.79769e+308	0.734197	-1.79769e+308	0.553375	-1.79769e+308	0.5392	-10000	0.99	0	189	0	0	0	0	189	0	0	0	0	189	0	0	0	0	0	189	0	0	0	0	189	0	0	0	0	189	0	0	0	0	0	189	0	0	0	30.9678
Gr15013	GrSP1878	1	1	1.79769e+308	0.0024318	1	1	1	1	1	1	0	195	0	0	0	0	195	0	0	0	0	195	0	0	0	0	32.0832	195	1	1	32.0832	23.0109	195	1	1	23.0109	55.8993	195	2	2	55.8993	36.9978	0	195	0	0	0	0
Gr16431	GrSP1879	1.15386	0.793755	-1.06257	1	-2.2826	0.000849023	-1.9407	0.040761	-1.38	1	107.163	210	1	1	107.163	380.823	210	4	4	380.823	323.906	210	4	4	323.906	270.631	625.622	210	21	21	625.622	683.752	210	32	32	683.752	674.785	210	26	26	674.785	661.386	644.331	210	24	24	644.331	864.002
Gr27358	GrSP188	2.13258	0.576044	-2.4538	0.561741	2.50206	0.553375	-2.09792	0.5392	-10000	0.99	0	135	0	0	0	0	135	0	0	0	125.963	135	1	1	125.963	41.9878	46.3423	135	1	1	46.3423	99.7138	135	3	3	99.7138	40.3717	135	1	1	40.3717	62.1426	167.049	135	4	4	167.049	260.13
Gr22364	GrSP1880	2.62885	0.225808	-1.06312	1	-1.79769e+308	0.150732	-1.79769e+308	0.133484	1	1	0	198	0	0	0	0	198	0	0	0	0	198	0	0	0	0	157.985	198	5	5	157.985	90.6489	198	4	4	90.6489	82.5786	198	3	3	82.5786	110.404	142.371	198	5	5	142.371	147.801
Gr2923	GrSP1881	2.13098	0.186162	28.257	6.64052e-57	53.5241	0.430207	6.35516	7.50763e-09	1.45	1	2654.35	195	23	23	2654.35	2768.29	195	27	27	2768.29	1831.31	195	21	21	1831.31	2417.98	802.079	195	25	25	802.079	713.337	195	31	31	713.337	670.792	195	24	24	670.792	728.736	0	195	0	0	0	0
Gr36042	GrSP1882	-1.57894	0.438138	1.48903	0.665805	-1.79769e+308	2.03319e-11	-1.79769e+308	1.65515e-11	-10000	0.99	0	174	0	0	0	0	174	0	0	0	0	174	0	0	0	0	251.687	174	7	7	251.687	309.457	174	12	12	309.457	281.906	174	9	9	281.906	281.017	324.017	174	10	10	324.017	134.55
Gr4122	GrSP1883	-1.79769e+308	0.793755	1.79769e+308	0.320788	4.6678	0.730979	12.6599	0.349399	1	1	214.326	210	2	2	214.326	95.2057	210	1	1	95.2057	0	210	0	0	0	103.177	119.166	210	4	4	119.166	85.469	210	4	4	85.469	0	210	0	0	0	68.2117	0	210	0	0	0	0
Gr54701	GrSP1884	1.15472	1	-7.64975	0.345999	-1.79769e+308	2.4394e-05	-1.79769e+308	1.86777e-05	6.37	1	0	204	0	0	0	0	204	0	0	0	0	204	0	0	0	0	0	204	0	0	0	21.9957	204	1	1	21.9957	0	204	0	0	0	7.3319	27.6368	204	1	1	27.6368	114.763
Gr56551	GrSP1885	1.79769e+308	0.549479	-2.38889	0.825467	1	1	1	1	1	1	0	186	0	0	0	0	186	0	0	0	0	186	0	0	0	0	0	186	0	0	0	24.1243	186	1	1	24.1243	0	186	0	0	0	8.04144	30.3113	186	1	1	30.3113	31.4673
Gr62692	GrSP1886	1.79769e+308	0.793755	-1.79769e+308	0.734197	1.79769e+308	0.553375	1	1	1	1	0	186	0	0	0	0	186	0	0	0	0	186	0	0	0	0	0	186	0	0	0	0	186	0	0	0	0	186	0	0	0	0	0	186	0	0	0	0
Gr75002	GrSP1887	1.79769e+308	0.793755	1.79769e+308	0.734197	1	1	1	1	1	1	0	180	0	0	0	0	180	0	0	0	0	180	0	0	0	0	0	180	0	0	0	0	180	0	0	0	60.5576	180	2	2	60.5576	20.1859	0	180	0	0	0	0
Gr75673	GrSP1888	-1.79769e+308	0.793755	-1.79769e+308	0.734197	-1.79769e+308	0.553375	-1.79769e+308	0.5392	-10000	0.99	0	186	0	0	0	0	186	0	0	0	0	186	0	0	0	0	0	186	0	0	0	0	186	0	0	0	0	186	0	0	0	0	0	186	0	0	0	31.4673
Gr79266	GrSP1889	1	1	1	1	1	1	1.79769e+308	0.00883355	1	1	404.268	501	9	9	404.268	119.72	501	3	3	119.72	441.249	501	13	13	441.249	321.746	0	501	0	0	0	0	501	0	0	0	0	501	0	0	0	0	0	501	0	0	0	0
Gr27947	GrSP189	1	1	-1.79769e+308	0.734197	1	1	1	1	1	1	0	141	0	0	0	0	141	0	0	0	0	141	0	0	0	0	0	141	0	0	0	0	141	0	0	0	0	141	0	0	0	0	39.9851	141	1	1	39.9851	0
Gr87231	GrSP1890	1	1	1	1	1.79769e+308	0.0461818	1	1	1	1	0	195	0	0	0	0	195	0	0	0	0	195	0	0	0	0	0	195	0	0	0	0	195	0	0	0	0	195	0	0	0	0	0	195	0	0	0	0
Gr91047	GrSP1891	1	1	1	1	1.79769e+308	0.204009	1	1	1	1	0	177	0	0	0	0	177	0	0	0	0	177	0	0	0	0	0	177	0	0	0	0	177	0	0	0	0	177	0	0	0	0	0	177	0	0	0	0
Gr5707	GrSP1892	-4.0806	0.0293349	-2.51238	0.0339689	-1.79769e+308	6.90675e-08	-1.79769e+308	5.39982e-08	-10000	0.00482	0	195	0	0	0	0	195	0	0	0	0	195	0	0	0	0	192.499	195	6	6	192.499	23.0109	195	1	1	23.0109	83.849	195	3	3	83.849	99.7863	231.298	195	8	8	231.298	270.135
Gr12318	GrSP1893	-1.24214	1	1.27747	0.929013	-1.79769e+308	0.0018452	-1.79769e+308	0.00146509	-1.05	1	0	201	0	0	0	0	201	0	0	0	0	201	0	0	0	0	155.627	201	5	5	155.627	424.156	201	19	19	424.156	352.5	201	13	13	352.5	310.761	224.394	201	8	8	224.394	232.952
Gr12788	GrSP1894	-1.41373	1	-1.08792	1	4.84491	7.27628e-09	-1.57564	0.966524	-10000	0.17	0	180	0	0	0	0	180	0	0	0	188.945	180	2	2	188.945	62.9817	382.324	180	11	11	382.324	199.428	180	8	8	199.428	272.509	180	9	9	272.509	284.754	187.93	180	6	6	187.93	260.13
Gr14354	GrSP1895	-1.28741	1	-2.51947	0.221372	1.45749	1	-2.28297	0.5392	1.72	1	0	195	0	0	0	307.588	195	3	3	307.588	0	195	0	0	0	102.529	128.333	195	4	4	128.333	322.152	195	14	14	322.152	223.597	195	8	8	223.597	224.694	896.282	195	31	31	896.282	450.224
Gr19709	GrSP1896	-1.1219	1	1.0936	1	-1.92272	0.324864	-9.02878	1.92838e-09	-1.71	1	131.604	171	1	1	131.604	0	171	0	0	0	0	171	0	0	0	43.868	256.102	171	7	7	256.102	603.531	171	23	23	603.531	382.469	171	12	12	382.469	414.034	362.672	171	11	11	362.672	376.503
Gr20378	GrSP1897	3.09315	0.0279443	-1.63787	0.714258	-1.79769e+308	2.07176e-16	-1.79769e+308	1.81872e-16	-10000	0.4	0	183	0	0	0	0	183	0	0	0	0	183	0	0	0	0	34.187	183	1	1	34.187	73.5594	183	3	3	73.5594	148.912	183	5	5	148.912	85.5528	123.233	183	4	4	123.233	191.899
Gr30558	GrSP1898	-1.06942	1	1.79769e+308	0.331353	-1.79769e+308	0.377282	-1.79769e+308	0.348317	1	1	0	177	0	0	0	0	177	0	0	0	0	177	0	0	0	0	35.3459	177	1	1	35.3459	50.7019	177	2	2	50.7019	0	177	0	0	0	28.6826	0	177	0	0	0	0
Gr37550	GrSP1899	-1.79769e+308	0.793755	-6.15018	0.734197	-1.79769e+308	0.553375	-1.79769e+308	0.5392	1	1	0	192	0	0	0	0	192	0	0	0	0	192	0	0	0	0	0	192	0	0	0	23.3704	192	1	1	23.3704	0	192	0	0	0	7.79014	29.3641	192	1	1	29.3641	0
Gr31795	GrSP19	-1.54988	0.916622	1.65255	0.734197	-1.2776	1	1.08946	1	1	1	562.607	120	3	3	562.607	0	120	0	0	0	0	120	0	0	0	187.536	364.946	120	7	7	364.946	186.963	120	5	5	186.963	181.673	120	4	4	181.673	244.527	234.913	120	5	5	234.913	97.5486
Gr28638	GrSP190	1	1	1	1	1	1	1	1	1	1	0	111	0	0	0	0	111	0	0	0	0	111	0	0	0	0	0	111	0	0	0	0	111	0	0	0	0	111	0	0	0	0	0	111	0	0	0	0
Gr39167	GrSP1900	-1.32926	1	-3.08777	0.248231	-1.79769e+308	0.0220644	-1.79769e+308	0.0184331	-10000	0.4	0	177	0	0	0	0	177	0	0	0	0	177	0	0	0	0	70.6917	177	2	2	70.6917	101.404	177	4	4	101.404	0	177	0	0	0	57.3652	95.5576	177	3	3	95.5576	198.404
Gr44574	GrSP1901	-1.61218	0.793755	1.51963	0.848114	-1.79769e+308	8.71872e-05	-1.11758	1	-10000	0.00497	381.428	177	3	3	381.428	0	177	0	0	0	288.221	177	3	3	288.221	223.217	70.6917	177	2	2	70.6917	228.159	177	9	9	228.159	184.752	177	6	6	184.752	161.201	95.5576	177	3	3	95.5576	198.404
Gr48625	GrSP1902	-1.25739	1	-1.44183	1	-2.70491	0.575897	-3.68285	0.5392	-10000	0.4	0	180	0	0	0	0	180	0	0	0	94.4726	180	1	1	94.4726	31.4909	139.027	180	4	4	139.027	24.9285	180	1	1	24.9285	30.2788	180	1	1	30.2788	64.7448	31.3217	180	1	1	31.3217	130.065
Gr60824	GrSP1903	1	1	-1.79769e+308	0.734197	1	1	1	1	1	1	0	195	0	0	0	0	195	0	0	0	0	195	0	0	0	0	0	195	0	0	0	0	195	0	0	0	0	195	0	0	0	0	28.9123	195	1	1	28.9123	0
Gr62367	GrSP1904	-1.79769e+308	0.793755	1.79769e+308	0.734197	-1.79769e+308	0.553375	-1.79769e+308	0.5392	-10000	0.99	0	198	0	0	0	0	198	0	0	0	0	198	0	0	0	0	31.5971	198	1	1	31.5971	0	198	0	0	0	0	198	0	0	0	10.5324	0	198	0	0	0	0
Gr66255	GrSP1905	1.79769e+308	0.410205	1	1	1	1	1	1	1	1	0	186	0	0	0	0	186	0	0	0	0	186	0	0	0	0	0	186	0	0	0	0	186	0	0	0	0	186	0	0	0	0	0	186	0	0	0	0
Gr75431	GrSP1906	1	1	-1.79769e+308	0.734197	1	1	1	1	1	1	0	177	0	0	0	0	177	0	0	0	0	177	0	0	0	0	0	177	0	0	0	0	177	0	0	0	0	177	0	0	0	0	0	177	0	0	0	33.0673
Gr92682	GrSP1907	1	1	1	1	1.79769e+308	0.553375	1	1	1	1	0	177	0	0	0	0	177	0	0	0	0	177	0	0	0	0	0	177	0	0	0	0	177	0	0	0	0	177	0	0	0	0	0	177	0	0	0	0
Gr11674	GrSP1908	1.17959	0.793755	1.14158	0.0042529	-1.01863	1	-1.50986	0.229732	-1.16	1	833.492	216	8	8	833.492	1480.98	216	16	16	1480.98	1574.54	216	20	20	1574.54	1296.34	2143.33	216	74	74	2143.33	2160.47	216	104	104	2160.47	1968.12	216	78	78	1968.12	2090.64	1879.3	216	72	72	1879.3	2005.17
Gr12484	GrSP1909	1.11557	1	-2.58695	0.00828841	-2.74146	0.553375	-1.79769e+308	0.0738445	-10000	0.7	0	192	0	0	0	0	192	0	0	0	0	192	0	0	0	0	32.5845	192	1	1	32.5845	116.852	192	5	5	116.852	56.7728	192	2	2	56.7728	68.7365	146.82	192	5	5	146.82	213.388
Gr2896	GrSP191	1.12848	1	-6.71852	2.9265e-07	-1.79769e+308	0.000429295	-1.79769e+308	0.000343436	1	1	0	123	0	0	0	0	123	0	0	0	0	123	0	0	0	0	0	123	0	0	0	72.9613	123	2	2	72.9613	132.931	123	3	3	132.931	68.6309	504.202	123	11	11	504.202	380.677
Gr13632	GrSP1910	-1.22233	1	-2.61623	0.000280969	-1.79769e+308	0.125556	-1.79769e+308	0.111193	-10000	0.01	0	207	0	0	0	0	207	0	0	0	0	207	0	0	0	0	181.34	207	6	6	181.34	173.415	207	8	8	173.415	394.941	207	15	15	394.941	249.899	599.197	207	22	22	599.197	819.974
Gr14986	GrSP1911	-1.3092	0.793755	1.13599	1	3.10006	0	-5.31797	0.000519215	-10000	0.29	125.024	180	1	1	125.024	111.073	180	1	1	111.073	0	180	0	0	0	78.699	556.108	180	16	16	556.108	673.068	180	27	27	673.068	545.019	180	18	18	545.019	591.398	626.433	180	20	20	626.433	715.356
Gr35425	GrSP1912	1.0817	1	-2.90975	0.734197	-1.0062	1	1.26834	1	-10000	0.61	0	183	0	0	0	218.505	183	2	2	218.505	0	183	0	0	0	72.835	0	183	0	0	0	0	183	0	0	0	89.3473	183	3	3	89.3473	29.7824	154.041	183	5	5	154.041	31.9831
Gr5959	GrSP1913	1.75019	0.793755	-1.38651	0.347618	-3.83371	0.387496	-1.382	0.973745	7.84	1	0	186	0	0	0	107.49	186	1	1	107.49	182.85	186	2	2	182.85	96.7802	201.813	186	6	6	201.813	120.622	186	5	5	120.622	234.417	186	8	8	234.417	185.617	242.49	186	8	8	242.49	314.673
Gr60845	GrSP1914	1.79769e+308	0.572084	1.03566	1	1	1	1	1	1	1	0	198	0	0	0	0	198	0	0	0	0	198	0	0	0	0	63.1941	198	2	2	63.1941	22.6622	198	1	1	22.6622	0	198	0	0	0	28.6188	56.9485	198	2	2	56.9485	29.5602
Gr62883	GrSP1915	-2.39389	1	1	1	-1.79769e+308	0.553375	-1.79769e+308	0.5392	-10000	0.99	0	207	0	0	0	0	207	0	0	0	0	207	0	0	0	0	0	207	0	0	0	0	207	0	0	0	0	207	0	0	0	0	0	207	0	0	0	0
Gr6384	GrSP1916	1.302	0.121628	1.61582	7.79116e-05	2.65863	0.082085	-1.13836	0.914864	-1.17	1	330.945	204	3	3	330.945	686.041	204	7	7	686.041	416.791	204	5	5	416.791	477.926	920.032	204	30	30	920.032	923.819	204	42	42	923.819	748.065	204	28	28	748.065	863.972	580.372	204	21	21	580.372	487.743
Gr65632	GrSP1917	-1.79769e+308	0.793755	1.79769e+308	0.734197	-1.79769e+308	0.553375	3.33802	0.802937	1	1	0	183	0	0	0	0	183	0	0	0	92.9239	183	1	1	92.9239	30.9746	34.187	183	1	1	34.187	0	183	0	0	0	0	183	0	0	0	11.3957	0	183	0	0	0	0
Gr6607	GrSP1918	3.10147	0.116711	-2.63453	1	-1.79769e+308	0.206624	1.39895	1	-10000	0.99	0	192	0	0	0	0	192	0	0	0	88.5681	192	1	1	88.5681	29.5227	32.5845	192	1	1	32.5845	0	192	0	0	0	0	192	0	0	0	10.8615	88.0922	192	3	3	88.0922	0
Gr78964	GrSP1919	1.79769e+308	0.549479	1	1	1	1	1	1	1	1	0	201	0	0	0	0	201	0	0	0	0	201	0	0	0	0	0	201	0	0	0	0	201	0	0	0	0	201	0	0	0	0	0	201	0	0	0	0
Gr29907	GrSP192	1	1	1	1	1	1	1	1	1	1	0	105	0	0	0	0	105	0	0	0	0	105	0	0	0	0	0	105	0	0	0	0	105	0	0	0	0	105	0	0	0	0	0	105	0	0	0	0
Gr82236	GrSP1920	1.79769e+308	0.793755	1	1	1.79769e+308	0.336235	1.79769e+308	0.179666	1	1	0	192	0	0	0	104.131	192	1	1	104.131	88.5681	192	1	1	88.5681	64.2331	0	192	0	0	0	0	192	0	0	0	0	192	0	0	0	0	0	192	0	0	0	0
Gr91836	GrSP1921	1	1	1	1	1.79769e+308	0.443951	1	1	1	1	0	198	0	0	0	0	198	0	0	0	0	198	0	0	0	0	0	198	0	0	0	0	198	0	0	0	0	198	0	0	0	0	0	198	0	0	0	0
Gr9344	GrSP1922	-2.71284	0.793755	-1.21753	1	-1.79769e+308	0.115359	-1.79769e+308	0.101558	-10000	0.87	0	186	0	0	0	0	186	0	0	0	0	186	0	0	0	0	100.907	186	3	3	100.907	144.746	186	6	6	144.746	117.208	186	4	4	117.208	120.954	242.49	186	8	8	242.49	94.4019
Gr90589	GrSP1923	1	1	1	1	1.79769e+308	0.265522	1	1	1	1	0	192	0	0	0	0	192	0	0	0	0	192	0	0	0	0	0	192	0	0	0	0	192	0	0	0	0	192	0	0	0	0	0	192	0	0	0	0
Gr15550	GrSP1924	-1.14121	1	1.98038	0.261515	6.127	0.0111775	5.1614	0.00700528	4.73	1	661.89	204	6	6	661.89	1470.09	204	15	15	1470.09	916.94	204	11	11	916.94	1016.31	184.006	204	6	6	184.006	87.9828	204	4	4	87.9828	160.3	204	6	6	160.3	144.096	55.2735	204	2	2	55.2735	57.3815
Gr17173	GrSP1925	-3.82488	0.0780023	-1.18134	1	-1.79769e+308	8.34692e-05	-1.79769e+308	6.41783e-05	-10000	0.00049	0	180	0	0	0	0	180	0	0	0	0	180	0	0	0	0	104.27	180	3	3	104.27	49.8569	180	2	2	49.8569	90.8364	180	3	3	90.8364	81.6545	62.6433	180	2	2	62.6433	65.0324
Gr21607	GrSP1926	-1.11488	0.793755	-1.46293	0.766039	-3.10237	0.0114593	-2.25151	0.000113852	-10000	0.000645	125.024	180	1	1	125.024	222.147	180	2	2	222.147	283.418	180	3	3	283.418	210.196	764.649	180	22	22	764.649	423.784	180	17	17	423.784	423.903	180	14	14	423.903	537.445	626.433	180	20	20	626.433	1333.16
Gr30641	GrSP1927	-7.53106	0.779342	-4.02685	0.734197	1.00239	1	-1.79769e+308	0.246679	-10000	0.7	0	189	0	0	0	0	189	0	0	0	0	189	0	0	0	0	0	189	0	0	0	23.7414	189	1	1	23.7414	0	189	0	0	0	7.9138	59.6603	189	2	2	59.6603	0
Gr31380	GrSP1928	1	1	-1.77909	1	1	1	1	1	1	1	0	198	0	0	0	0	198	0	0	0	0	198	0	0	0	0	31.5971	198	1	1	31.5971	0	198	0	0	0	0	198	0	0	0	10.5324	0	198	0	0	0	59.1204
Gr37913	GrSP1929	-1.0854	1	1.21083	1	-1.79769e+308	0.469743	-1.79769e+308	0.432043	-10000	0.71	0	201	0	0	0	0	201	0	0	0	0	201	0	0	0	0	0	201	0	0	0	111.62	201	5	5	111.62	108.461	201	4	4	108.461	73.3604	56.0985	201	2	2	56.0985	58.238
Gr29912	GrSP193	1	1	1	1	1	1	1	1	1	1	0	105	0	0	0	0	105	0	0	0	0	105	0	0	0	0	0	105	0	0	0	0	105	0	0	0	0	105	0	0	0	0	0	105	0	0	0	0
Gr48327	GrSP1930	-1.22977	1	-1.26046	1	-1.79769e+308	0.553375	-1.79769e+308	0.5392	1	1	0	189	0	0	0	0	189	0	0	0	0	189	0	0	0	0	0	189	0	0	0	47.4828	189	2	2	47.4828	115.348	189	4	4	115.348	54.2769	29.8302	189	1	1	29.8302	61.9356
Gr58160	GrSP1931	1	1	-1.20771	1	1	1	1.79769e+308	0.5392	1	1	0	210	0	0	0	95.2057	210	1	1	95.2057	0	210	0	0	0	31.7352	29.7915	210	1	1	29.7915	21.3672	210	1	1	21.3672	0	210	0	0	0	17.0529	26.8471	210	1	1	26.8471	0
Gr73313	GrSP1932	-1.31696	1	3.46559	9.1075e-29	1.12053	1	1.5508	1	-10000	0.99	234.42	192	2	2	234.42	0	192	0	0	0	0	192	0	0	0	78.1398	195.507	192	6	6	195.507	163.593	192	7	7	163.593	170.318	192	6	6	170.318	176.473	58.7281	192	2	2	58.7281	60.9679
Gr89936	GrSP1933	1	1	1	1	1.79769e+308	0.265522	1	1	1	1	0	177	0	0	0	0	177	0	0	0	0	177	0	0	0	0	0	177	0	0	0	0	177	0	0	0	0	177	0	0	0	0	0	177	0	0	0	0
Gr93031	GrSP1934	1	1	1	1	1	1	1.79769e+308	1.1008e-05	1	1	543.582	207	5	5	543.582	386.342	207	4	4	386.342	246.45	207	3	3	246.45	392.125	0	207	0	0	0	0	207	0	0	0	0	207	0	0	0	0	0	207	0	0	0	0
Gr93871	GrSP1935	1	1	1	1	1	1	1.79769e+308	0.00113477	1	1	102.759	219	1	1	102.759	182.586	219	2	2	182.586	77.6487	219	1	1	77.6487	120.998	0	219	0	0	0	0	219	0	0	0	0	219	0	0	0	0	0	219	0	0	0	0
Gr94953	GrSP1936	1	1	1	1	1	1	1.79769e+308	0.425413	1	1	281.303	240	3	3	281.303	0	240	0	0	0	70.8544	240	1	1	70.8544	117.386	0	240	0	0	0	0	240	0	0	0	0	240	0	0	0	0	0	240	0	0	0	0
Gr96153	GrSP1937	1	1	1	1	1	1	1.79769e+308	0.5392	1	1	0	198	0	0	0	0	198	0	0	0	85.8842	198	1	1	85.8842	28.6281	0	198	0	0	0	0	198	0	0	0	0	198	0	0	0	0	0	198	0	0	0	0
Gr13093	GrSP1938	-1.63491	1	2.85987	0.798083	-1.79769e+308	0.377282	-1.79769e+308	0.348317	1	1	0	195	0	0	0	0	195	0	0	0	0	195	0	0	0	0	0	195	0	0	0	23.0109	195	1	1	23.0109	55.8993	195	2	2	55.8993	26.3034	28.9123	195	1	1	28.9123	0
Gr1672	GrSP1939	-1.04502	1	-1.63476	6.50563e-05	-4.16348	0.0163723	-2.10333	0.144327	-1.49	1	113.658	198	1	1	113.658	403.903	198	4	4	403.903	343.537	198	4	4	343.537	287.033	505.553	198	16	16	505.553	475.907	198	20	21	475.907	688.155	198	25	25	688.155	556.538	882.702	198	31	31	882.702	1034.61
Gr30085	GrSP194	1.9834	1	1.79769e+308	0.734197	-1.79769e+308	0.206624	-1.79769e+308	0.186808	1	1	0	129	0	0	0	0	129	0	0	0	0	129	0	0	0	0	48.4978	129	1	1	48.4978	0	129	0	0	0	0	129	0	0	0	16.1659	0	129	0	0	0	0
Gr18119	GrSP1940	-1.36625	1	-1.43588	1	-1.79769e+308	1.90598e-07	-1.79769e+308	1.49369e-07	3.27	1	0	195	0	0	0	0	195	0	0	0	0	195	0	0	0	0	192.499	195	6	6	192.499	69.0326	195	3	3	69.0326	111.799	195	4	4	111.799	124.443	57.8246	195	2	2	57.8246	180.09
Gr21222	GrSP1941	1	1	1	1	1	1	1	1	1	1	0	192	0	0	0	0	192	0	0	0	0	192	0	0	0	0	0	192	0	0	0	0	192	0	0	0	0	192	0	0	0	0	0	192	0	0	0	0
Gr26683	GrSP1942	-2.29482	1	-1.9836	1	-1.79769e+308	0.553375	1.71484	1	-10000	0.99	0	189	0	0	0	0	189	0	0	0	89.9739	189	1	1	89.9739	29.9913	0	189	0	0	0	0	189	0	0	0	28.837	189	1	1	28.837	9.61232	59.6603	189	2	2	59.6603	0
Gr34716	GrSP1943	-1.79769e+308	0.793755	-2.62186	0.889808	-1.79769e+308	0.553375	-1.79769e+308	0.5392	1	1	0	189	0	0	0	0	189	0	0	0	0	189	0	0	0	0	33.1017	189	1	1	33.1017	23.7414	189	1	1	23.7414	0	189	0	0	0	18.9477	0	189	0	0	0	30.9678
Gr35144	GrSP1944	-1.42456	1	1.0583	1	-1.79769e+308	0.150732	1.54846	0.863964	-10000	0.4	0	189	0	0	0	105.784	189	1	1	105.784	89.9739	189	1	1	89.9739	65.2527	66.2034	189	2	2	66.2034	118.707	189	5	5	118.707	57.6739	189	2	2	57.6739	80.8614	149.151	189	5	5	149.151	92.9034
Gr35743	GrSP1945	-1.79769e+308	0.450371	-2.37413	0.848114	-1.79769e+308	0.206624	-1.79769e+308	0.186808	1	1	0	180	0	0	0	0	180	0	0	0	0	180	0	0	0	0	0	180	0	0	0	0	180	0	0	0	30.2788	180	1	1	30.2788	10.0929	31.3217	180	1	1	31.3217	0
Gr39296	GrSP1946	1	1	1.79769e+308	0.314844	1	1	1	1	1	1	0	183	0	0	0	0	183	0	0	0	0	183	0	0	0	0	0	183	0	0	0	73.5594	183	3	3	73.5594	59.5649	183	2	2	59.5649	44.3747	0	183	0	0	0	0
Gr68392	GrSP1947	1.79769e+308	0.549479	1.79769e+308	0.734197	1	1	1	1	1	1	0	192	0	0	0	0	192	0	0	0	0	192	0	0	0	0	0	192	0	0	0	0	192	0	0	0	28.3864	192	1	1	28.3864	9.46213	0	192	0	0	0	0
Gr8107	GrSP1948	-2.46428	0.793755	-1.13888	1	-1.79769e+308	0.0826735	-1.79769e+308	0.0721772	-10000	0.99	0	186	0	0	0	0	186	0	0	0	0	186	0	0	0	0	302.72	186	9	9	302.72	289.492	186	12	12	289.492	322.323	186	11	11	322.323	304.845	363.735	186	12	12	363.735	220.271
Gr87855	GrSP1949	1	1	1	1	1.79769e+308	0.212423	1	1	1	1	0	180	0	0	0	0	180	0	0	0	0	180	0	0	0	0	0	180	0	0	0	0	180	0	0	0	0	180	0	0	0	0	0	180	0	0	0	0
Gr31486	GrSP195	1	1	-2.76613	1	1	1	1	1	1	1	0	111	0	0	0	0	111	0	0	0	0	111	0	0	0	0	0	111	0	0	0	0	111	0	0	0	49.1008	111	1	1	49.1008	16.3669	0	111	0	0	0	0
Gr12341	GrSP1950	-1.15272	1	-1.03934	1	3.00342	0.0737105	-1.14601	1	-10000	7.8e-06	0	186	0	0	0	107.49	186	1	1	107.49	365.7	186	4	4	365.7	157.73	168.178	186	5	5	168.178	361.865	186	15	15	361.865	410.229	186	14	14	410.229	313.424	212.179	186	7	7	212.179	440.542
Gr27930	GrSP1951	-1.79769e+308	0.793755	-4.02711	0.734197	-1.79769e+308	0.553375	-1.79769e+308	0.5392	-10000	0.99	0	222	0	0	0	0	222	0	0	0	0	222	0	0	0	0	0	222	0	0	0	20.2123	222	1	1	20.2123	0	222	0	0	0	6.73742	50.7919	222	2	2	50.7919	0
Gr50501	GrSP1952	1.17305	1	1.52706	1	-1.79769e+308	0.553375	-1.79769e+308	0.5392	1	1	0	225	0	0	0	0	225	0	0	0	0	225	0	0	0	0	83.4162	225	3	3	83.4162	19.9428	225	1	1	19.9428	0	225	0	0	0	34.453	0	225	0	0	0	0
Gr61519	GrSP1953	1	1	1.79769e+308	0.734197	1.79769e+308	0.553375	1	1	1	1	0	204	0	0	0	0	204	0	0	0	0	204	0	0	0	0	0	204	0	0	0	0	204	0	0	0	53.4332	204	2	2	53.4332	17.8111	0	204	0	0	0	0
Gr68618	GrSP1954	1	1	1.79769e+308	0.307779	1	1	1	1	1	1	0	189	0	0	0	0	189	0	0	0	0	189	0	0	0	0	33.1017	189	1	1	33.1017	0	189	0	0	0	28.837	189	1	1	28.837	20.6462	0	189	0	0	0	0
Gr72614	GrSP1955	1.16476	1	1.79769e+308	0.734197	-1.79769e+308	0.553375	-1.79769e+308	0.5392	1	1	0	198	0	0	0	0	198	0	0	0	0	198	0	0	0	0	0	198	0	0	0	0	198	0	0	0	27.5262	198	1	1	27.5262	9.1754	0	198	0	0	0	0
Gr79154	GrSP1956	-3.96004	0.116719	1	1	3.62867	0.769446	1.15783	1	-10000	0.99	0	201	0	0	0	99.4687	201	1	1	99.4687	0	201	0	0	0	33.1562	0	201	0	0	0	0	201	0	0	0	0	201	0	0	0	0	0	201	0	0	0	0
Gr80729	GrSP1957	1	1	1	1	1	1	1.79769e+308	0	1	1	107.163	210	1	1	107.163	95.2057	210	1	1	95.2057	80.9765	210	1	1	80.9765	94.4485	0	210	0	0	0	0	210	0	0	0	0	210	0	0	0	0	0	210	0	0	0	0
Gr82842	GrSP1958	-1.79769e+308	0.410205	1	1	-1.79769e+308	0.200131	-1.79769e+308	0.178054	-10000	0.99	0	210	0	0	0	0	210	0	0	0	0	210	0	0	0	0	0	210	0	0	0	0	210	0	0	0	0	210	0	0	0	0	0	210	0	0	0	0
Gr88044	GrSP1959	1	1	1	1	1.79769e+308	0.0532279	1	1	1	1	0	207	0	0	0	0	207	0	0	0	0	207	0	0	0	0	0	207	0	0	0	0	207	0	0	0	0	207	0	0	0	0	0	207	0	0	0	0
Gr33281	GrSP196	2.25291	0.793755	-1.00173	1	2.47505	0.64125	-1.79769e+308	0.5392	1	1	0	114	0	0	0	0	114	0	0	0	0	114	0	0	0	0	109.758	114	2	2	109.758	118.082	114	3	3	118.082	0	114	0	0	0	75.9468	0	114	0	0	0	102.683
Gr95720	GrSP1960	1	1	1	1	1	1	1.79769e+308	0.185584	1	1	98.703	228	1	1	98.703	0	228	0	0	0	74.5836	228	1	1	74.5836	57.7622	0	228	0	0	0	0	228	0	0	0	0	228	0	0	0	0	0	228	0	0	0	0
Gr1255	GrSP1961	-1.79946	0.341623	-1.74771	0.358858	-2.88512	0.0304854	-22.3217	4.41913e-08	1.31	1	0	192	0	0	0	0	192	0	0	0	88.5681	192	1	1	88.5681	29.5227	260.676	192	8	8	260.676	280.445	192	12	12	280.445	567.728	192	20	20	567.728	369.616	440.461	192	15	15	440.461	823.066
Gr16335	GrSP1962	-4.62371	0.793755	-4.07046	0.269729	-1.79769e+308	0.204009	-1.79769e+308	0.179666	-10000	0.7	0	234	0	0	0	0	234	0	0	0	0	234	0	0	0	0	0	234	0	0	0	0	234	0	0	0	46.5828	234	2	2	46.5828	15.5276	48.1872	234	2	2	48.1872	50.0249
Gr295	GrSP1963	-1.41232	0.549479	-1.00856	1	-1.60519	0.133948	-2.14791	0.0065806	1.33	0.99	5239.09	189	44	44	5239.09	5500.78	189	52	52	5500.78	7467.83	189	83	83	7467.83	6069.23	12644.8	189	382	382	12644.8	15598.1	189	657	657	15598.1	11361.8	189	394	394	11361.8	13201.6	12558.5	189	421	421	12558.5	13285.2
Gr33483	GrSP1964	-1.0337	1	1.79769e+308	0.387394	-1.79769e+308	0.206624	-1.79769e+308	0.186808	-10000	0.99	0	189	0	0	0	0	189	0	0	0	0	189	0	0	0	0	33.1017	189	1	1	33.1017	0	189	0	0	0	57.6739	189	2	2	57.6739	30.2585	0	189	0	0	0	0
Gr39100	GrSP1965	-1.15127	1	-1.00276	1	-1.11559	1	-1.15011	0.853402	-1.33	1	111.962	201	1	1	111.962	99.4687	201	1	1	99.4687	169.205	201	2	2	169.205	126.878	124.502	201	4	4	124.502	178.592	201	8	8	178.592	216.923	201	8	8	216.923	173.339	196.345	201	7	7	196.345	116.476
Gr43889	GrSP1966	-4.57496	0.793755	-1.36125	1	-1.79769e+308	0.495118	-1.79769e+308	0.458274	-10000	0.99	0	225	0	0	0	0	225	0	0	0	0	225	0	0	0	0	0	225	0	0	0	59.8283	225	3	3	59.8283	24.223	225	1	1	24.223	28.0171	0	225	0	0	0	52.0259
Gr46323	GrSP1967	2.75878	0.793755	4.20267	0.734197	-1.79769e+308	0.377282	-1.79769e+308	0.348317	-10000	0.4	0	210	0	0	0	0	210	0	0	0	0	210	0	0	0	0	89.3745	210	3	3	89.3745	21.3672	210	1	1	21.3672	0	210	0	0	0	36.9139	0	210	0	0	0	27.871
Gr48630	GrSP1968	1	1	1.79769e+308	0.734197	1.79769e+308	5.43228e-11	1.79769e+308	0.301336	1	1	120.991	186	1	1	120.991	0	186	0	0	0	274.275	186	3	3	274.275	131.755	0	186	0	0	0	0	186	0	0	0	29.3021	186	1	1	29.3021	9.76736	0	186	0	0	0	0
Gr61576	GrSP1969	1.5074	1	1.36476	1	-1.79769e+308	0.380668	-1.79769e+308	0.349399	-10000	0.99	0	198	0	0	0	0	198	0	0	0	0	198	0	0	0	0	63.1941	198	2	2	63.1941	0	198	0	0	0	27.5262	198	1	1	27.5262	30.2401	0	198	0	0	0	29.5602
Gr33864	GrSP197	1.16477	1	1	1	-1.79769e+308	0.553375	-1.79769e+308	0.5392	1	1	0	111	0	0	0	0	111	0	0	0	0	111	0	0	0	0	0	111	0	0	0	0	111	0	0	0	0	111	0	0	0	0	0	111	0	0	0	0
Gr82616	GrSP1970	1	1	1	1	1	1	1	1	-10000	0.99	0	186	0	0	0	0	186	0	0	0	0	186	0	0	0	0	0	186	0	0	0	0	186	0	0	0	0	186	0	0	0	0	0	186	0	0	0	0
Gr18155	GrSP1971	-1.75277	1	-1.48162	0.734197	2.30838	0.414125	-1.65048	0.966701	-10000	0.99	0	189	0	0	0	211.568	189	2	2	211.568	0	189	0	0	0	70.5228	165.508	189	5	5	165.508	94.9655	189	4	4	94.9655	144.185	189	5	5	144.185	134.886	268.471	189	9	9	268.471	278.71
Gr17136	GrSP1972	1.19812	1	1.59481	1	-1.79769e+308	0.00148753	-1.79769e+308	0.00116161	-10000	0.4	0	198	0	0	0	0	198	0	0	0	0	198	0	0	0	0	126.388	198	4	4	126.388	67.9867	198	3	3	67.9867	110.105	198	4	4	110.105	101.493	0	198	0	0	0	0
Gr26219	GrSP1973	-1.22565	1	-1.83418	2.04543e-11	3.15342	0.0254763	1.51665	0.734118	1.92	1	107.163	210	1	1	107.163	476.029	210	5	5	476.029	809.765	210	10	10	809.765	464.319	178.749	210	6	6	178.749	213.672	210	10	10	213.672	155.72	210	6	6	155.72	182.714	349.013	210	13	13	349.013	334.452
Gr33375	GrSP1974	1	1	4.64916	0.734197	1	1	1.79769e+308	0.5392	1	1	0	192	0	0	0	0	192	0	0	0	88.5681	192	1	1	88.5681	29.5227	0	192	0	0	0	46.7409	192	2	2	46.7409	85.1591	192	3	3	85.1591	43.9667	0	192	0	0	0	30.4839
Gr4763	GrSP1975	-1.20609	0.000274804	-1.13153	0.314872	-1.48562	0.0204057	-2.18118	0.00125053	1.15	1	357.211	189	3	3	357.211	1163.63	189	11	11	1163.63	809.765	189	9	9	809.765	776.867	1754.39	189	53	53	1754.39	1994.28	189	84	84	1994.28	1643.71	189	57	57	1643.71	1797.46	2058.28	189	69	69	2058.28	2198.71
Gr50566	GrSP1976	-1.50116	1	1.63308	1	-1.79769e+308	0.553375	-1.79769e+308	0.5392	-10000	0.99	0	201	0	0	0	0	201	0	0	0	0	201	0	0	0	0	62.2509	201	2	2	62.2509	0	201	0	0	0	0	201	0	0	0	20.7503	0	201	0	0	0	0
Gr54979	GrSP1977	1.27119	1	-1.79769e+308	0	-1.79769e+308	0.553375	-1.79769e+308	0.5392	-10000	0.99	0	219	0	0	0	0	219	0	0	0	0	219	0	0	0	0	0	219	0	0	0	0	219	0	0	0	0	219	0	0	0	0	25.7438	219	1	1	25.7438	26.7256
Gr61867	GrSP1978	3.49455	1	-1.18635	1	532.905	0.553375	712.732	0.5392	64.84	0.41	0	192	0	0	0	11350.3	192	109	109	11350.3	1859.93	192	21	21	1859.93	4403.41	0	192	0	0	0	23.3704	192	1	1	23.3704	0	192	0	0	0	7.79014	29.3641	192	1	1	29.3641	0
Gr70386	GrSP1979	-1.77385	1	-5.35019	0.734197	4.13576	0.745456	-1.79769e+308	0.248005	-10000	0.99	0	213	0	0	0	0	213	0	0	0	0	213	0	0	0	0	0	213	0	0	0	0	213	0	0	0	25.5877	213	1	1	25.5877	8.52924	105.876	213	4	4	105.876	0
Gr34285	GrSP198	2.04111	0.942775	-1.79769e+308	0.442919	-1.79769e+308	0.553375	-1.79769e+308	0.5392	1	1	0	120	0	0	0	0	120	0	0	0	0	120	0	0	0	0	0	120	0	0	0	0	120	0	0	0	0	120	0	0	0	0	46.9825	120	1	1	46.9825	97.5486
Gr92831	GrSP1980	1	1	1	1	1	1	1.79769e+308	0.000113906	1	1	7501.43	261	87	87	7501.43	4213.13	261	55	55	4213.13	3453.14	261	53	53	3453.14	5055.9	0	261	0	0	0	0	261	0	0	0	0	261	0	0	0	0	0	261	0	0	0	0
Gr93306	GrSP1981	1	1	1	1	1	1	1.79769e+308	0.00113477	1	1	127.143	177	1	1	127.143	225.912	177	2	2	225.912	96.0738	177	1	1	96.0738	149.71	0	177	0	0	0	0	177	0	0	0	0	177	0	0	0	0	0	177	0	0	0	0
Gr94078	GrSP1982	1	1	1	1	1	1	1.79769e+308	0.178054	1	1	111.962	201	1	1	111.962	99.4687	201	1	1	99.4687	0	201	0	0	0	70.4767	0	201	0	0	0	0	201	0	0	0	0	201	0	0	0	0	0	201	0	0	0	0
Gr18600	GrSP1983	1.9207	0.806617	7.4229	2.96275e-10	-2.7315	0.553375	-1.79769e+308	0.0284153	-10000	0.92	0	207	0	0	0	0	207	0	0	0	0	207	0	0	0	0	483.572	207	16	16	483.572	325.154	207	15	15	325.154	394.941	207	15	15	394.941	401.222	27.2362	207	1	1	27.2362	28.275
Gr23356	GrSP1984	1.34116	1	-2.72338	0.734197	-1.44759	1	-1.01224	1	2.31	1	98.703	228	1	1	98.703	0	228	0	0	0	149.167	228	2	2	149.167	82.6234	0	228	0	0	0	19.6804	228	1	1	19.6804	23.9043	228	1	1	23.9043	14.5282	49.4553	228	2	2	49.4553	77.0121
Gr35125	GrSP1985	1	1	1	1	1	1	1	1	1	1	0	198	0	0	0	0	198	0	0	0	0	198	0	0	0	0	0	198	0	0	0	0	198	0	0	0	0	198	0	0	0	0	0	198	0	0	0	0
Gr37289	GrSP1986	2.32966	1	-1.79769e+308	0.734197	-1.79769e+308	0.553375	5.61044	0.689616	-10000	0.99	0	201	0	0	0	99.4687	201	1	1	99.4687	0	201	0	0	0	33.1562	0	201	0	0	0	0	201	0	0	0	0	201	0	0	0	0	28.0493	201	1	1	28.0493	0
Gr45537	GrSP1987	-2.95298	0.274142	-1.44395	0.867028	-1.60781	0.900519	1.59682	1	-10000	0.4	0	192	0	0	0	312.394	192	3	3	312.394	0	192	0	0	0	104.131	65.1689	192	2	2	65.1689	23.3704	192	1	1	23.3704	56.7728	192	2	2	56.7728	48.4374	117.456	192	4	4	117.456	60.9679
Gr58616	GrSP1988	-1.59821	0.877421	-1.09884	1	-1.79769e+308	0.043891	-1.79769e+308	0.0371386	-10000	0.14	0	219	0	0	0	0	219	0	0	0	0	219	0	0	0	0	85.7016	219	3	3	85.7016	20.4891	219	1	1	20.4891	24.8867	219	1	1	24.8867	43.6925	77.2315	219	3	3	77.2315	0
Gr7166	GrSP1989	-4.07683	1.53554e-05	-1.29989	0.723729	-1.79769e+308	1.84007e-12	-1.79769e+308	1.55849e-12	-10000	1.93e-13	0	210	0	0	0	0	210	0	0	0	0	210	0	0	0	0	178.749	210	6	6	178.749	106.836	210	5	5	106.836	207.626	210	8	8	207.626	164.404	214.777	210	8	8	214.777	195.097
Gr34335	GrSP199	-1.74001	0.863858	1.40768	1	1.73151	0.743623	-1.79769e+308	0.00132553	1	1	0	123	0	0	0	0	123	0	0	0	0	123	0	0	0	0	152.591	123	3	3	152.591	109.442	123	3	3	109.442	177.242	123	4	4	177.242	146.425	0	123	0	0	0	333.093
Gr73450	GrSP1990	-1.79769e+308	0.793755	1.00843	1	-1.79769e+308	0.553375	-1.79769e+308	0.5392	-10000	0.99	0	204	0	0	0	0	204	0	0	0	0	204	0	0	0	0	0	204	0	0	0	0	204	0	0	0	26.7166	204	1	1	26.7166	8.90553	27.6368	204	1	1	27.6368	0
Gr87759	GrSP1991	1	1	1	1	1.79769e+308	0.109311	1	1	1	1	0	222	0	0	0	0	222	0	0	0	0	222	0	0	0	0	0	222	0	0	0	0	222	0	0	0	0	222	0	0	0	0	0	222	0	0	0	0
Gr18481	GrSP1992	1.03383	1	1.05956	1	-1.79769e+308	0.206624	-2.66701	0.557888	-10000	0.4	217.433	207	2	2	217.433	0	207	0	0	0	0	207	0	0	0	72.4775	181.34	207	6	6	181.34	216.769	207	10	10	216.769	105.318	207	4	4	105.318	167.809	326.835	207	12	12	326.835	56.5499
Gr26671	GrSP1993	1.03297	1	1.01152	1	-2.36072	0.110837	-1.9575	0.280707	-10000	0.000246	0	216	0	0	0	185.122	216	2	2	185.122	314.909	216	4	4	314.909	166.677	318.604	216	11	11	318.604	373.927	216	18	18	373.927	580.344	216	23	23	580.344	424.291	443.724	216	17	17	443.724	406.453
Gr64086	GrSP1994	1.16476	1	-1.79769e+308	0.0334868	-1.79769e+308	0.553375	-1.79769e+308	0.5392	1	1	0	201	0	0	0	0	201	0	0	0	0	201	0	0	0	0	0	201	0	0	0	0	201	0	0	0	0	201	0	0	0	0	84.1478	201	3	3	84.1478	29.119
Gr65588	GrSP1995	-3.62442	0.793755	1.74485	1	-1.79769e+308	0.275769	-1.79769e+308	0.248005	-10000	0.4	0	210	0	0	0	0	210	0	0	0	0	210	0	0	0	0	59.583	210	2	2	59.583	0	210	0	0	0	77.8598	210	3	3	77.8598	45.8143	0	210	0	0	0	83.6131
Gr70960	GrSP1996	-1.17917	1	-1.38283	1	-1.79769e+308	0.553375	-1.79769e+308	0.5392	1	1	0	228	0	0	0	0	228	0	0	0	0	228	0	0	0	0	0	228	0	0	0	0	228	0	0	0	23.9043	228	1	1	23.9043	7.96811	0	228	0	0	0	0
Gr92928	GrSP1997	1	1	1	1	1	1	1.79769e+308	0.178054	1	1	110.315	204	1	1	110.315	98.0059	204	1	1	98.0059	0	204	0	0	0	69.4403	0	204	0	0	0	0	204	0	0	0	0	204	0	0	0	0	0	204	0	0	0	0
Gr93264	GrSP1998	1	1	1	1	1	1	1.79769e+308	0.374645	1	1	97.4211	231	1	1	97.4211	0	231	0	0	0	294.46	231	4	4	294.46	130.627	0	231	0	0	0	0	231	0	0	0	0	231	0	0	0	0	0	231	0	0	0	0
Gr95004	GrSP1999	1	1	1	1	1	1	1.79769e+308	0.5392	1	1	96.1721	234	1	1	96.1721	0	234	0	0	0	0	234	0	0	0	32.0574	0	234	0	0	0	0	234	0	0	0	0	234	0	0	0	0	0	234	0	0	0	0
Gr12074	GrSP2	1.22357	1	-1.79769e+308	0.734197	-1.79769e+308	0.553375	-1.79769e+308	0.5392	1	1	0	111	0	0	0	0	111	0	0	0	0	111	0	0	0	0	0	111	0	0	0	0	111	0	0	0	0	111	0	0	0	0	0	111	0	0	0	52.729
Gr32120	GrSP20	1	1	1	1	1	1	1	1	1	1	0	117	0	0	0	0	117	0	0	0	0	117	0	0	0	0	0	117	0	0	0	0	117	0	0	0	0	117	0	0	0	0	0	117	0	0	0	0
Gr36836	GrSP200	1	1	1	1	1	1	1	1	1	1	0	111	0	0	0	0	111	0	0	0	0	111	0	0	0	0	0	111	0	0	0	0	111	0	0	0	0	111	0	0	0	0	0	111	0	0	0	0
Gr12312	GrSP2000	-1.34403	0.987453	-1.00531	1	-1.79769e+308	0.00149739	-11.5517	0.0065806	-10000	0.22	0	207	0	0	0	0	207	0	0	0	82.1501	207	1	1	82.1501	27.3834	211.563	207	7	7	211.563	303.477	207	14	14	303.477	236.965	207	9	9	236.965	250.668	299.599	207	11	11	299.599	113.1
Gr20606	GrSP2001	-2.0654	1	11.4689	6.88462e-16	4352.11	0.000389992	5657.11	1.87649e-14	-10000	0.4	64491.4	216	619	619	64491.4	69420.8	216	750	750	69420.8	92110.8	216	1170	1170	92110.8	75341	347.568	216	12	12	347.568	270.058	216	13	13	270.058	252.323	216	10	10	252.323	289.983	26.1014	216	1	1	26.1014	54.1937
Gr21544	GrSP2002	-1.27049	0.793755	-1.11451	1	1.63928	0.62802	-13.1933	4.98768e-08	-10000	1.3e-24	0	198	0	0	0	0	198	0	0	0	85.8842	198	1	1	85.8842	28.6281	442.359	198	14	14	442.359	498.569	198	22	22	498.569	385.367	198	14	14	385.367	442.098	654.908	198	23	23	654.908	502.523
Gr23995	GrSP2003	1.24167	1	-2.95684	0.000439873	-1.79769e+308	0.000795228	-1.79769e+308	0.000632015	1.38	1	0	192	0	0	0	0	192	0	0	0	0	192	0	0	0	0	130.338	192	4	4	130.338	186.963	192	8	8	186.963	170.318	192	6	6	170.318	162.54	616.645	192	21	21	616.645	365.807
Gr34972	GrSP2004	-2.21369	0.624581	1.35504	1	-1.79769e+308	2.87243e-05	-1.08115	1	-10000	0.71	0	192	0	0	0	312.394	192	3	3	312.394	0	192	0	0	0	104.131	228.091	192	7	7	228.091	93.4817	192	4	4	93.4817	85.1591	192	3	3	85.1591	135.577	88.0922	192	3	3	88.0922	60.9679
Gr4864	GrSP2005	1.08069	0.793755	1.4186	0.00370231	-1.6711	0.204009	-2.22085	0.000320542	1.32	1	454.632	198	4	4	454.632	1110.73	198	11	11	1110.73	601.189	198	7	7	601.189	722.185	1801.03	198	57	57	1801.03	1563.69	198	69	69	1563.69	1486.41	198	54	54	1486.41	1617.05	1395.24	198	49	49	1395.24	1123.29
Gr50491	GrSP2006	-1.18482	1	-1.31807	1	-1.79769e+308	0.289161	-1.79769e+308	0.26292	-10000	0.99	0	219	0	0	0	0	219	0	0	0	0	219	0	0	0	0	0	219	0	0	0	40.9783	219	2	2	40.9783	74.6601	219	3	3	74.6601	38.5461	0	219	0	0	0	53.4513
Gr53093	GrSP2007	1	1	1	1	1.79769e+308	0.553375	1.79769e+308	0.5392	1	1	115.407	195	1	1	115.407	0	195	0	0	0	0	195	0	0	0	38.4688	0	195	0	0	0	0	195	0	0	0	0	195	0	0	0	0	0	195	0	0	0	0
Gr60290	GrSP2008	1.22363	1	-1.22481	1	-1.79769e+308	0.553375	-1.79769e+308	0.5392	-10000	0.99	0	198	0	0	0	0	198	0	0	0	0	198	0	0	0	0	63.1941	198	2	2	63.1941	0	198	0	0	0	0	198	0	0	0	21.0647	0	198	0	0	0	0
Gr63916	GrSP2009	-1.17889	1	-2.40389	1	-1.79769e+308	0.553375	7.55735	0.295714	1	1	117.21	192	1	1	117.21	0	192	0	0	0	88.5681	192	1	1	88.5681	68.5926	0	192	0	0	0	23.3704	192	1	1	23.3704	0	192	0	0	0	7.79014	0	192	0	0	0	60.9679
Gr40689	GrSP201	1	1	1	1	1	1	1	1	1	1	0	168	0	0	0	0	168	0	0	0	0	168	0	0	0	0	0	168	0	0	0	0	168	0	0	0	0	168	0	0	0	0	0	168	0	0	0	0
Gr45134	GrSP2010	1.16006	1	3.49052	0.734197	-2.19246	0.85179	-3.43634	0.620097	1.5	1	0	222	0	0	0	90.0595	222	1	1	90.0595	0	222	0	0	0	30.0198	0	222	0	0	0	60.6368	222	3	3	60.6368	24.5504	222	1	1	24.5504	28.3957	0	222	0	0	0	26.3645
Gr51881	GrSP2011	1	1	1.79769e+308	0.734197	1	1	1	1	1	1	0	201	0	0	0	0	201	0	0	0	0	201	0	0	0	0	0	201	0	0	0	22.324	201	1	1	22.324	0	201	0	0	0	7.44133	0	201	0	0	0	0
Gr75048	GrSP2012	-1.79769e+308	0.450371	-1.79769e+308	0.734197	-1.13535	1	1.60624	0.913682	2.74	1	0	225	0	0	0	177.717	225	2	2	177.717	75.5781	225	1	1	75.5781	84.4318	0	225	0	0	0	0	225	0	0	0	0	225	0	0	0	0	0	225	0	0	0	52.0259
Gr20694	GrSP2013	1.75588	0.684143	1.53627	4.9533e-06	3.27329	0.130128	-4.65736	0.090175	1	1	0	192	0	0	0	0	192	0	0	0	88.5681	192	1	1	88.5681	29.5227	358.429	192	11	11	358.429	327.186	192	14	14	327.186	312.25	192	11	11	312.25	332.622	264.277	192	9	9	264.277	213.388
Gr27031	GrSP2014	1.79769e+308	0.578716	-1.08076	1	1	1	1	1	1	1	0	207	0	0	0	0	207	0	0	0	0	207	0	0	0	0	0	207	0	0	0	21.6769	207	1	1	21.6769	26.3294	207	1	1	26.3294	16.0021	54.4725	207	2	2	54.4725	0
Gr31858	GrSP2015	-1.65187	1	-1.28536	1	-1.79769e+308	0.553375	-1.79769e+308	0.5392	-10000	0.99	0	186	0	0	0	0	186	0	0	0	0	186	0	0	0	0	33.6356	186	1	1	33.6356	24.1243	186	1	1	24.1243	87.9062	186	3	3	87.9062	48.5554	60.6226	186	2	2	60.6226	94.4019
Gr33312	GrSP2016	1.79769e+308	0.793755	-1.79769e+308	0.734197	1	1	1	1	1	1	0	210	0	0	0	0	210	0	0	0	0	210	0	0	0	0	0	210	0	0	0	0	210	0	0	0	0	210	0	0	0	0	0	210	0	0	0	55.7421
Gr36225	GrSP2017	-2.40333	0.793755	4.21146	0.467956	-1.79769e+308	0.0361355	-1.79769e+308	0.0307044	-10000	0.87	0	207	0	0	0	0	207	0	0	0	0	207	0	0	0	0	120.893	207	4	4	120.893	21.6769	207	1	1	21.6769	78.9882	207	3	3	78.9882	73.8527	54.4725	207	2	2	54.4725	0
Gr38321	GrSP2018	1	1	-4.39071	0.954763	1	1	1	1	1	1	0	219	0	0	0	0	219	0	0	0	0	219	0	0	0	0	28.5672	219	1	1	28.5672	0	219	0	0	0	0	219	0	0	0	9.5224	128.719	219	5	5	128.719	0
Gr4202	GrSP2019	1.56738	0.00022863	5.7879	3.09882e-10	1.25748	0.33251	1.97886	6.12647e-10	3.76	1.12e-06	37619.1	201	336	336	37619.1	38593.8	201	388	388	38593.8	31641.3	201	374	374	31641.3	35951.4	33304.2	201	1070	1070	33304.2	27592.5	201	1236	1236	27592.5	21366.9	201	788	788	21366.9	27421.2	4768.37	201	170	170	4768.37	4833.75
Gr42665	GrSP202	1	1	1	1	1	1	1	1	1	1	0	108	0	0	0	0	108	0	0	0	0	108	0	0	0	0	0	108	0	0	0	0	108	0	0	0	0	108	0	0	0	0	0	108	0	0	0	0
Gr67499	GrSP2020	1.2013	1	-3.36602	0.734197	-1.79769e+308	0.380668	-1.79769e+308	0.349399	10.58	1	0	192	0	0	0	0	192	0	0	0	0	192	0	0	0	0	0	192	0	0	0	0	192	0	0	0	28.3864	192	1	1	28.3864	9.46213	58.7281	192	2	2	58.7281	0
Gr7398	GrSP2021	1.04768	1	1.29309	0.903697	-1.02997	1	-1.79769e+308	0.00124765	3.21	1	0	201	0	0	0	0	201	0	0	0	0	201	0	0	0	0	124.502	201	4	4	124.502	156.268	201	7	7	156.268	298.269	201	11	11	298.269	193.013	140.246	201	5	5	140.246	174.714
Gr95736	GrSP2022	1	1	1	1	1	1	1.79769e+308	0.301336	1	1	93.7678	240	1	1	93.7678	0	240	0	0	0	212.563	240	3	3	212.563	102.11	0	240	0	0	0	0	240	0	0	0	0	240	0	0	0	0	0	240	0	0	0	0
Gr12532	GrSP2023	-1.46726	0.288208	-1.30312	1	-1.79769e+308	2.29006e-18	-1.79769e+308	1.88718e-18	3.9	1	0	252	0	0	0	0	252	0	0	0	0	252	0	0	0	0	24.8263	252	1	1	24.8263	89.0302	252	5	5	89.0302	43.2554	252	2	2	43.2554	52.3706	44.7452	252	2	2	44.7452	46.4517
Gr26119	GrSP2024	-3.19472	0.0463326	-1.3141	1	-1.29415	1	-2.0873	0.334442	-10000	0.00483	107.163	210	0	1	107.163	0	210	0	0	0	80.9765	210	1	1	80.9765	62.7132	59.583	210	2	2	59.583	106.836	210	4	5	106.836	103.813	210	3	4	103.813	90.0774	214.777	210	7	8	214.777	83.6131
Gr22590	GrSP2025	-1.61459	0.793755	1.18329	1	-1.79769e+308	0.00740064	-2.96608	0.191053	-10000	0.32	108.716	207	1	1	108.716	0	207	0	0	0	82.1501	207	1	1	82.1501	63.6221	120.893	207	4	4	120.893	65.0308	207	3	3	65.0308	131.647	207	5	5	131.647	105.857	27.2362	207	1	1	27.2362	141.375
Gr1934	GrSP2026	1.04542	1	3.00219	9.15663e-17	-1.45879	0.904479	-8.28659	0.000697758	-1.22	1	0	189	0	0	0	105.784	189	1	1	105.784	0	189	0	0	0	35.2614	364.118	189	11	11	364.118	427.345	189	18	18	427.345	346.044	189	12	12	346.044	379.169	119.321	189	4	4	119.321	154.839
Gr28895	GrSP2027	-1.65184	1	1.33776	1	-1.79769e+308	0.553375	2.02643	0.761286	-10000	0.99	100.019	225	1	1	100.019	88.8587	225	1	1	88.8587	0	225	0	0	0	62.9592	0	225	0	0	0	39.8855	225	2	2	39.8855	24.223	225	1	1	24.223	21.3695	25.0573	225	1	1	25.0573	26.013
Gr32288	GrSP2028	-1.02169	1	1.2012	1	9.76864	0.216617	1.54012	1	13.86	0.5	0	207	0	0	0	193.171	207	2	2	193.171	0	207	0	0	0	64.3903	241.786	207	8	8	241.786	173.415	207	8	8	173.415	26.3294	207	1	1	26.3294	147.177	54.4725	207	2	2	54.4725	141.375
Gr50517	GrSP2029	-1.47742	1	-3.37673	0.209115	-1.79769e+308	0.206624	-1.79769e+308	0.186808	-10000	0.99	0	219	0	0	0	0	219	0	0	0	0	219	0	0	0	0	0	219	0	0	0	0	219	0	0	0	24.8867	219	1	1	24.8867	8.29556	25.7438	219	1	1	25.7438	26.7256
Gr4280	GrSP203	1.75867	2.05787e-06	3.02867	0.000136941	-1.79769e+308	3.84102e-176	-4.76488	1.79661e-07	-2.45	1	153.09	147	1	1	153.09	408.025	147	2	3	408.025	0	147	0	0	0	187.038	1276.78	147	21	30	1276.78	1862	147	47	61	1862	1334.74	147	33	36	1334.74	1491.17	498.59	147	10	13	498.59	358.342
Gr69428	GrSP2030	-1.79769e+308	0.793755	-1.79769e+308	0.320788	-1.79769e+308	0.553375	-1.79769e+308	0.5392	-10000	0.99	0	207	0	0	0	0	207	0	0	0	0	207	0	0	0	0	0	207	0	0	0	0	207	0	0	0	0	207	0	0	0	0	0	207	0	0	0	28.275
Gr73308	GrSP2031	-2.29492	1	-1.00504	1	-1.79769e+308	0.553375	-1.79769e+308	0.5392	-10000	0.99	0	216	0	0	0	0	216	0	0	0	0	216	0	0	0	0	0	216	0	0	0	0	216	0	0	0	25.2323	216	1	1	25.2323	8.41078	0	216	0	0	0	27.0968
Gr21975	GrSP2032	-11.0934	0.0400471	1.79769e+308	0.734197	-1.79769e+308	0.00388193	-8.34108	0.0239309	-10000	8.05e-06	0	258	0	0	0	0	258	0	0	0	65.9111	258	1	1	65.9111	21.9704	0	258	0	0	0	0	258	0	0	0	21.1247	258	1	1	21.1247	7.04158	0	258	0	0	0	0
Gr2226	GrSP2033	-1.15745	0.435681	-1.30061	0.308989	-13.0259	2.31867e-51	-24.6664	6.22664e-64	-5.22	0.000377	200.038	225	2	2	200.038	444.293	225	5	5	444.293	151.156	225	2	2	151.156	265.163	4143.01	225	149	149	4143.01	6401.63	225	321	321	6401.63	5522.85	225	228	228	5522.85	5355.83	7767.77	225	310	310	7767.77	6581.28
Gr27764	GrSP2034	-1.2431	1	-1.81497	0.734197	-1.79769e+308	0.0560472	-1.0922	1	-10000	0.4	113.658	198	1	1	113.658	0	198	0	0	0	85.8842	198	1	1	85.8842	66.514	0	198	0	0	0	67.9867	198	3	3	67.9867	27.5262	198	1	1	27.5262	31.8376	85.4227	198	3	3	85.4227	59.1204
Gr32721	GrSP2035	2.43389	0.928927	1.79769e+308	0.307779	10.6431	0.285224	-1.79769e+308	0.5392	1	1	0	207	0	0	0	0	207	0	0	0	0	207	0	0	0	0	0	207	0	0	0	21.6769	207	1	1	21.6769	26.3294	207	1	1	26.3294	16.0021	0	207	0	0	0	0
Gr6556	GrSP2036	-1.04948	0.793755	-1.13886	0.078049	-1.1186	0.8759	-1.61603	0.000926555	1.18	0.98	4286.53	210	40	40	4286.53	6283.58	210	66	66	6283.58	3967.85	210	49	49	3967.85	4845.99	6792.46	210	228	228	6792.46	6089.67	210	285	285	6089.67	6955.47	210	268	268	6955.47	6612.53	7409.81	210	276	276	7409.81	8556.41
Gr66988	GrSP2037	2.50404	0.917236	1.79769e+308	0.307779	-1.79769e+308	0.553375	-1.79769e+308	0.5392	1	1	0	204	0	0	0	0	204	0	0	0	0	204	0	0	0	0	30.6677	204	1	1	30.6677	0	204	0	0	0	26.7166	204	1	1	26.7166	19.1281	0	204	0	0	0	0
Gr35131	GrSP2038	-1.79769e+308	0.793755	1.79769e+308	0.00159826	-1.79769e+308	0.553375	-1.79769e+308	0.5392	1	1	0	195	0	0	0	0	195	0	0	0	0	195	0	0	0	0	288.748	195	9	9	288.748	368.174	195	16	16	368.174	139.748	195	5	5	139.748	265.557	0	195	0	0	0	0
Gr38659	GrSP2039	1	1	-1.58524	0.734197	1	1	1	1	1	1	0	210	0	0	0	0	210	0	0	0	0	210	0	0	0	0	29.7915	210	1	1	29.7915	0	210	0	0	0	25.9533	210	1	1	25.9533	18.5816	26.8471	210	1	1	26.8471	27.871
Gr4296	GrSP204	1.5614	0.342159	4.95686	2.90733e-24	-22.2539	5.69594e-05	-17.6877	3.68931e-05	-10000	0.22	153.09	147	1	1	153.09	272.016	147	2	2	272.016	115.681	147	1	1	115.681	180.262	4638.96	147	85	109	4638.96	5128.14	147	137	168	5128.14	5858.02	147	138	158	5858.02	5208.38	1150.59	147	27	30	1150.59	875.947
Gr31782	GrSP2040	-1.56416	1	-1.20253	1	-1.79769e+308	0.410369	1.01437	1	-10000	0.99	0	225	0	0	0	177.717	225	2	2	177.717	0	225	0	0	0	59.2391	0	225	0	0	0	19.9428	225	1	1	19.9428	0	225	0	0	0	6.64759	0	225	0	0	0	26.013
Gr57180	GrSP2041	1	1	1.79769e+308	0.320788	1.79769e+308	0.553375	1.79769e+308	0.5392	1	1	0	219	0	0	0	0	219	0	0	0	77.6487	219	1	1	77.6487	25.8829	28.5672	219	1	1	28.5672	20.4891	219	1	1	20.4891	0	219	0	0	0	16.3521	0	219	0	0	0	0
Gr68388	GrSP2042	-1.79769e+308	0.793755	-1.79769e+308	0.734197	-1.79769e+308	0.553375	-1.79769e+308	0.5392	1	1	0	207	0	0	0	0	207	0	0	0	0	207	0	0	0	0	0	207	0	0	0	0	207	0	0	0	0	207	0	0	0	0	27.2362	207	1	1	27.2362	0
Gr69079	GrSP2043	-1.79769e+308	0.793755	-1.38283	1	-1.79769e+308	0.553375	-1.79769e+308	0.5392	1	1	0	228	0	0	0	0	228	0	0	0	0	228	0	0	0	0	0	228	0	0	0	0	228	0	0	0	23.9043	228	1	1	23.9043	7.96811	0	228	0	0	0	0
Gr71848	GrSP2044	-2.65753	0.793755	1.79769e+308	0.734197	-1.79769e+308	0.291473	-1.79769e+308	0.267051	1	1	0	204	0	0	0	0	204	0	0	0	0	204	0	0	0	0	0	204	0	0	0	0	204	0	0	0	26.7166	204	1	1	26.7166	8.90553	0	204	0	0	0	0
Gr72454	GrSP2045	1.79769e+308	0.578716	-1.79769e+308	0.734197	1	1	1	1	1	1	0	228	0	0	0	0	228	0	0	0	0	228	0	0	0	0	0	228	0	0	0	0	228	0	0	0	0	228	0	0	0	0	0	228	0	0	0	0
Gr7479	GrSP2046	-1.14576	0.793755	1.06181	1	1.825	0.101162	2.00197	0.000288239	1.92	0.86	12937.2	207	119	119	12937.2	9079.04	207	94	94	9079.04	9036.51	207	110	110	9036.51	10350.9	4533.49	207	150	150	4533.49	4898.98	207	226	226	4898.98	5687.15	207	216	216	5687.15	5039.87	4466.74	207	164	164	4466.74	4184.69
Gr7584	GrSP2047	-1.2534	0.793755	1.38452	0.459278	1.56988	0.001146	-8.46976	9.97407e-07	-1.09	1	0	225	0	0	0	177.717	225	2	2	177.717	0	225	0	0	0	59.2391	917.579	225	33	33	917.579	757.825	225	38	38	757.825	750.914	225	31	31	750.914	808.773	701.605	225	28	28	701.605	364.181
Gr85631	GrSP2048	1	1	1	1	1.79769e+308	0.410369	1	1	1	1	0	225	0	0	0	0	225	0	0	0	0	225	0	0	0	0	0	225	0	0	0	0	225	0	0	0	0	225	0	0	0	0	0	225	0	0	0	0
Gr93385	GrSP2049	1	1	1	1	1	1	1.79769e+308	0.178054	1	1	227.316	198	2	2	227.316	201.952	198	2	2	201.952	0	198	0	0	0	143.089	0	198	0	0	0	0	198	0	0	0	0	198	0	0	0	0	0	198	0	0	0	0
Gr43904	GrSP205	1	1	1.79769e+308	0.307779	1	1	1	1	1	1	0	126	0	0	0	0	126	0	0	0	0	126	0	0	0	0	0	126	0	0	0	71.2242	126	2	2	71.2242	86.5109	126	2	2	86.5109	52.5783	0	126	0	0	0	0
Gr93796	GrSP2050	1	1	1	1	1	1	1.79769e+308	0.000372892	1	1	178.605	252	2	2	178.605	79.3381	252	1	1	79.3381	202.441	252	3	3	202.441	153.462	0	252	0	0	0	0	252	0	0	0	0	252	0	0	0	0	0	252	0	0	0	0
Gr95506	GrSP2051	1	1	1	1	1	1	1	1	1	1	0	207	0	0	0	0	207	0	0	0	0	207	0	0	0	0	0	207	0	0	0	0	207	0	0	0	0	207	0	0	0	0	0	207	0	0	0	0
Gr13505	GrSP2052	-1.49456	0.450371	-1.1091	1	-5.08125	1.50858e-06	-3.91	2.86604e-06	-10000	0.01	281.303	240	3	3	281.303	0	240	0	0	0	212.563	240	3	3	212.563	164.622	260.676	240	10	10	260.676	299.141	240	16	16	299.141	136.255	240	6	6	136.255	232.024	281.895	240	12	12	281.895	268.259
Gr15647	GrSP2053	1.19043	0.793755	-1.46472	0.55492	1.42719	0.762125	-2.2623	0.0153345	2.37	0.11	227.316	198	2	2	227.316	100.976	198	1	1	100.976	343.537	198	4	4	343.537	223.943	473.956	198	15	15	473.956	543.894	198	24	24	543.894	302.788	198	11	11	302.788	440.212	654.908	198	23	23	654.908	502.523
Gr31804	GrSP2054	-1.10186	1	1.57993	0.980009	1.435	0.890763	1.72684	0.697954	2.01	1	223.923	201	2	2	223.923	298.406	201	3	3	298.406	0	201	0	0	0	174.11	62.2509	201	2	2	62.2509	156.268	201	7	7	156.268	27.1153	201	1	1	27.1153	81.8781	28.0493	201	1	1	28.0493	58.238
Gr37560	GrSP2055	1	1	1.79769e+308	0.734197	1	1	1	1	1	1	0	204	0	0	0	0	204	0	0	0	0	204	0	0	0	0	0	204	0	0	0	43.9914	204	2	2	43.9914	0	204	0	0	0	14.6638	0	204	0	0	0	0
Gr43858	GrSP2056	1.17943	1	2.25636	0.784462	-1.79769e+308	0.553375	-1.79769e+308	0.5392	-10000	0.99	0	207	0	0	0	0	207	0	0	0	0	207	0	0	0	0	90.6698	207	3	3	90.6698	0	207	0	0	0	52.6588	207	2	2	52.6588	47.7762	0	207	0	0	0	28.275
Gr52951	GrSP2057	1.79769e+308	0.793755	1	1	1	1	1.79769e+308	0.5392	1	1	0	204	0	0	0	98.0059	204	1	1	98.0059	0	204	0	0	0	32.6686	0	204	0	0	0	0	204	0	0	0	0	204	0	0	0	0	0	204	0	0	0	0
Gr5325	GrSP2058	-1.69933	0.0474793	-1.64401	4.29106e-08	-98.0912	1.248e-12	-272.935	7.22208e-13	-1.02	1	0	231	0	0	0	0	231	0	0	0	368.075	231	5	5	368.075	122.692	17847.8	231	654	659	17847.8	13228.3	231	679	681	13228.3	17742.6	231	748	752	17742.6	16272.9	26603.1	231	1088	1090	26603.1	30683.5
Gr56006	GrSP2059	-1.49982	1	1.79769e+308	0.734197	-1.79769e+308	0.00930558	1.06801	1	-10000	0.4	0	201	0	0	0	99.4687	201	1	1	99.4687	0	201	0	0	0	33.1562	0	201	0	0	0	22.324	201	1	1	22.324	0	201	0	0	0	7.44133	0	201	0	0	0	0
Gr44169	GrSP206	1.79769e+308	0.793755	-1.79769e+308	0.734197	1.79769e+308	0.553375	1	1	1	1	0	126	0	0	0	0	126	0	0	0	0	126	0	0	0	0	0	126	0	0	0	0	126	0	0	0	0	126	0	0	0	0	0	126	0	0	0	0
Gr67013	GrSP2060	1	1	1.13906	1	1	1	1	1	1	1	0	219	0	0	0	0	219	0	0	0	0	219	0	0	0	0	28.5672	219	1	1	28.5672	0	219	0	0	0	0	219	0	0	0	9.5224	25.7438	219	1	1	25.7438	0
Gr71659	GrSP2061	1	1	-3.00174	0.734197	1	1	1	1	1	1	0	225	0	0	0	0	225	0	0	0	0	225	0	0	0	0	0	225	0	0	0	0	225	0	0	0	24.223	225	1	1	24.223	8.07435	25.0573	225	1	1	25.0573	52.0259
Gr75426	GrSP2062	1	1	-1.79769e+308	0.442919	1	1	1	1	1	1	0	225	0	0	0	0	225	0	0	0	0	225	0	0	0	0	0	225	0	0	0	0	225	0	0	0	0	225	0	0	0	0	25.0573	225	1	1	25.0573	52.0259
Gr83800	GrSP2063	1	1	1	1	1.79769e+308	0.553375	1	1	1	1	0	198	0	0	0	0	198	0	0	0	0	198	0	0	0	0	0	198	0	0	0	0	198	0	0	0	0	198	0	0	0	0	0	198	0	0	0	0
Gr883	GrSP2064	2.88676	0.116711	-1.79574	0.473293	1.03301	1	3.38524	0.164216	-10000	0.4	105.654	213	1	1	105.654	375.459	213	4	4	375.459	239.508	213	3	3	239.508	240.207	58.7438	213	2	2	58.7438	105.332	213	5	5	105.332	127.939	213	5	5	127.939	97.338	132.345	213	5	5	132.345	274.785
Gr18122	GrSP2065	-3.53376	0.498247	-3.05354	0.301458	-1.79769e+308	0.0534849	-2.89023	0.287673	-1.65	1	223.923	201	2	2	223.923	99.4687	201	1	1	99.4687	169.205	201	2	2	169.205	164.199	31.1255	201	1	1	31.1255	22.324	201	1	1	22.324	81.346	201	3	3	81.346	44.9318	84.1478	201	3	3	84.1478	232.952
Gr19851	GrSP2066	-1.09302	1	-1.5423	0.734197	3.47586	0.0165869	-1.045	1	1.5	1	330.945	204	3	3	330.945	490.029	204	5	5	490.029	250.075	204	3	3	250.075	357.016	153.339	204	5	5	153.339	65.9871	204	3	3	65.9871	267.166	204	10	10	267.166	162.164	304.004	204	11	11	304.004	172.145
Gr36307	GrSP2067	-1.64917	1	-1.68733	0.734197	-1.79769e+308	0.250687	-1.79769e+308	0.227544	-10000	0.4	0	228	0	0	0	0	228	0	0	0	0	228	0	0	0	0	27.4395	228	1	1	27.4395	19.6804	228	1	1	19.6804	71.713	228	3	3	71.713	39.611	74.1829	228	3	3	74.1829	102.683
Gr36616	GrSP2068	3.91523	0.684143	1.42109	0.469324	-1.79769e+308	0.206624	4.3335	0.37616	-10000	0.99	0	198	0	0	0	100.976	198	1	1	100.976	85.8842	198	1	1	85.8842	62.2866	31.5971	198	1	1	31.5971	45.3245	198	2	2	45.3245	55.0524	198	2	2	55.0524	43.9913	28.4742	198	1	1	28.4742	29.5602
Gr55002	GrSP2069	1.79769e+308	0.793755	1.79769e+308	0.307779	1	1	1	1	10000	0.99	0	210	0	0	0	0	210	0	0	0	0	210	0	0	0	0	0	210	0	0	0	21.3672	210	1	1	21.3672	25.9533	210	1	1	25.9533	15.7735	0	210	0	0	0	0
Gr46051	GrSP207	-6.52701	0.25866	-3.58957	0.734197	-1.79769e+308	0.0167028	-1.79769e+308	0.0137173	1	1	0	117	0	0	0	0	117	0	0	0	0	117	0	0	0	0	0	117	0	0	0	38.3515	117	1	1	38.3515	0	117	0	0	0	12.7838	48.1872	117	1	1	48.1872	100.05
Gr63259	GrSP2070	1.48275	1	1.58009	0.734197	-1.79769e+308	0.206624	-1.79769e+308	0.186808	-10000	0.65	0	246	0	0	0	0	246	0	0	0	0	246	0	0	0	0	76.2953	246	3	3	76.2953	36.4807	246	2	2	36.4807	110.776	246	5	5	110.776	74.5174	68.7549	246	3	3	68.7549	47.5847
Gr12935	GrSP2071	-1.02637	1	-1.28507	0.760125	-2.86075	0.000694692	-2.92455	0.000437934	1.01	1	1269.47	195	11	11	1269.47	1025.29	195	10	10	1025.29	87.2055	195	1	1	87.2055	793.99	1700.41	195	53	53	1700.41	1863.88	195	81	81	1863.88	1621.08	195	58	58	1621.08	1728.46	2110.6	195	73	73	2110.6	3391.69
Gr1467	GrSP2072	-1.04161	1	-1.17714	1	-1.79769e+308	0.0533985	-1.41409	1	-10000	0.65	0	210	0	0	0	190.411	210	2	2	190.411	0	210	0	0	0	63.4705	59.583	210	2	2	59.583	128.203	210	6	6	128.203	311.439	210	12	12	311.439	166.409	107.389	210	4	4	107.389	250.839
Gr24013	GrSP2073	1.45095	1	5.04897	0.307675	4.88904	0.081042	6.82625	0.397166	-10000	0.4	0	210	0	0	0	285.617	210	3	3	285.617	566.836	210	7	7	566.836	284.151	29.7915	210	1	1	29.7915	128.203	210	6	6	128.203	103.813	210	4	4	103.813	87.2693	0	210	0	0	0	55.7421
Gr38153	GrSP2074	-1.79769e+308	0.793755	-1.79769e+308	0.734197	-1.79769e+308	0.553375	-1.79769e+308	0.5392	-10000	0.99	0	213	0	0	0	0	213	0	0	0	0	213	0	0	0	0	0	213	0	0	0	0	213	0	0	0	0	213	0	0	0	0	0	213	0	0	0	27.4785
Gr38785	GrSP2075	-1.06262	1	1.12384	1	-1.79769e+308	5.83139e-13	-1.79769e+308	4.96501e-13	1	1	0	234	0	0	0	0	234	0	0	0	0	234	0	0	0	0	26.736	234	1	1	26.736	0	234	0	0	0	0	234	0	0	0	8.91199	0	234	0	0	0	25.0125
Gr76983	GrSP2076	-1.79769e+308	0.793755	1	1	-1.79769e+308	0.553375	11.2214	0.612074	-10000	0.99	0	195	0	0	0	205.058	195	2	2	205.058	0	195	0	0	0	68.3528	0	195	0	0	0	0	195	0	0	0	0	195	0	0	0	0	0	195	0	0	0	0
Gr13010	GrSP2077	-1.04834	1	-1.03227	1	1.95831	2.31541e-06	1.08384	1	-9.61	0.000113	1480.54	228	15	15	1480.54	2806.06	228	32	32	2806.06	1342.51	228	18	18	1342.51	1876.37	1234.78	228	45	45	1234.78	1495.71	228	76	76	1495.71	1482.07	228	62	62	1482.07	1404.18	1656.75	228	67	67	1656.75	1540.24
Gr19359	GrSP2078	-1.3781	0.793755	1.24578	1	1.47597	0.975516	-1.95702	0.5392	-10000	3.45e-05	0	222	0	0	0	630.416	222	7	7	630.416	76.5994	222	1	1	76.5994	235.672	338.174	222	12	12	338.174	565.943	222	28	28	565.943	761.062	222	31	31	761.062	555.06	660.295	222	26	26	660.295	500.925
Gr14677	GrSP2079	1.28986	1	-2.6749	0.00988817	-1.79769e+308	0.0185796	-1.79769e+308	0.0154632	-10000	0.04	0	246	0	0	0	0	246	0	0	0	0	246	0	0	0	0	25.4318	246	1	1	25.4318	72.9613	246	4	4	72.9613	88.6209	246	4	4	88.6209	62.338	137.51	246	6	6	137.51	166.546
Gr46603	GrSP208	-1.79769e+308	0.262531	-1.79769e+308	0.734197	-1.79769e+308	0.104173	-1.79769e+308	0.0911485	1	1	0	117	0	0	0	0	117	0	0	0	0	117	0	0	0	0	0	117	0	0	0	0	117	0	0	0	0	117	0	0	0	0	96.3744	117	2	2	96.3744	0
Gr17756	GrSP2080	1.19673	0.211619	-1.13863	1	-5.25001	0.00049947	-16.4538	1.50187e-25	1.05	1	0	207	0	0	0	96.5855	207	1	1	96.5855	0	207	0	0	0	32.1952	664.912	207	22	22	664.912	758.692	207	35	35	758.692	789.882	207	30	30	789.882	737.829	762.615	207	28	28	762.615	706.874
Gr33773	GrSP2081	-1.32879	0.793755	-3.32845	0.734197	-1.79769e+308	3.89493e-06	-7.00787	0.00244344	1.01	1	0	213	0	0	0	93.8648	213	1	1	93.8648	0	213	0	0	0	31.2883	88.1157	213	3	3	88.1157	42.1326	213	2	2	42.1326	25.5877	213	1	1	25.5877	51.9454	132.345	213	5	5	132.345	0
Gr73843	GrSP2082	-1.79769e+308	0.793755	-1.79769e+308	0.320788	10.99	0.62495	-1.79769e+308	0.5392	18.24	1	0	201	0	0	0	0	201	0	0	0	0	201	0	0	0	0	0	201	0	0	0	0	201	0	0	0	0	201	0	0	0	0	0	201	0	0	0	29.119
Gr93988	GrSP2083	1	1	1	1	1	1	1.79769e+308	0.220165	1	1	0	210	0	0	0	190.411	210	2	2	190.411	323.906	210	4	4	323.906	171.439	0	210	0	0	0	0	210	0	0	0	0	210	0	0	0	0	0	210	0	0	0	0
Gr94318	GrSP2084	1	1	1	1	1	1	1.79769e+308	0	1	1	108.716	207	1	1	108.716	96.5855	207	1	1	96.5855	82.1501	207	1	1	82.1501	95.8173	0	207	0	0	0	0	207	0	0	0	0	207	0	0	0	0	0	207	0	0	0	0
Gr34075	GrSP2085	-1.79769e+308	0.450371	1.68638	1	35.2507	0.00254855	19.3314	0.185584	6.06	1	255.73	264	3	3	255.73	833.05	264	11	11	833.05	193.239	264	3	3	193.239	427.34	0	264	0	0	0	33.9933	264	2	2	33.9933	0	264	0	0	0	11.3311	21.3557	264	1	1	21.3557	0
Gr42750	GrSP2086	-3.05101	0.742024	-1.12331	1	-1.79769e+308	0.0489914	-1.79769e+308	0.0416148	-10000	0.71	0	225	0	0	0	0	225	0	0	0	0	225	0	0	0	0	111.222	225	4	4	111.222	59.8283	225	3	3	59.8283	24.223	225	1	1	24.223	65.091	50.1147	225	2	2	50.1147	182.091
Gr64990	GrSP2087	1.17304	1	1.79769e+308	0.734197	-1.79769e+308	0.553375	-1.79769e+308	0.5392	-10000	0.99	0	216	0	0	0	0	216	0	0	0	0	216	0	0	0	0	28.964	216	1	1	28.964	0	216	0	0	0	0	216	0	0	0	9.65466	0	216	0	0	0	0
Gr65345	GrSP2088	-1.79769e+308	0.579312	1.44633	1	-1.79769e+308	0.291473	-1.79769e+308	0.267051	1	1	0	237	0	0	0	0	237	0	0	0	0	237	0	0	0	0	0	237	0	0	0	0	237	0	0	0	45.9931	237	2	2	45.9931	15.331	0	237	0	0	0	0
Gr8860	GrSP2089	-1.40315	0.793755	1.34819	0.734197	1.17628	0.553375	-2.60655	0.37204	-1.09	1	394.812	228	4	4	394.812	0	228	0	0	0	0	228	0	0	0	131.604	274.395	228	10	10	274.395	216.484	228	11	11	216.484	310.756	228	13	13	310.756	267.212	296.732	228	12	12	296.732	154.024
Gr46794	GrSP209	-3.63093	0.793755	1.79769e+308	0.734197	-1.79769e+308	0.289161	-1.79769e+308	0.264115	1	1	0	147	0	0	0	0	147	0	0	0	0	147	0	0	0	0	0	147	0	0	0	0	147	0	0	0	37.0761	147	1	1	37.0761	12.3587	0	147	0	0	0	0
Gr93356	GrSP2090	1	1	1	1	1	1	1.79769e+308	0.203819	1	1	111.962	201	1	1	111.962	0	201	0	0	0	169.205	201	2	2	169.205	93.7221	0	201	0	0	0	0	201	0	0	0	0	201	0	0	0	0	0	201	0	0	0	0
Gr7546	GrSP2091	-1.02002	1	1.53419	0.562907	-1.14117	1	-1.30419	1	-1.09	1	304.112	222	3	3	304.112	0	222	0	0	0	153.199	222	2	2	153.199	152.437	535.442	222	19	19	535.442	384.033	222	19	19	384.033	294.605	222	12	12	294.605	404.693	253.959	222	10	10	253.959	184.551
Gr13538	GrSP2092	-1.1976	1	1.79769e+308	0.734197	-1.79769e+308	0.553375	-1.79769e+308	0.5392	-10000	0.99	0	276	0	0	0	0	276	0	0	0	0	276	0	0	0	0	22.6675	276	1	1	22.6675	0	276	0	0	0	0	276	0	0	0	7.55582	0	276	0	0	0	0
Gr14021	GrSP2093	-1.06408	1	-1.5688	0.734197	-2.71243	0.540258	-1.79769e+308	0.00915148	-10000	0.99	0	228	0	0	0	0	228	0	0	0	0	228	0	0	0	0	137.198	228	5	5	137.198	59.0411	228	3	3	59.0411	119.522	228	5	5	119.522	105.253	173.093	228	7	7	173.093	102.683
Gr22798	GrSP2094	-1.28783	1	1	1	-1.79769e+308	0.553375	-1.79769e+308	0.5392	-10000	0.99	0	222	0	0	0	0	222	0	0	0	0	222	0	0	0	0	0	222	0	0	0	0	222	0	0	0	0	222	0	0	0	0	0	222	0	0	0	0
Gr31115	GrSP2095	-1.77282	0.00023403	-1.71401	0.388997	-1.79769e+308	4.92678e-28	-2.42429	0.11497	-1.28	1	0	213	0	0	0	375.459	213	4	4	375.459	159.672	213	2	2	159.672	178.377	117.488	213	4	4	117.488	189.597	213	9	9	189.597	102.351	213	4	4	102.351	136.478	291.159	213	11	11	291.159	302.263
Gr44020	GrSP2096	1	1	1.83385	1	1	1	1.79769e+308	0.5392	1	1	0	219	0	0	0	0	219	0	0	0	155.297	219	2	2	155.297	51.7658	28.5672	219	1	1	28.5672	61.4674	219	3	3	61.4674	0	219	0	0	0	30.0115	51.4877	219	2	2	51.4877	0
Gr6088	GrSP2097	-1.11549	1	2.85992	0.798083	-1.79769e+308	0.204009	-1.79769e+308	0.179666	10.07	1	0	219	0	0	0	0	219	0	0	0	0	219	0	0	0	0	0	219	0	0	0	20.4891	219	1	1	20.4891	49.7734	219	2	2	49.7734	23.4208	25.7438	219	1	1	25.7438	0
Gr20612	GrSP2098	-1.06852	1	-4.35941	2.68952e-06	-4.20688	0.000376716	-4.64872	9.3112e-05	-10000	0.00554	101.371	222	1	1	101.371	0	222	0	0	0	76.5994	222	1	1	76.5994	59.3233	112.725	222	4	4	112.725	141.486	222	7	7	141.486	147.302	222	6	6	147.302	133.838	558.711	222	22	22	558.711	500.925
Gr4967	GrSP2099	-1.0294	1	-1.45685	0.545895	-1.26505	0.956424	-7.77481	1.95539e-11	2.54	1	98.703	228	1	1	98.703	0	228	0	0	0	74.5836	228	1	1	74.5836	57.7622	274.395	228	10	10	274.395	373.927	228	19	19	373.927	525.895	228	22	22	525.895	391.406	420.37	228	17	17	420.37	693.108
Gr32202	GrSP21	1	1	1	1	1	1	1	1	1	1	0	105	0	0	0	0	105	0	0	0	0	105	0	0	0	0	0	105	0	0	0	0	105	0	0	0	0	105	0	0	0	0	0	105	0	0	0	0
Gr47220	GrSP210	-1.79769e+308	0.793755	1	1	-1.79769e+308	0.553375	-1.79769e+308	0.5392	1	1	0	117	0	0	0	0	117	0	0	0	0	117	0	0	0	0	0	117	0	0	0	0	117	0	0	0	0	117	0	0	0	0	0	117	0	0	0	0
Gr64682	GrSP2100	11.8587	6.43229e-11	-2.81176	0.734197	-1.79769e+308	0.553375	-1.79769e+308	0.5392	1	1	0	219	0	0	0	0	219	0	0	0	0	219	0	0	0	0	28.5672	219	1	1	28.5672	0	219	0	0	0	24.8867	219	1	1	24.8867	17.818	77.2315	219	3	3	77.2315	80.1769
Gr93786	GrSP2101	1	1	1	1	1	1	1.79769e+308	0.19396	1	1	506.853	222	5	5	506.853	180.119	222	2	2	180.119	1378.79	222	18	18	1378.79	688.587	0	222	0	0	0	0	222	0	0	0	0	222	0	0	0	0	0	222	0	0	0	0
Gr20044	GrSP2102	1.17788	0.793755	-1.10278	1	-2.02323	0.00161728	-3.12135	0.00303198	1.28	1	0	237	0	0	0	253.079	237	3	3	253.079	215.254	237	3	3	215.254	156.111	712.734	237	27	27	712.734	454.392	237	24	24	454.392	436.935	237	19	19	436.935	534.687	570.927	237	24	24	570.927	518.613
Gr23282	GrSP2103	-2.23293	0.893994	1.79769e+308	0.734197	-1.79769e+308	0.110837	-1.79769e+308	0.0973804	-10000	0.4	0	228	0	0	0	0	228	0	0	0	0	228	0	0	0	0	0	228	0	0	0	19.6804	228	1	1	19.6804	0	228	0	0	0	6.56012	0	228	0	0	0	0
Gr41683	GrSP2104	-5.74736	0.168379	-1.2874	1	-1.79769e+308	0.00237106	-1.79769e+308	0.00188304	-10000	0.99	0	234	0	0	0	0	234	0	0	0	0	234	0	0	0	0	0	234	0	0	0	38.3515	234	2	2	38.3515	69.8742	234	3	3	69.8742	36.0752	24.0936	234	1	1	24.0936	125.062
Gr46850	GrSP2105	-1.61759	1	-1.63823	1	-1.79769e+308	0.130128	-1.79769e+308	0.115101	-10000	0.99	0	240	0	0	0	0	240	0	0	0	0	240	0	0	0	0	26.0676	240	1	1	26.0676	0	240	0	0	0	90.8364	240	4	4	90.8364	38.968	23.4913	240	1	1	23.4913	146.323
Gr58450	GrSP2106	1.79769e+308	0.793755	1.79769e+308	0.734197	1	1	1	1	-10000	0.99	0	219	0	0	0	0	219	0	0	0	0	219	0	0	0	0	0	219	0	0	0	20.4891	219	1	1	20.4891	0	219	0	0	0	6.82971	0	219	0	0	0	0
Gr89516	GrSP2107	1	1	1	1	1.79769e+308	9.33657e-11	1	1	1	1	0	216	0	0	0	0	216	0	0	0	0	216	0	0	0	0	0	216	0	0	0	0	216	0	0	0	0	216	0	0	0	0	0	216	0	0	0	0
Gr9204	GrSP2108	1.29546	1	1.30632	0.858175	-2.62833	0.622227	-1.79769e+308	0.240038	18.24	1	0	246	0	0	0	0	246	0	0	0	0	246	0	0	0	0	101.727	246	4	4	101.727	182.403	246	10	10	182.403	243.707	246	11	11	243.707	175.946	114.591	246	5	5	114.591	118.962
Gr36505	GrSP2109	-1.25784	1	-2.38936	0.825467	-1.79769e+308	0.488775	1.6149	1	-10000	0.99	0	225	0	0	0	266.576	225	3	3	266.576	0	225	0	0	0	88.8587	0	225	0	0	0	19.9428	225	1	1	19.9428	0	225	0	0	0	6.64759	25.0573	225	1	1	25.0573	26.013
Gr47245	GrSP211	1.79769e+308	0.793755	-1.79769e+308	0.734197	1.79769e+308	0.553375	1	1	1	1	0	123	0	0	0	0	123	0	0	0	0	123	0	0	0	0	0	123	0	0	0	0	123	0	0	0	0	123	0	0	0	0	45.8366	123	1	1	45.8366	0
Gr47012	GrSP2110	-1.79769e+308	0.450371	-2.3739	0.848114	-1.79769e+308	0.206624	-1.79769e+308	0.186808	-10000	0.99	0	225	0	0	0	0	225	0	0	0	0	225	0	0	0	0	0	225	0	0	0	0	225	0	0	0	24.223	225	1	1	24.223	8.07435	25.0573	225	1	1	25.0573	0
Gr42690	GrSP2111	-4.19356	0.793755	-3.0019	0.734197	1.34224	1	-1.79769e+308	0.186808	1	1	0	261	0	0	0	0	261	0	0	0	0	261	0	0	0	0	0	261	0	0	0	0	261	0	0	0	20.8819	261	1	1	20.8819	6.96065	21.6012	261	1	1	21.6012	44.8499
Gr18976	GrSP2112	-1.34463	0.793755	1.92808	0.119084	1.03763	1	-2.13164	0.319178	-1.13	1	100.019	225	1	1	100.019	177.717	225	2	2	177.717	0	225	0	0	0	92.5788	444.887	225	16	16	444.887	279.199	225	14	14	279.199	532.907	225	22	22	532.907	418.997	300.688	225	12	12	300.688	208.104
Gr1902	GrSP2113	-1.25214	1	1.04439	1	-1.79769e+308	0.0123235	-2.6303	0.30975	-10000	0.7	0	228	0	0	0	263.068	228	3	3	263.068	149.167	228	2	2	149.167	137.412	301.835	228	11	11	301.835	314.886	228	16	16	314.886	262.948	228	11	11	262.948	293.223	370.914	228	15	15	370.914	308.048
Gr19652	GrSP2114	1.06508	1	1.14767	1	17.5963	0.00749535	4.23325	0.111784	8.49	1	292.263	231	3	3	292.263	519.304	231	6	6	519.304	147.23	231	2	2	147.23	319.599	189.582	231	5	7	189.582	116.549	231	5	6	116.549	94.3755	231	3	4	94.3755	133.502	146.439	231	6	6	146.439	152.024
Gr35596	GrSP2115	4.0889	0.793755	1	1	2.74678	0.879411	3.04266	0.831885	-10000	0.99	104.186	216	1	1	104.186	0	216	0	0	0	0	216	0	0	0	34.7288	0	216	0	0	0	0	216	0	0	0	0	216	0	0	0	0	0	216	0	0	0	0
Gr44434	GrSP2116	1.79769e+308	0.793755	4.07569	0.364659	1.79769e+308	0.553375	1.79769e+308	0.5392	1	1	0	228	0	0	0	0	228	0	0	0	149.167	228	2	2	149.167	49.7224	54.8791	228	2	2	54.8791	19.6804	228	1	1	19.6804	23.9043	228	1	1	23.9043	32.8213	0	228	0	0	0	25.6707
Gr44941	GrSP2117	-2.34535	0.0015965	-1.79769e+308	0.320788	-1.58677	0.897627	1.24033	1	2.52	1	98.703	228	1	1	98.703	175.379	228	2	2	175.379	0	228	0	0	0	91.3606	0	228	0	0	0	0	228	0	0	0	0	228	0	0	0	0	0	228	0	0	0	51.3414
Gr58443	GrSP2118	1.43811	1	1.79769e+308	0.734197	30.9399	0.284593	64.4651	0.00946196	10000	0.99	1419.19	222	14	14	1419.19	540.357	222	6	6	540.357	612.795	222	8	8	612.795	857.447	0	222	0	0	0	20.2123	222	1	1	20.2123	0	222	0	0	0	6.73742	0	222	0	0	0	0
Gr77598	GrSP2119	-1.79769e+308	0.793755	-1.79769e+308	0.734197	-1.79769e+308	0.553375	3.88986	0.761286	1	1	0	249	0	0	0	80.294	249	1	1	80.294	0	249	0	0	0	26.7647	0	249	0	0	0	0	249	0	0	0	0	249	0	0	0	0	0	249	0	0	0	0
Gr48753	GrSP212	1	1	-1.79769e+308	0.320788	1	1	1	1	1	1	0	108	0	0	0	0	108	0	0	0	0	108	0	0	0	0	0	108	0	0	0	0	108	0	0	0	0	108	0	0	0	0	0	108	0	0	0	54.1937
Gr83243	GrSP2120	-1.22954	1	1	1	1144.67	0	-1.79769e+308	0.5392	1	1	0	246	0	0	0	0	246	0	0	0	0	246	0	0	0	0	0	246	0	0	0	0	246	0	0	0	0	246	0	0	0	0	0	246	0	0	0	0
Gr11430	GrSP2121	-1.39677	4.63648e-08	-1.63778	0	-1.95245	0.00019122	-3.81997	2.90473e-39	-1.85	7.16e-07	1555.17	246	17	17	1555.17	1137.82	246	14	14	1137.82	898.642	246	13	13	898.642	1197.21	3967.36	246	156	156	3967.36	3575.11	246	196	196	3575.11	4453.2	246	201	201	4453.2	3998.55	6852.57	246	299	299	6852.57	7280.46
Gr19733	GrSP2122	1.1484	1	1.0503	1	-2.14768	0.553375	-1.79769e+308	8.36143e-11	-10000	7.1e-06	0	216	0	0	0	0	216	0	0	0	0	216	0	0	0	0	173.784	216	6	6	173.784	270.058	216	13	13	270.058	378.485	216	15	15	378.485	274.109	391.521	216	15	15	391.521	325.162
Gr22734	GrSP2123	-1.11176	1	1.79769e+308	0.0163745	17.5193	0.200131	10.5973	0.263278	15.02	1	405.482	222	4	4	405.482	270.178	222	3	3	270.178	0	222	0	0	0	225.22	56.3623	222	2	2	56.3623	121.274	222	6	6	121.274	49.1008	222	2	2	49.1008	75.5789	0	222	0	0	0	0
Gr25286	GrSP2124	1.02989	1	1.33302	0.385416	2.00714	0.0347609	-3.68254	0.178054	-1.84	1	189.91	237	2	2	189.91	0	237	0	0	0	0	237	0	0	0	63.3032	343.168	237	13	13	343.168	435.459	237	23	23	435.459	459.931	237	20	20	459.931	412.853	261.675	237	11	11	261.675	419.829
Gr27217	GrSP2125	-3.09486	0.0185292	-4.81293	4.83348e-09	2.22286	0.268062	1.48804	0.612074	-10000	0.02	205.519	219	2	2	205.519	547.759	219	6	6	547.759	232.946	219	3	3	232.946	328.741	0	219	0	0	0	102.446	219	5	5	102.446	99.5468	219	4	4	99.5468	67.3308	386.158	219	15	15	386.158	320.708
Gr4223	GrSP2126	-1.22457	0.793755	-1.28609	0.546373	-1.8005	0.0163723	-2.77797	2.09177e-05	-4.75	0.00583	725.944	279	9	9	725.944	1074.9	279	15	15	1074.9	609.501	279	10	10	609.501	803.449	1502.39	279	67	67	1502.39	1913.86	279	119	119	1913.86	2187.89	279	112	112	2187.89	1868.05	2020.75	279	100	100	2020.75	3041.84
Gr50982	GrSP2127	-1.79769e+308	0.793755	1.79769e+308	0.734197	-1.79769e+308	0.553375	-1.79769e+308	0.5392	10000	0.99	0	249	0	0	0	0	249	0	0	0	0	249	0	0	0	0	0	249	0	0	0	18.0206	249	1	1	18.0206	0	249	0	0	0	6.00686	0	249	0	0	0	0
Gr41614	GrSP2128	2.33783	0.901364	1.13922	1	-1.79769e+308	0.553375	-1.79769e+308	0.5392	10000	0.99	0	252	0	0	0	0	252	0	0	0	0	252	0	0	0	0	24.8263	252	1	1	24.8263	0	252	0	0	0	0	252	0	0	0	8.27542	22.3726	252	1	1	22.3726	0
Gr65279	GrSP2129	-1.7172	1	1.68562	1	-1.79769e+308	0.553375	-1.79769e+308	0.5392	-10000	0.99	0	240	0	0	0	0	240	0	0	0	0	240	0	0	0	0	78.2027	240	3	3	78.2027	0	240	0	0	0	0	240	0	0	0	26.0676	0	240	0	0	0	48.7743
Gr50863	GrSP213	1	1	1	1	1.79769e+308	0.553375	1	1	1	1	0	129	0	0	0	0	129	0	0	0	0	129	0	0	0	0	0	129	0	0	0	0	129	0	0	0	0	129	0	0	0	0	0	129	0	0	0	0
Gr12247	GrSP2130	1.14266	1	1.14372	0.734197	-10.7863	1.29024e-05	-1.79769e+308	7.26519e-09	-10000	0.000352	0	216	0	0	0	0	216	0	0	0	0	216	0	0	0	0	839.955	216	29	29	839.955	1080.23	216	52	52	1080.23	1084.99	216	43	43	1084.99	1001.73	835.244	216	32	32	835.244	948.389
Gr2138	GrSP2131	1.2832	0.0195095	-1.35131	0.191527	-17.2318	4.73521e-48	-373.535	1.33811e-59	-1.63	0.000123	0	231	0	0	0	86.5507	231	1	1	86.5507	0	231	0	0	0	28.8502	10237.4	231	378	378	10237.4	7789.33	231	401	401	7789.33	7573.63	231	321	321	7573.63	8533.47	10519.2	231	431	431	10519.2	14518.3
Gr23524	GrSP2132	-1.03999	1	4.19067	5.30961e-07	1.01924	1	-8.49157	5.99163e-06	6.71	0.5	91.4808	246	1	1	91.4808	0	246	0	0	0	0	246	0	0	0	30.4936	1627.63	246	64	64	1627.63	1039.7	246	57	57	1039.7	1129.92	246	51	51	1129.92	1265.75	297.938	246	13	13	297.938	333.093
Gr34816	GrSP2133	10.7516	0.148242	-1.20258	1	-1.79769e+308	0.553375	-1.79769e+308	0.5392	-10000	0.4	0	231	0	0	0	0	231	0	0	0	0	231	0	0	0	0	0	231	0	0	0	19.4248	231	1	1	19.4248	0	231	0	0	0	6.47492	0	231	0	0	0	25.3373
Gr41688	GrSP2134	1.79769e+308	0.793755	2.8483	0.611177	1	1	1	1	1	1	0	222	0	0	0	0	222	0	0	0	0	222	0	0	0	0	28.1812	222	1	1	28.1812	40.4245	222	2	2	40.4245	98.2015	222	4	4	98.2015	55.6024	0	222	0	0	0	26.3645
Gr4772	GrSP2135	1.5168	0.927254	1.26065	1	-1.79769e+308	0.0443942	-1.79769e+308	0.0377317	5.65	1	0	219	0	0	0	0	219	0	0	0	0	219	0	0	0	0	371.374	219	13	13	371.374	245.87	219	12	12	245.87	199.094	219	8	8	199.094	272.112	102.975	219	4	4	102.975	400.885
Gr596	GrSP2136	1.41487	0.793755	1.12048	0.824786	1.12561	1	-1.43431	0.6212	-1.56	1	296.109	228	3	3	296.109	263.068	228	3	3	263.068	298.335	228	4	4	298.335	285.837	631.11	228	23	23	631.11	472.329	228	24	24	472.329	478.086	228	20	20	478.086	527.175	445.097	228	18	18	445.097	590.426
Gr93912	GrSP2137	1	1	1	1	1	1	1.79769e+308	0.325421	1	1	0	249	0	0	0	160.588	249	2	2	160.588	409.761	249	6	6	409.761	190.116	0	249	0	0	0	0	249	0	0	0	0	249	0	0	0	0	0	249	0	0	0	0
Gr3497	GrSP2138	1.26933	0.0935699	1.57973	2.11353e-06	-2.13479	0.071618	-2.8048	0.00146884	-2.48	0.09	900.171	225	9	9	900.171	266.576	225	3	3	266.576	226.734	225	3	3	226.734	464.494	2613.71	225	94	94	2613.71	2313.36	225	116	116	2313.36	2761.43	225	114	114	2761.43	2562.83	1929.41	225	77	77	1929.41	1716.86
Gr39241	GrSP2139	1.49407	1	-2.10173	0.734197	-1.79769e+308	0.243858	1.42297	1	-10000	0.4	0	216	0	0	0	185.122	216	2	2	185.122	0	216	0	0	0	61.7074	0	216	0	0	0	83.0949	216	4	4	83.0949	25.2323	216	1	1	25.2323	36.1091	78.3042	216	3	3	78.3042	54.1937
Gr53238	GrSP214	1	1	1	1	1	1	1	1	1	1	0	123	0	0	0	0	123	0	0	0	0	123	0	0	0	0	0	123	0	0	0	0	123	0	0	0	0	123	0	0	0	0	0	123	0	0	0	0
Gr53572	GrSP2140	-1.79769e+308	0.793755	1.79769e+308	0.307779	-1.79769e+308	0.553375	3.88989	0.761286	1	1	0	252	0	0	0	79.3381	252	1	1	79.3381	0	252	0	0	0	26.446	0	252	0	0	0	17.806	252	1	1	17.806	21.6277	252	1	1	21.6277	13.1446	0	252	0	0	0	0
Gr63737	GrSP2141	1	1	1.79769e+308	0.734197	1	1	1.79769e+308	9.56522e-15	1	1	31469.4	246	344	344	31469.4	22268.9	246	274	274	22268.9	20392.3	246	295	295	20392.3	24710.2	0	246	0	0	0	18.2403	246	1	1	18.2403	0	246	0	0	0	6.08011	0	246	0	0	0	0
Gr91598	GrSP2142	1	1	1	1	1.79769e+308	0.553375	1	1	1	1	0	228	0	0	0	0	228	0	0	0	0	228	0	0	0	0	0	228	0	0	0	0	228	0	0	0	0	228	0	0	0	0	0	228	0	0	0	0
Gr25252	GrSP2143	-1.31806	0.853426	-1.4845	0.734197	-2.53428	0.0947646	-6.39353	0.00104804	-10000	1.2e-15	79.8024	282	1	1	79.8024	0	282	0	0	0	0	282	0	0	0	26.6008	110.926	282	5	5	110.926	175.03	282	11	11	175.03	193.269	282	10	10	193.269	159.741	279.896	282	14	14	279.896	332.08
Gr38737	GrSP2144	1.25018	1	1.3468	1	-1.79769e+308	0.553375	-1.79769e+308	0.5392	-10000	0.99	0	240	0	0	0	0	240	0	0	0	0	240	0	0	0	0	0	240	0	0	0	37.3927	240	2	2	37.3927	22.7091	240	1	1	22.7091	20.0339	46.9825	240	2	2	46.9825	0
Gr39259	GrSP2145	-1.10648	1	1.6601	0.787517	2.32866	0.553375	1.45648	0.934086	-10000	0.13	0	258	0	0	0	387.465	258	5	5	387.465	197.733	258	3	3	197.733	195.066	218.24	258	9	9	218.24	260.879	258	15	15	260.879	126.748	258	6	6	126.748	201.956	284.08	258	13	13	284.08	68.0572
Gr47621	GrSP2146	-4.63993	0.793755	-22.7449	0.000271304	1.0093	1	-1.79769e+308	0.348317	-10000	0.99	0	246	0	0	0	0	246	0	0	0	0	246	0	0	0	0	25.4318	246	1	1	25.4318	0	246	0	0	0	0	246	0	0	0	8.47726	114.591	246	5	5	114.591	261.716
Gr93507	GrSP2147	1	1	1	1	1	1	1.79769e+308	1.34875e-05	1	1	2308.13	234	24	24	2308.13	1110.73	234	13	13	1110.73	2325.48	234	32	32	2325.48	1914.78	0	234	0	0	0	0	234	0	0	0	0	234	0	0	0	0	0	234	0	0	0	0
Gr187	GrSP2148	-2.32917	0.0465391	-1.99749	0.00380367	-3.00057	0.0378249	-13.3823	6.51278e-06	-10000	6.28e-05	92.6102	243	1	1	92.6102	246.83	243	3	3	246.83	0	243	0	0	0	113.147	489.169	243	19	19	489.169	701.69	243	38	38	701.69	829.864	243	37	37	829.864	673.574	1461.68	243	63	63	1461.68	1132.05
Gr22947	GrSP2149	1	1	1.79769e+308	0.734197	1.79769e+308	0.2359	1	1	1	1	0	222	0	0	0	0	222	0	0	0	0	222	0	0	0	0	0	222	0	0	0	20.2123	222	1	1	20.2123	0	222	0	0	0	6.73742	0	222	0	0	0	0
Gr53266	GrSP215	1	1	1	1	1	1	1	1	1	1	0	114	0	0	0	0	114	0	0	0	0	114	0	0	0	0	0	114	0	0	0	0	114	0	0	0	0	114	0	0	0	0	0	114	0	0	0	0
Gr53442	GrSP2150	-1.79769e+308	0.793755	-1.79769e+308	0.734197	-1.79769e+308	0.553375	-1.79769e+308	0.5392	1	1	0	222	0	0	0	0	222	0	0	0	0	222	0	0	0	0	0	222	0	0	0	0	222	0	0	0	0	222	0	0	0	0	0	222	0	0	0	52.729
Gr13303	GrSP2151	-1.49685	0.793755	-1.75387	0.00789751	-1.79769e+308	4.13111e-14	-1.79769e+308	3.53353e-14	-10000	6.34e-06	0	246	0	0	0	0	246	0	0	0	0	246	0	0	0	0	152.591	246	6	6	152.591	291.845	246	16	16	291.845	332.328	246	15	15	332.328	258.921	481.284	246	21	21	481.284	475.847
Gr66815	GrSP2152	1	1	-3.00371	0.734197	1	1	1	1	1	1	0	246	0	0	0	0	246	0	0	0	0	246	0	0	0	0	25.4318	246	1	1	25.4318	0	246	0	0	0	0	246	0	0	0	8.47726	0	246	0	0	0	47.5847
Gr70742	GrSP2153	-2.09594	1	1	1	-1.79769e+308	0.206624	3.94529	0.745316	7.79	1	0	225	0	0	0	0	225	0	0	0	151.156	225	2	2	151.156	50.3854	0	225	0	0	0	0	225	0	0	0	0	225	0	0	0	0	0	225	0	0	0	0
Gr8182	GrSP2154	-1.15044	1	-3.08377	0	-9.37595	0.00017625	1.1703	1	1.45	1	197.406	228	2	2	197.406	526.137	228	6	6	526.137	223.751	228	3	3	223.751	315.765	219.516	228	8	8	219.516	196.804	228	10	10	196.804	215.139	228	9	9	215.139	210.486	741.829	228	30	30	741.829	718.779
Gr86336	GrSP2155	1	1	1	1	1.79769e+308	0.32978	1	1	1	1	0	240	0	0	0	0	240	0	0	0	0	240	0	0	0	0	0	240	0	0	0	0	240	0	0	0	0	240	0	0	0	0	0	240	0	0	0	0
Gr86589	GrSP2156	1	1	1	1	1.79769e+308	0.553375	1	1	1	1	0	213	0	0	0	0	213	0	0	0	0	213	0	0	0	0	0	213	0	0	0	0	213	0	0	0	0	213	0	0	0	0	0	213	0	0	0	0
Gr93513	GrSP2157	1	1	1	1	1	1	1.79769e+308	0.00113477	1	1	97.4211	231	1	1	97.4211	173.101	231	2	2	173.101	73.615	231	1	1	73.615	114.712	0	231	0	0	0	0	231	0	0	0	0	231	0	0	0	0	0	231	0	0	0	0
Gr23148	GrSP2158	1.3488	1	1.76491	0.718548	1.66327	1	-1.79769e+308	0.0113656	1.48	1	0	279	0	0	0	0	279	0	0	0	0	279	0	0	0	0	44.8474	279	2	2	44.8474	32.1657	279	2	2	32.1657	39.0694	279	2	2	39.0694	38.6942	40.4151	279	2	2	40.4151	0
Gr65901	GrSP2159	1.79769e+308	0.793755	1.79769e+308	0.734197	1	1	1.79769e+308	0.425413	1	1	300.057	225	3	3	300.057	0	225	0	0	0	75.5781	225	1	1	75.5781	125.212	27.8054	225	1	1	27.8054	0	225	0	0	0	0	225	0	0	0	9.26847	0	225	0	0	0	0
Gr54141	GrSP216	1	1	1.79769e+308	0.734197	1	1	1	1	1	1	0	108	0	0	0	0	108	0	0	0	0	108	0	0	0	0	57.9279	108	1	1	57.9279	0	108	0	0	0	0	108	0	0	0	19.3093	0	108	0	0	0	0
Gr72640	GrSP2160	1.62645	1	1.79769e+308	0.734197	17.4467	0.504068	-1.79769e+308	0.5392	1	1	0	231	0	0	0	0	231	0	0	0	0	231	0	0	0	0	0	231	0	0	0	0	231	0	0	0	23.5939	231	1	1	23.5939	7.86463	0	231	0	0	0	0
Gr72707	GrSP2161	1.79769e+308	0.410205	1.79769e+308	0.734197	1	1	1	1	1	1	0	237	0	0	0	0	237	0	0	0	0	237	0	0	0	0	0	237	0	0	0	0	237	0	0	0	45.9931	237	2	2	45.9931	15.331	0	237	0	0	0	0
Gr44239	GrSP2162	1.06128	1	2.2928	0.288579	2.22656	0.00320517	1.11973	1	1.94	1	426.217	264	5	5	426.217	227.195	264	3	3	227.195	386.479	264	6	6	386.479	346.631	189.582	264	8	8	189.582	203.96	264	12	12	203.96	371.604	264	18	18	371.604	255.049	64.067	264	3	3	64.067	199.531
Gr1534	GrSP2163	-1.2337	0.0343217	1.06556	1	-3.76945	3.72858e-08	-2.54532	2.65583e-08	-1.27	0.45	3434.39	249	38	38	3434.39	4978.23	249	62	62	4978.23	2117.1	249	31	31	2117.1	3509.9	7487.36	249	298	298	7487.36	10451.9	249	580	580	10451.9	9784.07	249	447	447	9784.07	9241.12	9260.65	249	409	409	9260.65	9049.69
Gr32570	GrSP2164	1.79769e+308	0.793755	2.63051	0.841421	1.79769e+308	0.553375	1	1	1	1	0	234	0	0	0	0	234	0	0	0	0	234	0	0	0	0	26.736	234	1	1	26.736	57.5272	234	3	3	57.5272	0	234	0	0	0	28.0877	0	234	0	0	0	0
Gr47975	GrSP2165	1.24168	1	-4.50977	0.734197	3.40865	0.78145	5.66735	0.313177	18.09	0.5	187.536	240	2	2	187.536	0	240	0	0	0	141.709	240	2	2	141.709	109.748	0	240	0	0	0	37.3927	240	2	2	37.3927	0	240	0	0	0	12.4642	0	240	0	0	0	48.7743
Gr59970	GrSP2166	2.42828	0.928927	1.79769e+308	0.320788	-1.79769e+308	0.553375	-1.79769e+308	0.5392	1	1	0	225	0	0	0	0	225	0	0	0	0	225	0	0	0	0	27.8054	225	1	1	27.8054	19.9428	225	1	1	19.9428	0	225	0	0	0	15.9161	0	225	0	0	0	0
Gr75904	GrSP2167	2.37862	0.793755	-1.79769e+308	0.734197	-1.79769e+308	0.206624	-1.79769e+308	0.186808	-10000	0.99	0	249	0	0	0	0	249	0	0	0	0	249	0	0	0	0	0	249	0	0	0	0	249	0	0	0	0	249	0	0	0	0	0	249	0	0	0	0
Gr21947	GrSP2168	1.4	1	2.04775	0.6616	-1.79769e+308	0.198605	-1.79769e+308	0.175708	-10000	0.99	0	240	0	0	0	0	240	0	0	0	0	240	0	0	0	0	104.27	240	4	4	104.27	411.32	240	22	22	411.32	295.218	240	13	13	295.218	270.269	93.965	240	4	4	93.965	195.097
Gr23753	GrSP2169	1.93473	0.717628	-1.00161	1	-1.79769e+308	0.00260641	-1.7982	0.766554	-10000	1.18e-24	0	228	0	0	0	0	228	0	0	0	74.5836	228	1	1	74.5836	24.8612	82.3186	228	3	3	82.3186	78.7214	228	4	4	78.7214	23.9043	228	1	1	23.9043	61.6481	74.1829	228	3	3	74.1829	51.3414
Gr55275	GrSP217	1	1	1	1	1	1	1	1	1	1	0	105	0	0	0	0	105	0	0	0	0	105	0	0	0	0	0	105	0	0	0	0	105	0	0	0	0	105	0	0	0	0	0	105	0	0	0	0
Gr22457	GrSP2170	1.06334	1	3.35951	0.111694	1.55354	1	1.02848	1	1.41	1	176.504	255	2	2	176.504	0	255	0	0	0	133.373	255	2	2	133.373	103.292	269.876	255	11	11	269.876	105.579	255	6	6	105.579	213.733	255	10	10	213.733	196.396	0	255	0	0	0	91.8105
Gr3420	GrSP2171	-1.02588	1	1.53779	0.0409614	1.6053	0.611755	-2.55243	0.0834649	-2.07	1	0	237	0	0	0	168.719	237	2	2	168.719	215.254	237	3	3	215.254	127.991	316.77	237	12	12	316.77	246.129	237	13	13	246.129	367.945	237	16	16	367.945	310.282	190.309	237	8	8	190.309	246.958
Gr1686	GrSP2172	-1.14729	1	-1.03314	1	-6.06892	3.05148e-05	-5.01124	0.000207142	-1.92	1	91.4808	246	1	1	91.4808	162.546	246	2	2	162.546	0	246	0	0	0	84.6757	279.75	246	11	11	279.75	346.566	246	19	19	346.566	797.588	246	36	36	797.588	474.635	481.284	246	21	21	481.284	523.432
Gr3824	GrSP2173	-1.37396	0.793755	-1.76948	1.05101e-05	-1.56936	0.469743	-3.4846	0.0160534	-2.88	0.47	0	234	0	0	0	170.882	234	2	2	170.882	218.014	234	3	3	218.014	129.632	481.247	234	18	18	481.247	421.866	234	22	22	421.866	582.285	234	25	25	582.285	495.133	1036.02	234	43	43	1036.02	850.424
Gr40203	GrSP2174	6.46662	0.793755	-1.76795	1	-1.79769e+308	0.553375	-1.79769e+308	0.5392	7.51	1	0	240	0	0	0	0	240	0	0	0	0	240	0	0	0	0	26.0676	240	1	1	26.0676	0	240	0	0	0	0	240	0	0	0	8.68919	23.4913	240	1	1	23.4913	24.3872
Gr79932	GrSP2175	1	1	1	1	1	1	1	1	1	1	0	252	0	0	0	0	252	0	0	0	0	252	0	0	0	0	0	252	0	0	0	0	252	0	0	0	0	252	0	0	0	0	0	252	0	0	0	0
Gr93730	GrSP2176	1	1	1	1	1	1	1.79769e+308	0.365774	1	1	776.01	261	9	9	776.01	153.205	261	2	2	153.205	65.1535	261	1	1	65.1535	331.456	0	261	0	0	0	0	261	0	0	0	0	261	0	0	0	0	0	261	0	0	0	0
Gr82600	GrSP2177	-1.79769e+308	0.793755	1	1	6.09366	0.684904	2.10904	0.979183	-10000	0.99	89.3027	252	1	1	89.3027	0	252	0	0	0	0	252	0	0	0	29.7676	0	252	0	0	0	0	252	0	0	0	0	252	0	0	0	0	0	252	0	0	0	0
Gr8701	GrSP2178	1.15665	1	-1.13027	1	-1.79769e+308	0.0736274	-1.79769e+308	0.0640588	-10000	0.05	0	243	0	0	0	0	243	0	0	0	0	243	0	0	0	0	231.712	243	9	9	231.712	166.19	243	9	9	166.19	44.8575	243	2	2	44.8575	147.586	185.61	243	8	8	185.61	144.516
Gr33875	GrSP2179	-4.82111	0.793755	-1.18646	1	3.10922	0.820081	4.53853	0.388226	-10000	0.99	0	237	0	0	0	168.719	237	2	2	168.719	215.254	237	3	3	215.254	127.991	0	237	0	0	0	18.933	237	1	1	18.933	0	237	0	0	0	6.311	23.7886	237	1	1	23.7886	0
Gr55838	GrSP218	1.72431	0.804892	-1.0048	1	1.1545	1	-1.35734	1	-10000	0.99	0	132	0	0	0	151.464	132	1	1	151.464	0	132	0	0	0	50.4879	0	132	0	0	0	0	132	0	0	0	41.2893	132	1	1	41.2893	13.7631	0	132	0	0	0	44.3403
Gr48437	GrSP2180	1.82582	1	1.79769e+308	0.734197	-1.79769e+308	0.200131	-1.79769e+308	0.178054	-10000	0.4	0	255	0	0	0	0	255	0	0	0	0	255	0	0	0	0	0	255	0	0	0	0	255	0	0	0	64.1198	255	3	3	64.1198	21.3733	0	255	0	0	0	0
Gr67311	GrSP2181	2.3297	1	-1.79769e+308	0.734197	-1.79769e+308	0.553375	-1.79769e+308	0.5392	-10000	0.99	0	270	0	0	0	0	270	0	0	0	0	270	0	0	0	0	0	270	0	0	0	0	270	0	0	0	0	270	0	0	0	0	20.8811	270	1	1	20.8811	0
Gr15452	GrSP2182	-1.04798	1	-1.2935	1	-1.79769e+308	5.83139e-13	-1.79769e+308	4.96501e-13	7.51	1	0	234	0	0	0	0	234	0	0	0	0	234	0	0	0	0	0	234	0	0	0	19.1757	234	1	1	19.1757	23.2914	234	1	1	23.2914	14.1557	24.0936	234	1	1	24.0936	0
Gr2713	GrSP2183	-1.96892	0.793755	-1.89811	0.968429	-1.72306	0.553375	-1.84983	0.695109	-10000	1.3e-07	0	225	0	0	0	177.717	225	2	2	177.717	0	225	0	0	0	59.2391	0	225	0	0	0	59.8283	225	3	3	59.8283	0	225	0	0	0	19.9428	25.0573	225	1	1	25.0573	26.013
Gr30576	GrSP2184	-1.66912	0.899229	-2.10088	0.961102	-1.79769e+308	8.41476e-12	-1.79769e+308	7.00274e-12	-10000	0.03	0	300	0	0	0	0	300	0	0	0	0	300	0	0	0	0	20.8541	300	1	1	20.8541	0	300	0	0	0	0	300	0	0	0	6.95135	18.793	300	1	1	18.793	0
Gr54620	GrSP2185	1.79769e+308	4.67564e-11	1.79769e+308	0.307779	1	1	1	1	1	1	0	231	0	0	0	0	231	0	0	0	0	231	0	0	0	0	0	231	0	0	0	19.4248	231	1	1	19.4248	23.5939	231	1	1	23.5939	14.3395	0	231	0	0	0	0
Gr63043	GrSP2186	-1.23007	1	-1.79769e+308	0.734197	-1.79769e+308	0.553375	-1.79769e+308	0.5392	-10000	0.99	0	237	0	0	0	0	237	0	0	0	0	237	0	0	0	0	0	237	0	0	0	0	237	0	0	0	0	237	0	0	0	0	0	237	0	0	0	0
Gr44794	GrSP2187	1.47484	0.963299	-1.0319	1	3.18119	0.553375	2.45083	0.548598	-10000	0.99	176.504	255	2	2	176.504	78.4047	255	1	1	78.4047	0	255	0	0	0	84.9696	73.6026	255	3	3	73.6026	70.3862	255	4	4	70.3862	149.613	255	7	7	149.613	97.8672	44.2188	255	2	2	44.2188	183.621
Gr6104	GrSP2188	5.11885	1.1714e-05	1.18989	1	3.83843	0.553375	-1.79769e+308	1.05622e-12	2.08	1	0	303	0	0	0	0	303	0	0	0	0	303	0	0	0	0	41.2952	303	2	2	41.2952	162.899	303	11	11	162.899	179.874	303	10	10	179.874	128.023	93.0347	303	5	5	93.0347	38.6331
Gr7394	GrSP2189	1.49708	0.00532848	3.97571	2.83547e-20	-1.79769e+308	3.97131e-39	-2.49168	0.012326	2.33	0.7	92.6102	243	1	1	92.6102	493.659	243	6	6	493.659	209.939	243	3	3	209.939	265.403	1390.27	243	54	54	1390.27	1052.53	243	57	57	1052.53	1143.87	243	51	51	1143.87	1195.56	301.616	243	13	13	301.616	289.033
Gr56310	GrSP219	1	1	1	1	1	1	1	1	1	1	0	108	0	0	0	0	108	0	0	0	0	108	0	0	0	0	0	108	0	0	0	0	108	0	0	0	0	108	0	0	0	0	0	108	0	0	0	0
Gr21015	GrSP2190	-1.07574	1	-1.3126	0.307779	-3.63328	0.01892	-3.32486	0.00426508	-10000	1.67e-17	370.441	243	4	4	370.441	329.106	243	4	4	329.106	69.9797	243	1	1	69.9797	256.509	386.186	243	15	15	386.186	535.5	243	29	29	535.5	426.146	243	19	19	426.146	449.278	510.427	243	22	22	510.427	674.41
Gr10469	GrSP2191	-1.19952	1	-1.4238	0.791322	-1.79769e+308	2.01581e-09	-1.79769e+308	1.6727e-09	-10000	8.29e-09	0	261	0	0	0	0	261	0	0	0	0	261	0	0	0	0	191.761	261	8	8	191.761	137.536	261	8	8	137.536	396.757	261	19	19	396.757	242.018	324.017	261	15	15	324.017	246.675
Gr29458	GrSP2192	-4.12948	0.793755	8.5537	0.028983	66.1954	0.00120464	69.6789	0.012275	-10000	0.99	1765.04	255	20	20	1765.04	627.238	255	8	8	627.238	2334.03	255	35	35	2334.03	1575.44	122.671	255	5	5	122.671	87.9828	255	5	5	87.9828	42.7466	255	2	2	42.7466	84.4668	0	255	0	0	0	0
Gr35295	GrSP2193	-1.69251	0.173661	-1.05379	1	-13.8458	2.1223e-08	-3.53658	0.00187109	-10000	7.7e-14	0	258	0	0	0	154.986	258	2	2	154.986	197.733	258	3	3	197.733	117.573	145.493	258	6	6	145.493	226.095	258	13	13	226.095	253.497	258	12	12	253.497	208.362	284.08	258	13	13	284.08	226.857
Gr35989	GrSP2194	1.68796	0.926048	1.67092	1	3.69552	0.608516	-1.85513	0.813742	-10000	0.99	92.6102	243	1	1	92.6102	0	243	0	0	0	0	243	0	0	0	30.8701	51.4915	243	2	2	51.4915	36.931	243	2	2	36.931	67.2862	243	3	3	67.2862	51.9029	0	243	0	0	0	0
Gr52660	GrSP2195	1.47468	1	2.78301	0.650014	2.74719	0.879411	-1.79769e+308	0.5392	-10000	0.99	0	246	0	0	0	0	246	0	0	0	0	246	0	0	0	0	101.727	246	4	4	101.727	18.2403	246	1	1	18.2403	66.4657	246	3	3	66.4657	62.1444	22.9183	246	1	1	22.9183	47.5847
Gr9612	GrSP2196	1.43392	0.853302	2.66558	0.734197	-1.79769e+308	0.0299071	-1.79769e+308	0.0252398	-10000	0.4	0	234	0	0	0	0	234	0	0	0	0	234	0	0	0	0	53.4719	234	2	2	53.4719	38.3515	234	2	2	38.3515	93.1656	234	4	4	93.1656	61.663	72.2808	234	3	3	72.2808	0
Gr15186	GrSP2197	-2.68375	1	-1.76246	1	-1.79769e+308	0.553375	-1.79769e+308	0.520505	-10000	0.76	0	246	0	0	0	0	246	0	0	0	0	246	0	0	0	0	0	246	0	0	0	18.2403	246	1	1	18.2403	44.3104	246	2	2	44.3104	20.8503	45.8366	246	2	2	45.8366	71.377
Gr36848	GrSP2198	1.22358	1	3.53782	0.734197	-1.79769e+308	0.553375	-1.79769e+308	0.5392	-10000	0.99	0	246	0	0	0	0	246	0	0	0	0	246	0	0	0	0	0	246	0	0	0	54.721	246	3	3	54.721	22.1552	246	1	1	22.1552	25.6254	22.9183	246	1	1	22.9183	0
Gr7847	GrSP2199	-1.1912	0.0553442	1.22453	0.222028	-1.65175	0.0592703	-1.43328	0.00345855	1.34	0.99	2679.08	252	30	30	2679.08	2062.79	252	26	26	2062.79	1821.97	252	27	27	1821.97	2187.95	3326.72	252	134	134	3326.72	2955.8	252	166	166	2955.8	2487.19	252	115	115	2487.19	2923.24	2326.75	252	104	104	2326.75	2578.07
Gr32241	GrSP22	1	1	1	1	1	1	1	1	1	1	0	108	0	0	0	0	108	0	0	0	0	108	0	0	0	0	0	108	0	0	0	0	108	0	0	0	0	108	0	0	0	0	0	108	0	0	0	0
Gr56756	GrSP220	1	1	1	1	1	1	1	1	1	1	0	117	0	0	0	0	117	0	0	0	0	117	0	0	0	0	0	117	0	0	0	0	117	0	0	0	0	117	0	0	0	0	0	117	0	0	0	0
Gr29130	GrSP2200	1.31659	0.00153	1.30054	0.954311	-2.17222	0.128237	-3.19962	0.000284928	1.5	1	0	255	0	0	0	78.4047	255	1	1	78.4047	66.6865	255	1	1	66.6865	48.3638	269.876	255	11	11	269.876	158.369	255	9	9	158.369	149.613	255	7	7	149.613	192.619	221.094	255	10	10	221.094	183.621
Gr1059	GrSP2201	2.26703	0.00858274	-1.09595	1	6.67759	0.000104157	1.58641	1	-10000	0.51	271.136	249	3	3	271.136	0	249	0	0	0	0	249	0	0	0	90.3786	201.003	249	8	8	201.003	180.206	249	10	10	180.206	196.995	249	9	9	196.995	192.734	158.495	249	7	7	158.495	352.585
Gr13507	GrSP2202	-1.79769e+308	0.793755	17.1734	6.80177e-11	-1.79769e+308	0.553375	-1.79769e+308	0.5392	10000	0.99	0	240	0	0	0	0	240	0	0	0	0	240	0	0	0	0	391.014	240	15	15	391.014	299.141	240	16	16	299.141	476.891	240	21	21	476.891	389.015	46.9825	240	2	2	46.9825	24.3872
Gr7203	GrSP2203	-1.16198	0.976319	1.19556	1	2.71331	0.00260074	2.37986	4.87763e-15	3.81	4.93e-06	570.761	276	7	7	570.761	579.513	276	8	8	579.513	677.738	276	11	11	677.738	609.337	136.005	276	6	6	136.005	308.896	276	19	19	308.896	533.17	276	27	27	533.17	326.024	265.553	276	13	13	265.553	254.475
Gr73905	GrSP2204	2.46835	0.793755	-1.79769e+308	0.328404	-1.79769e+308	0.553375	11.7196	0.0227409	-10000	0.99	187.536	240	2	2	187.536	249.915	240	3	3	249.915	70.8544	240	1	1	70.8544	169.435	0	240	0	0	0	0	240	0	0	0	0	240	0	0	0	0	0	240	0	0	0	48.7743
Gr95175	GrSP2205	1	1	1	1	1	1	1.79769e+308	0.319234	1	1	153.09	294	2	2	153.09	0	294	0	0	0	57.8404	294	1	1	57.8404	70.3102	0	294	0	0	0	0	294	0	0	0	0	294	0	0	0	0	0	294	0	0	0	0
Gr75806	GrSP2206	1.16476	1	-1.79769e+308	0.320788	-1.79769e+308	0.553375	-1.79769e+308	0.5392	1	1	0	261	0	0	0	0	261	0	0	0	0	261	0	0	0	0	0	261	0	0	0	0	261	0	0	0	0	261	0	0	0	0	0	261	0	0	0	44.8499
Gr3697	GrSP2207	1.75327	0.030403	2.23116	5.7255e-07	2.50038	4.17318e-06	-1.31365	0.5392	1.34	1	319.21	282	4	4	319.21	638.081	282	9	9	638.081	964.827	282	16	16	964.827	640.706	1930.11	282	87	87	1930.11	2450.41	282	154	154	2450.41	1932.69	282	100	100	1932.69	2104.4	859.68	282	43	43	859.68	975.486
Gr4621	GrSP2208	1.12548	1	1.36653	0.734197	1.45729	0.845323	-4.35087	1.62087e-05	1.41	1	75.772	297	1	1	75.772	0	297	0	0	0	57.2561	297	1	1	57.2561	44.3427	358.1	297	17	17	358.1	226.622	297	15	15	226.622	367.016	297	20	20	367.016	317.246	113.897	297	6	6	113.897	354.722
Gr63815	GrSP2209	-1.03134	1	1.79769e+308	0.487865	-1.79769e+308	0.0846844	-1.79769e+308	0.0742986	-10000	0.4	0	276	0	0	0	0	276	0	0	0	0	276	0	0	0	0	45.3349	276	2	2	45.3349	0	276	0	0	0	19.747	276	1	1	19.747	21.694	0	276	0	0	0	0
Gr57496	GrSP221	1	1	-1.18618	1	1	1	1.79769e+308	0.5392	1	1	182.962	123	1	1	182.962	0	123	0	0	0	0	123	0	0	0	60.9872	0	123	0	0	0	36.4807	123	1	1	36.4807	0	123	0	0	0	12.1602	45.8366	123	1	1	45.8366	0
Gr12944	GrSP2210	-1.36579	0.00410323	-1.09634	0.764058	1.06217	0.790071	-2.20391	1.0709e-05	-1.33	1	723.029	249	8	8	723.029	802.94	249	10	10	802.94	1297.58	249	19	19	1297.58	941.181	1758.78	249	70	70	1758.78	2306.63	249	128	128	2306.63	2232.61	249	102	102	2232.61	2099.34	2241.57	249	99	99	2241.57	2632.64
Gr23615	GrSP2211	-1.10408	0.793755	-1.32992	0.448011	-1.76671	0.000429637	-4.01563	0.000585325	1.25	0.99	0	288	0	0	0	138.842	288	2	2	138.842	531.408	288	9	9	531.408	223.417	738.581	288	34	34	738.581	638.792	288	41	41	638.792	738.046	288	39	39	738.046	705.14	1252.87	288	64	64	1252.87	853.55
Gr30338	GrSP2212	-1.5072	1	4.05608	0.644086	-1.79769e+308	0.218563	-1.27204	1	4.8	1	0	252	0	0	0	79.3381	252	1	1	79.3381	0	252	0	0	0	26.446	49.6525	252	2	2	49.6525	213.672	252	12	12	213.672	64.8832	252	3	3	64.8832	109.403	0	252	0	0	0	23.2259
Gr31928	GrSP2213	-1.16126	1	-1.2351	1	-1.79769e+308	0.553375	-1.79769e+308	0.5392	-10000	0.99	0	264	0	0	0	0	264	0	0	0	0	264	0	0	0	0	47.3956	264	2	2	47.3956	0	264	0	0	0	103.223	264	5	5	103.223	50.2063	128.134	264	6	6	128.134	66.5104
Gr36395	GrSP2214	-1.79769e+308	0.793755	1.79769e+308	0.734197	-1.79769e+308	0.553375	-1.79769e+308	0.5392	1	1	0	252	0	0	0	0	252	0	0	0	0	252	0	0	0	0	0	252	0	0	0	17.806	252	1	1	17.806	0	252	0	0	0	5.93535	0	252	0	0	0	0
Gr40167	GrSP2215	2.44732	1	-3.00186	0.734197	-1.79769e+308	0.553375	-1.79769e+308	0.5392	-10000	0.99	0	252	0	0	0	0	252	0	0	0	0	252	0	0	0	0	0	252	0	0	0	0	252	0	0	0	21.6277	252	1	1	21.6277	7.20924	22.3726	252	1	1	22.3726	46.4517
Gr42439	GrSP2216	-1.79499	0.166203	1.02132	1	-1.9359	0.355693	1.1425	1	-2.06	1	457.404	246	5	5	457.404	162.546	246	2	2	162.546	483.884	246	7	7	483.884	367.945	76.2953	246	3	3	76.2953	109.442	246	6	6	109.442	110.776	246	5	5	110.776	98.8378	114.591	246	5	5	114.591	95.1694
Gr9121	GrSP2217	1.87649	0.0365116	-1.10185	1	1.41095	0.127606	-1.9098	0.248005	1.62	1	178.605	252	2	2	178.605	79.3381	252	1	1	79.3381	337.402	252	5	5	337.402	198.449	446.873	252	18	18	446.873	445.151	252	25	25	445.151	670.459	252	31	31	670.459	520.828	559.315	252	25	25	559.315	627.098
Gr20076	GrSP2218	1.02886	1	-1.24245	0.961102	-1.0664	1	-2.19866	0.179666	-10000	0.06	174.452	258	2	2	174.452	154.986	258	2	2	154.986	65.9111	258	1	1	65.9111	131.783	96.9956	258	4	4	96.9956	226.095	258	13	13	226.095	316.871	258	15	15	316.871	213.321	305.933	258	14	14	305.933	226.857
Gr38458	GrSP2219	1.56176	0.793755	-1.40991	0.771813	-1.79769e+308	0.0443942	-1.79769e+308	0.0377317	1	1	0	258	0	0	0	0	258	0	0	0	0	258	0	0	0	0	48.4978	258	2	2	48.4978	34.7839	258	2	2	34.7839	63.3742	258	3	3	63.3742	48.8853	43.7047	258	2	2	43.7047	113.429
Gr58006	GrSP222	1.79769e+308	0.410205	1	1	1	1	1	1	1	1	0	144	0	0	0	0	144	0	0	0	0	144	0	0	0	0	0	144	0	0	0	0	144	0	0	0	0	144	0	0	0	0	0	144	0	0	0	0
Gr24511	GrSP2220	-1.47141	0.713267	-2.04709	0.106642	-12.758	3.72729e-05	-5.07179	0.000176759	-10000	0.000308	87.2259	258	1	1	87.2259	154.986	258	2	2	154.986	65.9111	258	1	1	65.9111	102.708	363.734	258	15	15	363.734	678.286	258	39	39	678.286	506.994	258	24	24	506.994	516.338	1005.21	258	46	46	1005.21	839.372
Gr30464	GrSP2221	1.03763	1	2.54562	0.34658	9.88181	0.0295483	5.53686	0.18166	2.31	1	92.6102	243	1	1	92.6102	575.936	243	7	7	575.936	349.899	243	5	5	349.899	339.482	102.983	243	4	4	102.983	350.845	243	19	19	350.845	336.431	243	15	15	336.431	263.42	69.6037	243	3	3	69.6037	96.3443
Gr8807	GrSP2222	-1.20549	1	1.28234	0.688083	-13.0566	0.000398373	-1.79769e+308	2.14216e-05	-10000	0.02	0	258	0	0	0	0	258	0	0	0	0	258	0	0	0	0	727.467	258	30	30	727.467	695.678	258	40	40	695.678	1056.24	258	50	50	1056.24	826.461	786.684	258	36	36	786.684	635.2
Gr21088	GrSP2223	1.03054	1	-1.6752	0.00183965	-6.35573	1.50604e-40	-19.9038	6.34706e-44	-10000	1.74e-154	0	258	0	0	0	154.986	258	2	2	154.986	0	258	0	0	0	51.662	460.729	258	19	19	460.729	400.015	258	23	23	400.015	633.742	258	30	30	633.742	498.162	939.65	258	43	43	939.65	930.115
Gr40480	GrSP2224	1	1	1.79769e+308	0.734197	1	1	1	1	1	1	0	294	0	0	0	0	294	0	0	0	0	294	0	0	0	0	21.2797	294	1	1	21.2797	0	294	0	0	0	0	294	0	0	0	7.09322	0	294	0	0	0	0
Gr50741	GrSP2225	1.79769e+308	0.793755	-1.09506	1	1	1	1	1	1	1	0	252	0	0	0	0	252	0	0	0	0	252	0	0	0	0	0	252	0	0	0	17.806	252	1	1	17.806	21.6277	252	1	1	21.6277	13.1446	0	252	0	0	0	46.4517
Gr54308	GrSP2226	2.34579	1	-2.14876	0.797245	-1.79769e+308	0.553375	-1.79769e+308	0.5392	-10000	0.99	0	255	0	0	0	0	255	0	0	0	0	255	0	0	0	0	0	255	0	0	0	52.7897	255	3	3	52.7897	0	255	0	0	0	17.5966	22.1094	255	1	1	22.1094	68.8578
Gr31814	GrSP2227	-1.18658	1	-1.53159	0.457775	-5.45842	0.140148	-3.20252	0.281079	-10000	1.49e-05	91.4808	246	1	1	91.4808	0	246	0	0	0	207.379	246	3	3	207.379	99.6199	279.75	246	11	11	279.75	218.884	246	12	12	218.884	465.26	246	21	21	465.26	321.298	504.202	246	22	22	504.202	404.47
Gr50659	GrSP2228	-2.00151	0.877421	1.024	1	-1.79769e+308	0.218563	-1.36936	1	-10000	0.47	0	246	0	0	0	81.2732	246	1	1	81.2732	69.1263	246	1	1	69.1263	50.1332	0	246	0	0	0	54.721	246	3	3	54.721	66.4657	246	3	3	66.4657	40.3956	45.8366	246	2	2	45.8366	47.5847
Gr52515	GrSP2229	1.79769e+308	0.793755	-1.79769e+308	0.734197	1	1	1	1	1	1	0	267	0	0	0	0	267	0	0	0	0	267	0	0	0	0	0	267	0	0	0	0	267	0	0	0	0	267	0	0	0	0	0	267	0	0	0	43.8421
Gr58107	GrSP223	1	1	-1.79769e+308	0.734197	1	1	1	1	1	1	0	111	0	0	0	0	111	0	0	0	0	111	0	0	0	0	0	111	0	0	0	0	111	0	0	0	0	111	0	0	0	0	50.7919	111	1	1	50.7919	0
Gr13613	GrSP2230	1.49662	0.000330305	1.38287	0.734197	1.05465	1	-1.01037	1	-10000	3.76e-12	542.272	249	6	6	542.272	802.94	249	10	10	802.94	614.641	249	9	9	614.641	653.284	402.006	249	16	16	402.006	450.514	249	25	25	450.514	809.867	249	37	37	809.867	554.129	407.559	249	18	18	407.559	446.608
Gr66097	GrSP2231	1.79769e+308	0.793755	1.79769e+308	0.734197	1.79769e+308	0.191521	1.79769e+308	0.0634423	1	1	511.461	264	6	6	511.461	75.7318	264	1	1	75.7318	322.066	264	5	5	322.066	303.086	23.6978	264	1	1	23.6978	0	264	0	0	0	0	264	0	0	0	7.89926	0	264	0	0	0	0
Gr16440	GrSP2232	-1.79331	0.793755	2.60108	0.210775	-6.21512	0.0568641	-5.61227	0.0664955	1.85	1	174.452	258	2	2	174.452	0	258	0	0	0	0	258	0	0	0	58.1506	193.991	258	8	8	193.991	313.055	258	18	18	313.055	506.994	258	24	24	506.994	338.013	174.819	258	8	8	174.819	113.429
Gr16862	GrSP2233	1.07357	1	1.06187	1	-2.01066	0.553375	-1.79769e+308	0.0790872	1.22	1	0	249	0	0	0	0	249	0	0	0	0	249	0	0	0	0	301.504	249	12	12	301.504	144.165	249	8	8	144.165	240.771	249	11	11	240.771	228.813	181.137	249	8	8	181.137	211.551
Gr40322	GrSP2234	-1.79769e+308	0.793755	1.79769e+308	0.365197	-1.79769e+308	0.553375	-1.79769e+308	0.5392	-10000	0.99	0	258	0	0	0	0	258	0	0	0	0	258	0	0	0	0	0	258	0	0	0	34.7839	258	2	2	34.7839	21.1247	258	1	1	21.1247	18.6362	0	258	0	0	0	0
Gr82533	GrSP2235	1	1	1	1	1	1	1	1	1	1	0	258	0	0	0	0	258	0	0	0	0	258	0	0	0	0	0	258	0	0	0	0	258	0	0	0	0	258	0	0	0	0	0	258	0	0	0	0
Gr23324	GrSP2236	-1.54228	0.955503	1.01056	1	-1.79769e+308	0.0941646	-1.79769e+308	0.0827393	1.85	1	0	264	0	0	0	0	264	0	0	0	0	264	0	0	0	0	236.978	264	10	10	236.978	135.973	264	8	8	135.973	227.091	264	11	11	227.091	200.014	149.49	264	7	7	149.49	266.042
Gr35812	GrSP2237	-3.60297	0.793755	1.44636	1	-1.79769e+308	0.347435	-1.79769e+308	0.319234	-10000	0.99	0	255	0	0	0	0	255	0	0	0	0	255	0	0	0	0	0	255	0	0	0	0	255	0	0	0	42.7466	255	2	2	42.7466	14.2489	0	255	0	0	0	0
Gr19779	GrSP2238	1.05796	1	1.01925	1	-2.12151	0.12053	-4.48506	7.59235e-06	-3.14	0.61	78.1398	288	1	1	78.1398	347.104	288	5	5	347.104	59.0454	288	1	1	59.0454	161.43	738.581	288	34	34	738.581	856.916	288	55	55	856.916	719.122	288	38	38	719.122	771.54	822.194	288	42	42	822.194	914.518
Gr23062	GrSP2239	-1.21462	1	-1.41817	0.903697	-1.02571	1	-1.79769e+308	0.186808	2.82	1	0	261	0	0	0	0	261	0	0	0	0	261	0	0	0	0	71.9105	261	3	3	71.9105	154.728	261	9	9	154.728	62.6458	261	3	3	62.6458	96.4282	194.41	261	9	9	194.41	179.4
Gr58109	GrSP224	-1.79769e+308	0.726429	-1.79769e+308	0.734197	-1.79769e+308	0.377282	-1.79769e+308	0.348317	1	1	0	120	0	0	0	0	120	0	0	0	0	120	0	0	0	0	0	120	0	0	0	0	120	0	0	0	0	120	0	0	0	0	46.9825	120	1	1	46.9825	0
Gr30894	GrSP2240	1.77647	1	-4.33871	0.714032	44.4709	0.0372217	-1.79769e+308	0.5392	-10000	0.002	0	282	0	0	0	0	282	0	0	0	0	282	0	0	0	0	0	282	0	0	0	15.9118	282	1	1	15.9118	38.6538	282	2	2	38.6538	18.1885	19.9926	282	1	1	19.9926	62.2651
Gr33871	GrSP2241	-1.75894	0.801638	4.97442	0.0738863	-1.79769e+308	0.0651452	-1.79769e+308	0.0563272	-10000	0.99	0	252	0	0	0	0	252	0	0	0	0	252	0	0	0	0	49.6525	252	2	2	49.6525	35.6121	252	2	2	35.6121	21.6277	252	1	1	21.6277	35.6308	22.3726	252	1	1	22.3726	0
Gr79778	GrSP2242	1.23389	1	1	1	-1.79769e+308	0.380668	-1.79769e+308	0.349399	-10000	0.99	0	264	0	0	0	0	264	0	0	0	0	264	0	0	0	0	0	264	0	0	0	0	264	0	0	0	0	264	0	0	0	0	0	264	0	0	0	0
Gr8063	GrSP2243	-1.00141	1	1.64767	2.12048e-08	-2.25339	3.7193e-05	-1.40741	0.105952	-1.34	1	882.521	306	12	12	882.521	1306.75	306	20	20	1306.75	1389.3	306	25	25	1389.3	1192.86	1860.51	306	91	91	1860.51	2243.56	306	153	153	2243.56	2101.71	306	118	118	2101.71	2068.59	1308.14	306	71	71	1308.14	1319.78
Gr34484	GrSP2244	1.45668	1	-3.28396	0.9277	-1.79769e+308	0.553375	-1.79769e+308	0.5392	9.56	0.95	0	294	0	0	0	0	294	0	0	0	0	294	0	0	0	0	0	294	0	0	0	30.5246	294	2	2	30.5246	37.0761	294	2	2	37.0761	22.5336	19.1765	294	1	1	19.1765	0
Gr11885	GrSP2245	-1.56793	1	-1.04598	1	-2.26442	0.67147	1.11289	1	-1.13	1	176.504	255	2	2	176.504	156.809	255	2	2	156.809	133.373	255	2	2	133.373	155.562	171.739	255	7	7	171.739	35.1931	255	2	2	35.1931	64.1198	255	3	3	64.1198	90.3507	66.3282	255	3	3	66.3282	137.716
Gr22009	GrSP2246	-1.20807	1	-1.46908	0.734197	-5.49011	0.0280236	-1.79769e+308	6.96129e-05	-10000	0.01	0	306	0	0	0	0	306	0	0	0	0	306	0	0	0	0	102.226	306	5	5	102.226	117.31	306	8	8	117.31	89.0553	306	5	5	89.0553	102.864	73.698	306	4	4	73.698	172.145
Gr35717	GrSP2247	-1.24323	0.901364	3.19858	0.0651933	-3.18422	0.229068	-1.57473	0.650632	3.8	1	166.698	270	2	2	166.698	74.0489	270	1	1	74.0489	0	270	0	0	0	80.2491	208.541	270	9	9	208.541	398.855	270	24	24	398.855	222.045	270	11	11	222.045	276.48	83.5244	270	4	4	83.5244	43.3549
Gr5958	GrSP2248	-1.54261	0.793755	-1.03286	1	-4.28635	0.00639573	-2.96174	0.036647	-10000	1.22e-07	79.8024	282	1	1	79.8024	283.592	282	4	4	283.592	60.3017	282	1	1	60.3017	141.232	377.148	282	17	17	377.148	509.177	282	32	32	509.177	541.153	282	28	28	541.153	475.826	579.784	282	29	29	579.784	498.121
Gr13862	GrSP2249	1.41514	1	1.29526	0.953437	2.68933	0.865301	1.49076	0.734118	4.03	0.92	172.447	261	2	2	172.447	76.6023	261	1	1	76.6023	130.307	261	2	2	130.307	126.452	71.9105	261	3	3	71.9105	34.3841	261	2	2	34.3841	104.41	261	5	5	104.41	70.2348	43.2023	261	2	2	43.2023	67.2749
Gr58488	GrSP225	-1.79769e+308	0.450371	1.79769e+308	0.734197	-1.79769e+308	0.206624	-1.79769e+308	0.186808	1	1	0	120	0	0	0	0	120	0	0	0	0	120	0	0	0	0	52.1351	120	1	1	52.1351	0	120	0	0	0	0	120	0	0	0	17.3784	0	120	0	0	0	0
Gr64449	GrSP2250	1.79769e+308	0.793755	-1.65084	1	1	1	1	1	1	1	0	285	0	0	0	0	285	0	0	0	0	285	0	0	0	0	43.9033	285	2	2	43.9033	0	285	0	0	0	38.2469	285	2	2	38.2469	27.3834	0	285	0	0	0	143.756
Gr830	GrSP2251	-1.27464	0.664111	-1.56239	0.000343326	-2.27485	0.000269056	-2.57383	4.59575e-07	-1.79	0.6	454.632	297	6	6	454.632	403.903	297	6	6	403.903	572.561	297	10	10	572.561	477.032	1074.3	297	51	51	1074.3	1223.76	297	81	81	1223.76	1302.91	297	71	71	1302.91	1200.32	2126.08	297	112	112	2126.08	2128.33
Gr86150	GrSP2252	1	1	1	1	1.79769e+308	0.553375	1	1	1	1	0	291	0	0	0	0	291	0	0	0	0	291	0	0	0	0	0	291	0	0	0	0	291	0	0	0	0	291	0	0	0	0	0	291	0	0	0	0
Gr14025	GrSP2253	1.02853	1	1.23718	0.775267	1.43923	0.716061	-2.81515	0.315949	-10000	0.000114	170.487	264	2	2	170.487	0	264	0	0	0	0	264	0	0	0	56.829	260.676	264	11	11	260.676	203.96	264	12	12	203.96	165.157	264	8	8	165.157	209.931	213.557	264	10	10	213.557	110.851
Gr53783	GrSP2254	2.11821	0.793755	-1.18622	1	-1.79769e+308	0.380668	-1.79769e+308	0.349399	1	1	0	273	0	0	0	0	273	0	0	0	0	273	0	0	0	0	0	273	0	0	0	65.7454	273	4	4	65.7454	19.964	273	1	1	19.964	28.5698	0	273	0	0	0	21.4393
Gr70843	GrSP2255	1	1	1	1	1	1	1.79769e+308	2.59217e-05	1	1	2143.26	273	26	26	2143.26	1537.94	273	21	21	1537.94	934.344	273	15	15	934.344	1538.52	0	273	0	0	0	0	273	0	0	0	0	273	0	0	0	0	0	273	0	0	0	0
Gr21585	GrSP2256	-1.06542	1	-1.01582	1	-1.79769e+308	1.58028e-77	-2.29255	0.210992	-1.25	1	0	288	0	0	0	69.4208	288	1	1	69.4208	236.181	288	4	4	236.181	101.867	108.615	288	5	5	108.615	62.3211	288	4	4	62.3211	151.394	288	8	8	151.394	107.443	117.456	288	6	6	117.456	60.9679
Gr32970	GrSP2257	1.13445	1	1.00175	1	-1.79769e+308	7.86167e-06	-1.79769e+308	6.11987e-06	-1.23	1	0	333	0	0	0	0	333	0	0	0	0	333	0	0	0	0	93.9372	333	5	5	93.9372	215.597	333	16	16	215.597	81.8346	333	5	5	81.8346	130.456	186.237	333	11	11	186.237	35.1526
Gr2640	GrSP2258	1.56186	0.247675	-1.46728	0.0528342	1.01176	1	-1.38872	0.5392	-3.83	0.31	606.176	297	8	8	606.176	336.586	297	5	5	336.586	916.098	297	16	16	916.098	619.62	1074.3	297	51	51	1074.3	906.489	297	60	60	906.489	1027.64	297	56	56	1027.64	1002.81	1860.32	297	98	98	1860.32	1478.01
Gr20283	GrSP2259	-2.56326	0.000340728	-1.71935	0.202384	-13.9131	1.07669e-10	-7.93537	2.83039e-06	1.86	0.03	0	282	0	0	0	0	282	0	0	0	120.603	282	2	2	120.603	40.2011	88.7407	282	4	4	88.7407	254.588	282	16	16	254.588	154.615	282	8	8	154.615	165.981	299.888	282	15	15	299.888	269.815
Gr60373	GrSP226	-1.79769e+308	0.793755	-1.79769e+308	0.734197	-1.79769e+308	0.553375	3.33754	0.802937	1	1	0	105	0	0	0	0	105	0	0	0	161.953	105	1	1	161.953	53.9843	0	105	0	0	0	0	105	0	0	0	0	105	0	0	0	0	0	105	0	0	0	55.7421
Gr2199	GrSP2260	-1.46356	0.793755	-2.68988	0.0280477	-1.79769e+308	7.74165e-05	-1.79769e+308	5.94905e-05	-10000	0.02	0	303	0	0	0	0	303	0	0	0	0	303	0	0	0	0	516.19	303	25	25	516.19	355.416	303	24	24	355.416	719.496	303	40	40	719.496	530.367	2046.76	303	110	110	2046.76	1352.16
Gr94241	GrSP2261	1	1	1	1	1	1	1.79769e+308	1.33721e-11	1	1	382.726	294	5	5	382.726	340.02	294	5	5	340.02	520.563	294	9	9	520.563	414.437	0	294	0	0	0	0	294	0	0	0	0	294	0	0	0	0	0	294	0	0	0	0
Gr16514	GrSP2262	1.12311	0.793755	-1.24245	1	1.80805	0.938335	-1.43125	0.816385	-10000	0.00242	68.1948	330	1	1	68.1948	181.756	330	3	3	181.756	0	330	0	0	0	83.3171	56.8747	330	3	3	56.8747	163.168	330	12	12	163.168	231.22	330	14	14	231.22	150.421	290.437	330	17	17	290.437	230.569
Gr94193	GrSP2263	1	1	1	1	1	1	1.79769e+308	0.0871093	1	1	675.128	300	9	9	675.128	66.644	300	1	1	66.644	680.203	300	12	12	680.203	473.992	0	300	0	0	0	0	300	0	0	0	0	300	0	0	0	0	0	300	0	0	0	0
Gr40865	GrSP2264	-1.22337	0.92097	-1.04329	1	2.69591	0.553375	-2.81863	0.33591	-10000	0.02	0	285	0	0	0	0	285	0	0	0	179.001	285	3	3	179.001	59.6669	65.8549	285	3	3	65.8549	157.443	285	10	10	157.443	152.988	285	8	8	152.988	125.428	19.7821	285	1	1	19.7821	61.6096
Gr13069	GrSP2265	1.74546	0.927254	2.19926	0.734197	-1.79769e+308	0.206624	-1.79769e+308	0.186808	-10000	0.43	0	282	0	0	0	0	282	0	0	0	0	282	0	0	0	0	44.3703	282	2	2	44.3703	63.6471	282	4	4	63.6471	19.3269	282	1	1	19.3269	42.4481	19.9926	282	1	1	19.9926	41.51
Gr26976	GrSP2266	2.28429	0.281685	1.02629	1	2.55824	0.509002	1.00472	1	2.01	1	326.149	276	4	4	326.149	0	276	0	0	0	184.838	276	3	3	184.838	170.329	22.6675	276	1	1	22.6675	227.608	276	14	14	227.608	414.688	276	21	21	414.688	221.654	122.563	276	6	6	122.563	190.856
Gr42058	GrSP2267	-1.29004	0.506924	-1.87991	0.734197	-1.93632	0.380521	-2.12145	0.372158	-10000	0.03	232.003	291	3	3	232.003	0	291	0	0	0	58.4367	291	1	1	58.4367	96.8132	64.4971	291	3	3	64.4971	46.259	291	3	3	46.259	112.375	291	6	6	112.375	74.377	174.368	291	9	9	174.368	241.357
Gr77234	GrSP2268	-1.79769e+308	0.793755	-1.79769e+308	0.734197	-1.79769e+308	0.553375	-1.79769e+308	0.5392	-10000	0.99	0	279	0	0	0	0	279	0	0	0	0	279	0	0	0	0	0	279	0	0	0	0	279	0	0	0	0	279	0	0	0	0	0	279	0	0	0	0
Gr49045	GrSP2269	3.15196	0.148965	1.79769e+308	0.392571	-1.79769e+308	0.206624	4.98798	0.534202	4.52	1	141.536	318	2	2	141.536	0	318	0	0	0	53.4751	318	1	1	53.4751	65.0038	78.6946	318	4	4	78.6946	42.3313	318	3	3	42.3313	0	318	0	0	0	40.342	0	318	0	0	0	0
Gr63099	GrSP227	1	1	1	1	1	1	1	1	1	1	0	126	0	0	0	0	126	0	0	0	0	126	0	0	0	0	0	126	0	0	0	0	126	0	0	0	0	126	0	0	0	0	0	126	0	0	0	0
Gr6927	GrSP2270	1.39087	1	1.1606	1	-1.79769e+308	0.206624	-1.79769e+308	0.186808	-10000	0.4	0	288	0	0	0	0	288	0	0	0	0	288	0	0	0	0	108.615	288	5	5	108.615	155.803	288	10	10	155.803	75.697	288	4	4	75.697	113.372	97.8802	288	5	5	97.8802	101.613
Gr11922	GrSP2271	-1.66153	0.985036	2.10468	0.00765065	3.41241	0.0227743	-1.26441	1	2.82	1	80.6605	279	1	1	80.6605	358.301	279	5	5	358.301	182.85	279	3	3	182.85	207.271	986.644	279	44	44	986.644	739.812	279	46	46	739.812	703.25	279	36	36	703.25	809.902	303.113	279	15	15	303.113	314.673
Gr13468	GrSP2272	-1.49786	0.771507	-1.19041	0.888732	-1.79769e+308	1.40346e-05	-1.79769e+308	1.09247e-05	-1.34	1	0	321	0	0	0	0	321	0	0	0	0	321	0	0	0	0	409.285	321	21	21	409.285	670.972	321	48	48	670.972	645.193	321	38	38	645.193	575.15	509.343	321	29	29	509.343	875.202
Gr36522	GrSP2273	-2.01036	0.793755	-2.91865	0.196135	-1.79769e+308	0.00094844	-1.79769e+308	0.000757124	1.85	1	0	288	0	0	0	0	288	0	0	0	0	288	0	0	0	0	0	288	0	0	0	15.5803	288	1	1	15.5803	75.697	288	4	4	75.697	30.4258	117.456	288	6	6	117.456	81.2905
Gr5569	GrSP2274	-1.84803	0.22863	5.82939	1.38371e-05	-1.22668	1	-1.79769e+308	5.12573e-09	-1.58	1	0	315	0	0	0	0	315	0	0	0	0	315	0	0	0	0	238.332	315	12	12	238.332	142.448	315	10	10	142.448	224.928	315	13	13	224.928	201.903	53.6943	315	3	3	53.6943	55.7421
Gr94271	GrSP2275	1	1	1	1	1	1	1.79769e+308	1.41865e-05	1	1	210.32	321	3	3	210.32	124.568	321	2	2	124.568	264.876	321	5	5	264.876	199.922	0	321	0	0	0	0	321	0	0	0	0	321	0	0	0	0	0	321	0	0	0	0
Gr3639	GrSP2276	-1.34916	1	-2.04404	1	10.7529	0.62495	3.0426	0.585968	-10000	0.99	0	282	0	0	0	70.8979	282	1	1	70.8979	241.207	282	4	4	241.207	104.035	0	282	0	0	0	0	282	0	0	0	57.9807	282	3	3	57.9807	19.3269	39.9851	282	2	2	39.9851	0
Gr93609	GrSP2277	1	1	1	1	1	1	1.79769e+308	0	1	1	227.316	297	3	3	227.316	269.269	297	4	4	269.269	229.024	297	4	4	229.024	241.87	0	297	0	0	0	0	297	0	0	0	0	297	0	0	0	0	0	297	0	0	0	0
Gr20790	GrSP2278	2.21482	0.151202	33.6823	0.00328721	8.83304	2.74822e-14	-2.3011	0.5392	164.29	0.2	0	315	0	0	0	63.4705	315	1	1	63.4705	0	315	0	0	0	21.1568	436.942	315	22	22	436.942	1139.59	315	80	80	1139.59	830.504	315	48	48	830.504	802.344	0	315	0	0	0	0
Gr42875	GrSP2279	1.79769e+308	0.793755	-2.04418	1	1	1	1	1	1	1	0	306	0	0	0	0	306	0	0	0	0	306	0	0	0	0	20.4452	306	1	1	20.4452	14.6638	306	1	1	14.6638	0	306	0	0	0	11.703	0	306	0	0	0	76.5087
Gr63213	GrSP228	-1.79769e+308	0.793755	1	1	-1.79769e+308	0.553375	-1.79769e+308	0.5392	1	1	0	108	0	0	0	0	108	0	0	0	0	108	0	0	0	0	0	108	0	0	0	0	108	0	0	0	0	108	0	0	0	0	0	108	0	0	0	0
Gr43399	GrSP2280	-2.46009	0.84749	-2.03114	0.00274571	3.46304	0.553375	-1.58387	1	-10000	0.43	0	294	0	0	0	68.0041	294	1	1	68.0041	0	294	0	0	0	22.668	21.2797	294	1	1	21.2797	30.5246	294	2	2	30.5246	37.0761	294	2	2	37.0761	29.6268	76.7061	294	4	4	76.7061	59.7236
Gr15516	GrSP2281	-2.33085	0.410205	-1.41322	1	-1.79769e+308	0.00242973	-1.79769e+308	0.00192783	-10000	0.00227	0	306	0	0	0	0	306	0	0	0	0	306	0	0	0	0	40.8903	306	2	2	40.8903	87.9828	306	6	6	87.9828	0	306	0	0	0	42.9577	36.849	306	2	2	36.849	0
Gr25548	GrSP2282	-3.48469	0.030403	2.75955	0.000120337	2.16358	0.303172	1.83693	0.131714	-10000	0.00583	558.617	282	7	7	558.617	283.592	282	4	4	283.592	422.112	282	7	7	422.112	421.44	354.963	282	16	16	354.963	350.059	282	22	22	350.059	502.499	282	26	26	502.499	402.507	159.94	282	8	8	159.94	103.775
Gr13335	GrSP2283	1.40735	0.982787	1.21733	1	2.80297	0.319466	1.20692	0.988682	-10000	0.66	141.536	318	2	2	141.536	251.487	318	4	4	251.487	160.425	318	3	3	160.425	184.483	334.452	318	17	17	334.452	70.5522	318	5	5	70.5522	239.945	318	14	14	239.945	214.983	106.375	318	6	6	106.375	276.081
Gr42365	GrSP2284	7.13192	0.115694	2.19033	1	8.79483	0.642927	-1.79769e+308	0.5392	-10000	0.99	0	291	0	0	0	0	291	0	0	0	0	291	0	0	0	0	0	291	0	0	0	61.6787	291	4	4	61.6787	18.7292	291	1	1	18.7292	26.8026	38.7485	291	2	2	38.7485	0
Gr53623	GrSP2285	-1.11546	1	-1.67515	0.871139	1.64445	1	-2.22095	0.5392	-10000	8.37e-22	0	297	0	0	0	0	297	0	0	0	57.2561	297	1	1	57.2561	19.0854	84.2588	297	4	4	84.2588	15.1082	297	1	1	15.1082	73.4032	297	4	4	73.4032	57.59	56.9485	297	3	3	56.9485	59.1204
Gr93586	GrSP2286	1	1	1	1	1	1	1.79769e+308	0.0288038	1	1	1597.53	324	23	23	1597.53	555.367	324	9	9	555.367	577.333	324	11	11	577.333	910.075	0	324	0	0	0	0	324	0	0	0	0	324	0	0	0	0	0	324	0	0	0	0
Gr11797	GrSP2287	-1.12639	1	1.51196	0.733624	-7.61102	0.00320517	-4.44661	0.0524204	-10000	0.000246	0	303	0	0	0	131.968	303	2	2	131.968	0	303	0	0	0	43.9894	330.361	303	16	16	330.361	340.607	303	23	23	340.607	215.849	303	12	12	215.849	295.606	93.0347	303	5	5	93.0347	212.482
Gr24172	GrSP2288	-1.27325	1	3.0213	2.17962e-08	-5.45259	0.227315	-5.33839	0.213527	-10000	0.51	0	333	0	0	0	60.0396	333	1	1	60.0396	0	333	0	0	0	20.0132	112.725	333	6	6	112.725	107.799	333	8	8	107.799	114.568	333	7	7	114.568	111.697	16.9306	333	1	1	16.9306	52.729
Gr29216	GrSP2289	-2.05568	0.731853	-1.30639	0.797245	-1.79769e+308	0.00747312	-2.66751	0.27421	-10000	0.06	73.5434	306	1	1	73.5434	130.675	306	2	2	130.675	0	306	0	0	0	68.0726	184.006	306	9	9	184.006	131.974	306	9	9	131.974	142.489	306	8	8	142.489	152.823	147.396	306	8	8	147.396	172.145
Gr63974	GrSP229	1	1	1	1	1	1	1	1	1	1	0	120	0	0	0	0	120	0	0	0	0	120	0	0	0	0	0	120	0	0	0	0	120	0	0	0	0	120	0	0	0	0	0	120	0	0	0	0
Gr53308	GrSP2290	2.49895	0.915679	2.05084	1	-1.79769e+308	0.553375	3.99322	0.755504	11.56	1	0	291	0	0	0	68.7052	291	1	1	68.7052	0	291	0	0	0	22.9017	0	291	0	0	0	15.4197	291	1	1	15.4197	37.4583	291	2	2	37.4583	17.626	0	291	0	0	0	0
Gr14124	GrSP2291	-1.47511	0.793755	-4.27696	2.39399e-07	-1.79769e+308	2.83891e-10	-1.79769e+308	2.44156e-10	-10000	0.61	0	321	0	0	0	0	321	0	0	0	0	321	0	0	0	0	38.9795	321	2	2	38.9795	55.9143	321	4	4	55.9143	50.9363	321	3	3	50.9363	48.61	245.89	321	14	14	245.89	164.1
Gr55120	GrSP2292	-2.57592	1	-4.37391	0.180152	-1.79769e+308	0.553375	-1.79769e+308	0.5392	-10000	0.99	0	303	0	0	0	0	303	0	0	0	0	303	0	0	0	0	41.2952	303	2	2	41.2952	0	303	0	0	0	53.9622	303	3	3	53.9622	31.7525	167.462	303	9	9	167.462	57.9497
Gr1211	GrSP2293	-1.01796	1	-1.35194	0.00505985	1.1177	1	-3.8192	7.58621e-19	1.11	1	2202.25	327	32	32	2202.25	3179.35	327	52	52	3179.35	1196.08	327	23	23	1196.08	2192.56	8666.87	327	453	453	8666.87	9728.96	327	709	709	9728.96	10833.7	327	650	650	10833.7	9743.18	13413.7	327	778	778	13413.7	15500.4
Gr33626	GrSP2294	1.5935	1	1.11289	1	1.46564	1	-1.79769e+308	0.5392	18.25	1	0	297	0	0	0	0	297	0	0	0	0	297	0	0	0	0	105.324	297	5	5	105.324	60.4326	297	4	4	60.4326	18.3508	297	1	1	18.3508	61.369	94.9141	297	5	5	94.9141	78.8272
Gr34625	GrSP2295	-1.02622	1	1.27344	0.412411	-9.65624	1.22988e-08	-17.4344	2.09832e-14	-1.45	1	72.8294	309	1	1	72.8294	0	309	0	0	0	0	309	0	0	0	24.2765	546.66	309	27	27	546.66	464.686	309	32	32	464.686	352.763	309	20	20	352.763	454.703	383.158	309	21	21	383.158	359.888
Gr41923	GrSP2296	-2.35802	1	-1.79769e+308	0.325502	-1.79769e+308	0.553375	-1.79769e+308	0.5392	-10000	0.99	0	312	0	0	0	0	312	0	0	0	0	312	0	0	0	0	0	312	0	0	0	0	312	0	0	0	0	312	0	0	0	0	72.2808	312	4	4	72.2808	0
Gr92948	GrSP2297	1	1	1	1	1	1	1.79769e+308	4.68119e-08	1	1	7064.45	309	97	97	7064.45	4982.12	309	77	77	4982.12	3742.22	309	68	68	3742.22	5262.93	0	309	0	0	0	0	309	0	0	0	0	309	0	0	0	0	0	309	0	0	0	0
Gr39992	GrSP2298	-2.44336	1	-1.22381	1	-1.79769e+308	0.400306	-1.79769e+308	0.368441	-10000	0.99	0	321	0	0	0	0	321	0	0	0	0	321	0	0	0	0	19.4898	321	1	1	19.4898	0	321	0	0	0	0	321	0	0	0	6.49659	0	321	0	0	0	0
Gr13566	GrSP2299	-1.31906	0.793755	-1.91795	0.000204802	-1.412	0.553375	-1.92615	0.178054	-2.54	0.6	250.048	360	4	4	250.048	333.22	360	6	6	333.22	425.127	360	9	9	425.127	336.131	729.892	360	42	42	729.892	934.817	360	75	75	934.817	772.11	360	51	51	772.11	812.273	1707.03	360	109	109	1707.03	1349.42
Gr35506	GrSP23	1.06475	1	3.14081	0.734197	-1.79769e+308	0.243858	-1.79769e+308	0.221889	1	1	0	120	0	0	0	0	120	0	0	0	0	120	0	0	0	0	52.1351	120	1	1	52.1351	186.963	120	5	5	186.963	45.4182	120	1	1	45.4182	94.8389	0	120	0	0	0	97.5486
Gr64226	GrSP230	1	1	1	1	1	1	1	1	1	1	0	108	0	0	0	0	108	0	0	0	0	108	0	0	0	0	0	108	0	0	0	0	108	0	0	0	0	108	0	0	0	0	0	108	0	0	0	0
Gr9730	GrSP2300	-1.27618	0.927255	1.08807	0.839079	1.39425	0.830067	1.29293	0.607061	-3.59	0.15	801.123	309	11	11	801.123	1358.76	309	21	21	1358.76	1100.65	309	20	20	1100.65	1086.85	971.84	309	48	48	971.84	1103.63	309	76	76	1103.63	1269.95	309	72	72	1269.95	1115.14	1040	309	57	57	1040	1022.84
Gr27431	GrSP2301	-1.14764	1	1	1	-1.79769e+308	0.553375	-1.79769e+308	0.5392	-10000	0.99	0	309	0	0	0	0	309	0	0	0	0	309	0	0	0	0	0	309	0	0	0	0	309	0	0	0	0	309	0	0	0	0	0	309	0	0	0	0
Gr4693	GrSP2302	-1.24246	1	1.02481	1	-1.79769e+308	0.0185273	-4.94847	0.103762	-1.91	1	0	312	0	0	0	64.0808	312	1	1	64.0808	109.007	312	2	2	109.007	57.6959	140.364	312	7	7	140.364	373.927	312	26	26	373.927	331.902	312	19	19	331.902	282.064	379.474	312	21	21	379.474	187.593
Gr39353	GrSP2303	-1.79769e+308	0.793755	-1.64066	1	-1.79769e+308	0.439981	-1.79769e+308	0.405527	-10000	0.87	0	339	0	0	0	0	339	0	0	0	0	339	0	0	0	0	73.8197	339	4	4	73.8197	13.2363	339	1	1	13.2363	0	339	0	0	0	29.0187	16.631	339	1	1	16.631	86.3262
Gr92122	GrSP2304	1	1	1	1	1.79769e+308	0.553375	1	1	1	1	0	330	0	0	0	0	330	0	0	0	0	330	0	0	0	0	0	330	0	0	0	0	330	0	0	0	0	330	0	0	0	0	0	330	0	0	0	0
Gr8637	GrSP2305	1.36353	0.793755	1.23122	0.314844	1.00436	1	-1.10199	1	1.08	1	267.908	336	4	4	267.908	59.5036	336	1	1	59.5036	101.221	336	2	2	101.221	142.877	223.436	336	12	12	223.436	186.963	336	14	14	186.963	162.208	336	10	10	162.208	190.869	167.795	336	10	10	167.795	156.775
Gr49585	GrSP2306	1.96129	0.793755	6.89672	0.00180543	395.545	2.15654e-07	-1.79769e+308	0.186808	-10000	0.4	0	315	0	0	0	0	315	0	0	0	0	315	0	0	0	0	39.722	315	2	2	39.722	28.4897	315	2	2	28.4897	51.9065	315	3	3	51.9065	40.0394	0	315	0	0	0	18.5807
Gr48249	GrSP2307	1.07782	1	6.8957	0.734197	-1.79769e+308	1.20853e-05	-1.68095	0.827354	-10000	8.45e-06	0	381	0	0	0	104.951	381	2	2	104.951	0	381	0	0	0	34.9837	0	381	0	0	0	11.7772	381	1	1	11.7772	85.8297	381	6	6	85.8297	32.5356	14.7976	381	1	1	14.7976	0
Gr11795	GrSP2308	1.15111	0.132672	1.3439	0.000697963	-1.16375	0.875193	-1.78585	1.49309e-15	-2.21	1.71e-15	11788	336	176	176	11788	10532.1	336	177	177	10532.1	8654.36	336	171	171	8654.36	10324.8	20332.7	336	1092	1092	20332.7	23170.1	336	1735	1735	23170.1	20048.9	336	1236	1236	20048.9	21183.9	16360	336	975	975	16360	18029.1
Gr23568	GrSP2309	-1.18636	1	1.9085	0.384298	1.63702	0.755395	1.08924	1	1.35	1	0	324	0	0	0	246.83	324	4	4	246.83	104.97	324	2	2	104.97	117.266	231.712	324	12	12	231.712	83.0949	324	6	6	83.0949	185.037	324	11	11	185.037	166.615	104.406	324	6	6	104.406	72.2582
Gr64299	GrSP231	-1.79769e+308	0.793755	1.79769e+308	0.734197	-1.79769e+308	0.553375	-1.79769e+308	0.5392	1	1	0	111	0	0	0	0	111	0	0	0	0	111	0	0	0	0	56.3623	111	1	1	56.3623	0	111	0	0	0	0	111	0	0	0	18.7874	0	111	0	0	0	0
Gr26361	GrSP2310	2.12432	1	-1.38271	1	-1.79769e+308	0.553375	3.88188	0.503381	8.2	1	71.4421	315	1	1	71.4421	0	315	0	0	0	53.9843	315	1	1	53.9843	41.8088	0	315	0	0	0	0	315	0	0	0	17.3022	315	1	1	17.3022	5.76739	0	315	0	0	0	0
Gr38086	GrSP2311	-1.8467	0.262531	-1.44581	0.0655699	-4.48273	0.000206045	-8.502	1.883e-07	-10000	6.83e-15	141.536	318	2	2	141.536	0	318	0	0	0	0	318	0	0	0	47.1788	334.452	318	17	17	334.452	296.319	318	21	21	296.319	342.779	318	20	20	342.779	324.517	460.96	318	26	26	460.96	423.324
Gr19791	GrSP2312	-1.23911	1	-1.55274	0.235739	-1.02118	1	-1.79769e+308	4.42227e-06	-1.74	0.99	0	324	0	0	0	0	324	0	0	0	0	324	0	0	0	0	270.33	324	14	14	270.33	235.435	324	17	17	235.435	386.896	324	23	23	386.896	297.554	609.032	324	35	35	609.032	433.549
Gr15252	GrSP2313	-1.27194	1	1.15161	1	-1.79769e+308	0.000729192	-1.79769e+308	0.000580148	-10000	0.00223	0	324	0	0	0	0	324	0	0	0	0	324	0	0	0	0	193.093	324	10	10	193.093	138.491	324	10	10	138.491	117.751	324	7	7	117.751	149.778	121.806	324	7	7	121.806	216.775
Gr40032	GrSP2314	-1.42719	0.793755	-1.58679	0.024247	1.39359	1	-1.79769e+308	1.14246e-09	-10000	0.17	0	351	0	0	0	0	351	0	0	0	0	351	0	0	0	0	142.592	351	8	8	142.592	115.054	351	9	9	115.054	93.1656	351	6	6	93.1656	116.937	160.624	351	10	10	160.624	200.1
Gr26168	GrSP2315	-1.35762	1	1.06736	1	-1.79769e+308	1.17801e-61	-1.79769e+308	1.09075e-61	2.53	0.99	0	324	0	0	0	0	324	0	0	0	0	324	0	0	0	0	173.784	324	9	9	173.784	221.586	324	16	16	221.586	252.323	324	15	15	252.323	215.898	278.415	324	16	16	278.415	90.3228
Gr36796	GrSP2316	-1.86854	1	1.5918	1	-1.79769e+308	0.289134	-3.25572	0.5392	-10000	0.65	0	327	0	0	0	0	327	0	0	0	52.0033	327	1	1	52.0033	17.3344	0	327	0	0	0	68.6104	327	5	5	68.6104	83.3362	327	5	5	83.3362	50.6489	17.2413	327	1	1	17.2413	35.7977
Gr52422	GrSP2317	2.54461	1	2.69381	0.774588	-1.79769e+308	0.553375	-1.79769e+308	0.5392	-10000	0.99	0	351	0	0	0	0	351	0	0	0	0	351	0	0	0	0	0	351	0	0	0	25.5676	351	2	2	25.5676	15.5276	351	1	1	15.5276	13.6984	16.0624	351	1	1	16.0624	0
Gr8786	GrSP2318	-1.01166	1	-1.34599	0.129994	1.25468	0.553375	1.05433	1	-1.35	1	1022.92	330	15	15	1022.92	1272.29	330	21	21	1272.29	979.08	330	19	19	979.08	1091.43	985.828	330	52	52	985.828	1346.14	330	99	99	1346.14	1469.9	330	89	89	1469.9	1267.29	1588.86	330	93	93	1588.86	1968.71
Gr13273	GrSP2319	-1.40648	0.793755	1.31906	0.734197	-1.79769e+308	6.64654e-06	-7.39732	0.00208321	-1.5	1	65.802	342	1	1	65.802	0	342	0	0	0	0	342	0	0	0	21.934	164.637	342	9	9	164.637	223.044	342	17	17	223.044	159.362	342	10	10	159.362	182.348	98.9105	342	6	6	98.9105	154.024
Gr64810	GrSP232	1	1	1	1	1	1	1	1	-10000	0.99	0	111	0	0	0	0	111	0	0	0	0	111	0	0	0	0	0	111	0	0	0	0	111	0	0	0	0	111	0	0	0	0	0	111	0	0	0	0
Gr29665	GrSP2320	1.34773	0.793755	-1.34778	1	-3.35309	0.172475	-2.55038	0.405527	1.84	1	0	348	0	0	0	0	348	0	0	0	146.595	348	3	3	146.595	48.8651	215.732	348	12	12	215.732	103.152	348	8	8	103.152	109.63	348	7	7	109.63	142.838	129.607	348	8	8	129.607	134.55
Gr26649	GrSP2321	1.1479	0.832581	1.2066	0.632199	-1.5232	0.204079	-1.17555	0.779554	-1.18	1	1826.43	345	26	28	1826.43	2491.91	345	38	43	2491.91	1035.09	345	21	21	1035.09	1784.48	2049.14	345	110	113	2049.14	2497.18	345	189	192	2497.18	1832.53	345	116	116	1832.53	2126.28	1585.15	345	96	97	1585.15	2069.73
Gr16731	GrSP2322	-1.39305	0.793755	-2.42194	0.000891787	-1.79769e+308	1.20486e-05	-1.79769e+308	9.31347e-06	-10000	0.14	0	339	0	0	0	0	339	0	0	0	0	339	0	0	0	0	129.184	339	7	7	129.184	119.127	339	9	9	119.127	209.004	339	13	13	209.004	152.439	465.667	339	28	28	465.667	397.101
Gr38248	GrSP2323	1.79769e+308	0.793755	-1.79769e+308	0.734197	1.79769e+308	0.553375	1	1	1	1	0	333	0	0	0	0	333	0	0	0	0	333	0	0	0	0	0	333	0	0	0	0	333	0	0	0	0	333	0	0	0	0	0	333	0	0	0	52.729
Gr3593	GrSP2324	-1.88317	6.40902e-08	-1.18894	0.309752	2.5008	0.0424859	2.88026	1.84978e-08	-1.25	1	1692.05	399	30	30	1692.05	1152.49	399	23	23	1152.49	1576.91	399	37	37	1576.91	1473.82	611.51	399	39	39	611.51	562.296	399	50	50	562.296	669.321	399	49	49	669.321	614.376	664.114	399	47	47	664.114	792.124
Gr9362	GrSP2325	-1.45472	0.793755	4.82349	0.0586107	-1.79769e+308	4.9787e-09	4.37117	0.5392	3.02	1	456.608	345	7	7	456.608	57.9513	345	1	1	57.9513	49.2901	345	1	1	49.2901	187.95	54.4019	345	3	3	54.4019	65.0308	345	5	5	65.0308	31.5953	345	2	2	31.5953	50.3426	32.6835	345	2	2	32.6835	0
Gr24841	GrSP2326	-2.77697	0.116711	-1.5081	0.788233	-1.79769e+308	0.000183763	-1.79769e+308	0.000143717	-10000	0.06	0	351	0	0	0	0	351	0	0	0	0	351	0	0	0	0	71.2959	351	4	4	71.2959	127.838	351	10	10	127.838	155.276	351	10	10	155.276	118.137	224.874	351	14	14	224.874	66.6999
Gr16634	GrSP2327	1.73931	0.350874	-1.00113	1	-1.79769e+308	0.000332382	1.49186	0.5392	-10000	0.0006	337.902	333	5	5	337.902	540.357	333	9	9	540.357	255.331	333	5	5	255.331	377.863	169.087	333	9	9	169.087	215.597	333	16	16	215.597	196.403	333	12	12	196.403	193.696	152.376	333	9	9	152.376	175.763
Gr6264	GrSP2328	-1.04501	1	-1.07911	0.858695	-2.24748	0.00432432	-1.68195	0.0733321	-1.29	0.99	1486.77	333	22	22	1486.77	2401.59	333	40	40	2401.59	3063.98	333	60	60	3063.98	2317.44	3550.83	333	189	189	3550.83	3934.65	333	292	292	3934.65	3617.09	333	221	221	3617.09	3700.86	3572.36	333	211	211	3572.36	4358.93
Gr26285	GrSP2329	1.14928	1	2.98315	0.114354	-1.79769e+308	0.200256	7.04672	0.000186249	-10000	0.61	131.604	342	2	2	131.604	233.839	342	4	4	233.839	248.612	342	5	5	248.612	204.685	109.758	342	6	6	109.758	52.481	342	4	4	52.481	111.554	342	7	7	111.554	91.2642	49.4553	342	3	3	49.4553	0
Gr65120	GrSP233	1.79769e+308	0.793755	1	1	1	1	1	1	1	1	0	114	0	0	0	0	114	0	0	0	0	114	0	0	0	0	0	114	0	0	0	0	114	0	0	0	0	114	0	0	0	0	0	114	0	0	0	0
Gr1492	GrSP2330	-1.05208	1	-1.05293	1	1.13583	0.992513	-1.32535	0.333966	-1.31	1	862.996	339	13	13	862.996	884.655	339	15	15	884.655	1254.06	339	25	25	1254.06	1000.57	2011.59	339	109	109	2011.59	1508.94	339	114	114	1508.94	1639.88	339	102	102	1639.88	1720.14	1879.3	339	113	113	1879.3	2089.09
Gr35395	GrSP2331	1.70278	1	1.79769e+308	0.734197	-1.79769e+308	0.275769	-1.79769e+308	0.248005	-10000	0.99	0	330	0	0	0	0	330	0	0	0	0	330	0	0	0	0	0	330	0	0	0	13.5973	330	1	1	13.5973	0	330	0	0	0	4.53245	0	330	0	0	0	0
Gr30140	GrSP2332	2.11031	0.169287	1.43272	1	-1.79769e+308	0.00169467	1.45937	0.668467	1.98	1	64.1147	351	1	1	64.1147	227.843	351	4	4	227.843	242.237	351	5	5	242.237	178.065	89.1199	351	5	5	89.1199	281.244	351	22	22	281.244	124.221	351	8	8	124.221	164.862	144.562	351	9	9	144.562	200.1
Gr44069	GrSP2333	-2.74477	0.0447413	-1.48888	1	-2.33581	0.53765	-1.79769e+308	1.50882e-22	-10000	0.01	0	360	0	0	0	0	360	0	0	0	0	360	0	0	0	0	0	360	0	0	0	24.9285	360	2	2	24.9285	45.4182	360	3	3	45.4182	23.4489	93.965	360	6	6	93.965	16.2581
Gr66339	GrSP2334	1.79769e+308	0.793755	1.79769e+308	0.734197	1	1	1.79769e+308	0.5392	1	1	0	369	0	0	0	0	369	0	0	0	46.0842	369	1	1	46.0842	15.3614	67.8181	369	4	4	67.8181	0	369	0	0	0	0	369	0	0	0	22.606	0	369	0	0	0	0
Gr45849	GrSP2335	-2.83595	0.549479	-5.82346	0	-1.79769e+308	0.0123984	1.18964	1	4.6	1	123.991	363	2	2	123.991	110.155	363	2	2	110.155	46.8459	363	1	1	46.8459	93.6639	34.4695	363	2	2	34.4695	24.7224	363	2	2	24.7224	45.0429	363	3	3	45.0429	34.7449	232.971	363	15	15	232.971	209.609
Gr14647	GrSP2336	1.35179	0.793755	1.54903	0.00027051	-17.4356	0.00289554	-27.5294	0.00145073	1.94	0.00113	0	375	0	0	0	213.261	375	4	4	213.261	136.041	375	3	3	136.041	116.434	750.746	375	45	45	750.746	753.836	375	63	63	753.836	755.759	375	52	52	755.759	753.447	466.066	375	31	31	466.066	437.018
Gr62040	GrSP2337	-1.75643	0.376925	-1.05155	1	-2.27784	0.553375	-1.0694	1	-10000	0.99	63.5714	354	1	1	63.5714	56.478	354	1	1	56.478	0	354	0	0	0	40.0165	35.3459	354	2	2	35.3459	12.6755	354	1	1	12.6755	30.792	354	2	2	30.792	26.2711	47.7788	354	3	3	47.7788	16.5337
Gr32394	GrSP2338	-5.81571	0.934697	1.79769e+308	2.13674e-06	-1.79769e+308	0.553375	-3.45912	0.794542	-10000	0.4	59.0663	381	1	1	59.0663	0	381	0	0	0	0	381	0	0	0	19.6888	114.944	381	7	7	114.944	94.2178	381	8	8	94.2178	57.2198	381	4	4	57.2198	88.7937	0	381	0	0	0	0
Gr6448	GrSP2339	1.12218	1	1.94771	0.0820339	-1.79769e+308	1.34305e-09	-38.5082	5.57179e-09	-10000	0.000407	0	390	0	0	0	0	390	0	0	0	43.6027	390	1	1	43.6027	14.5342	1042.7	390	65	65	1042.7	1127.53	390	98	98	1127.53	1788.78	390	128	128	1788.78	1319.67	578.246	390	40	40	578.246	795.396
Gr65197	GrSP234	1.69611	1	1	1	6.09333	0.684904	-1.79769e+308	0.5392	1	1	0	114	0	0	0	0	114	0	0	0	0	114	0	0	0	0	0	114	0	0	0	0	114	0	0	0	0	114	0	0	0	0	0	114	0	0	0	0
Gr20561	GrSP2340	-1.72229	0.0644589	-1.0366	1	-2.06467	0.0531731	-5.74406	1.83794e-11	-1.3	1	120.023	375	2	2	120.023	373.206	375	7	7	373.206	136.041	375	3	3	136.041	209.757	2352.34	375	141	141	2352.34	2297.41	375	192	192	2297.41	2674.22	375	184	184	2674.22	2441.32	2691.16	375	179	179	2691.16	2840.62
Gr31334	GrSP2341	1.04569	1	-2.84489	0.734197	124.958	3.19555e-05	972.858	0	-10000	0.99	19610	381	332	332	19610	19835.8	381	378	378	19835.8	22673.4	381	508	508	22673.4	20706.4	0	381	0	0	0	35.3317	381	3	3	35.3317	0	381	0	0	0	11.7772	29.5953	381	2	2	29.5953	15.362
Gr21483	GrSP2342	1.69616	0.030403	-1.01507	1	-1.51758	0.512305	-1.79769e+308	5.26871e-06	1.89	0.7	0	375	0	0	0	0	375	0	0	0	0	375	0	0	0	0	567.23	375	34	34	567.23	514.523	375	43	43	514.523	436.015	375	30	30	436.015	505.923	706.617	375	47	47	706.617	405.802
Gr57396	GrSP2343	5.03269	0.153489	1.79769e+308	0.734197	4.66827	0.730979	-1.79769e+308	0.5392	-10000	0.99	0	369	0	0	0	0	369	0	0	0	0	369	0	0	0	0	0	369	0	0	0	24.3204	369	2	2	24.3204	0	369	0	0	0	8.10681	0	369	0	0	0	0
Gr20115	GrSP2344	-1.66396	1	-1.99905	0.734197	-1.79769e+308	6.21455e-16	-1.79769e+308	5.35892e-16	-10000	3.95e-10	0	405	0	0	0	0	405	0	0	0	0	405	0	0	0	0	15.4474	405	1	1	15.4474	11.0793	405	1	1	11.0793	53.829	405	4	4	53.829	26.7853	13.9207	405	1	1	13.9207	57.8066
Gr73268	GrSP2345	1.173	1	1.79769e+308	0.734197	9.30202	0.443653	3.04337	0.831885	-10000	0.99	60.9872	369	1	1	60.9872	0	369	0	0	0	0	369	0	0	0	20.3291	0	369	0	0	0	0	369	0	0	0	14.7701	369	1	1	14.7701	4.92338	0	369	0	0	0	0
Gr4217	GrSP2346	1.01058	1	-1.02715	1	-1.21915	0.553375	-1.81993	3.34932e-12	-1.42	0.14	1704.87	396	30	30	1704.87	1868.05	396	37	37	1868.05	1674.74	396	39	39	1674.74	1749.22	3317.69	396	210	210	3317.69	3422	396	302	302	3422	3537.12	396	257	257	3537.12	3425.6	3046.74	396	214	214	3046.74	3887.16
Gr94316	GrSP2347	1	1	1	1	1	1	1.79769e+308	0.149019	1	1	483.963	372	8	8	483.963	53.7452	372	1	1	53.7452	228.563	372	5	5	228.563	255.424	0	372	0	0	0	0	372	0	0	0	0	372	0	0	0	0	0	372	0	0	0	0
Gr15857	GrSP2348	2.10757	0.793755	2.5179	0.314561	33.056	0	24.6332	0.040761	4.69	0.4	1395.61	387	24	24	1395.61	258.31	387	5	5	258.31	1230.34	387	28	28	1230.34	961.422	96.9956	387	6	6	96.9956	92.757	387	8	8	92.757	70.4158	387	5	5	70.4158	86.7228	87.4093	387	6	6	87.4093	0
Gr12936	GrSP2349	-1.17842	0.118806	-1.56624	0.00953	1.18279	0.590031	-3.86613	3.8473e-14	-2.84	0.51	284.145	396	5	5	284.145	100.976	396	2	2	100.976	128.826	396	3	3	128.826	171.316	458.157	396	29	29	458.157	657.205	396	58	58	657.205	729.444	396	53	53	729.444	614.935	896.939	396	63	63	896.939	1034.61
Gr66160	GrSP235	-1.79769e+308	0.793755	1	1	-1.79769e+308	0.553375	-1.79769e+308	0.5392	1	1	0	108	0	0	0	0	108	0	0	0	0	108	0	0	0	0	0	108	0	0	0	0	108	0	0	0	0	108	0	0	0	0	0	108	0	0	0	0
Gr10396	GrSP2350	-1.13424	1	-1.02853	1	-2.54128	0.249299	-4.62796	0.0880776	-10000	1.29e-05	0	405	0	0	0	0	405	0	0	0	83.9756	405	2	2	83.9756	27.9919	154.474	405	10	10	154.474	121.872	405	11	11	121.872	188.401	405	14	14	188.401	154.916	83.5244	405	6	6	83.5244	245.678
Gr30940	GrSP2351	-2.93438	0.793755	1.90015	0.941549	2.87375	0.553375	-1.42994	1	9.12	1	0	384	0	0	0	0	384	0	0	0	44.284	384	1	1	44.284	14.7613	16.2922	384	1	1	16.2922	35.0556	384	3	3	35.0556	56.7728	384	4	4	56.7728	36.0402	0	384	0	0	0	60.9679
Gr63094	GrSP2352	-6.54086	0.793755	1.79769e+308	0.611177	-1.79769e+308	0.377282	-1.79769e+308	0.348317	5.28	1	0	402	0	0	0	0	402	0	0	0	0	402	0	0	0	0	0	402	0	0	0	22.324	402	2	2	22.324	67.7884	402	5	5	67.7884	30.0375	0	402	0	0	0	0
Gr37257	GrSP2353	1.79698	0.464946	2.00399	0.000148623	2.21063	0.553375	-1.29104	0.712618	1.77	0.99	338.41	399	6	6	338.41	150.325	399	3	3	150.325	340.954	399	8	8	340.954	276.563	313.595	399	20	20	313.595	258.656	399	23	23	258.656	245.873	399	18	18	245.873	272.708	183.691	399	13	13	183.691	146.69
Gr28677	GrSP2354	-3.2952	0.793755	4.93719	2.64373e-08	-1.79769e+308	0.246168	-1.79769e+308	0.223768	1.56	1	0	396	0	0	0	0	396	0	0	0	0	396	0	0	0	0	157.985	396	10	10	157.985	203.96	396	18	18	203.96	192.683	396	14	14	192.683	184.876	0	396	0	0	0	59.1204
Gr9768	GrSP2355	-1.40793	0.793755	1.08611	1	-5.91059	0.000397312	1.04184	1	2.22	0.13	937.678	384	16	16	937.678	208.263	384	4	4	208.263	265.704	384	6	6	265.704	470.548	488.767	384	30	30	488.767	385.612	384	33	33	385.612	738.046	384	52	52	738.046	537.475	499.189	384	34	34	499.189	381.049
Gr68516	GrSP2356	1	1	1.79769e+308	0.734197	1.79769e+308	0.138798	1.79769e+308	0.5392	1	1	54.7549	411	1	1	54.7549	0	411	0	0	0	372.374	411	9	9	372.374	142.376	30.4439	411	2	2	30.4439	0	411	0	0	0	0	411	0	0	0	10.148	0	411	0	0	0	0
Gr4154	GrSP2357	-1.10066	0.793755	1.1186	0.0040274	-1.84803	0.107675	-2.41935	9.03063e-12	-1.36	1.56e-07	1692.05	399	30	30	1692.05	2505.41	399	50	50	2505.41	1917.86	399	45	45	1917.86	2038.44	6318.94	399	403	403	6318.94	6241.49	399	555	555	6241.49	5982.91	399	438	438	5982.91	6181.11	5510.73	399	390	390	5510.73	5867.59
Gr5174	GrSP2358	-1.76693	0.289611	2.27266	0.734197	-1.79769e+308	8.59086e-11	-2.08384	0.341994	6.2	0.4	112.803	399	2	2	112.803	0	399	0	0	0	42.6192	399	1	1	42.6192	51.8075	62.719	399	4	4	62.719	89.9674	399	8	8	89.9674	327.831	399	24	24	327.831	160.172	84.7805	399	6	6	84.7805	58.6759
Gr79492	GrSP2359	1.79769e+308	0.00969968	1	1	1.79769e+308	0.00148753	1.79769e+308	0.226708	1	1	383.285	411	7	7	383.285	0	411	0	0	0	206.874	411	5	5	206.874	196.72	0	411	0	0	0	0	411	0	0	0	0	411	0	0	0	0	0	411	0	0	0	0
Gr67088	GrSP236	1	1	1	1	1	1	1	1	1	1	0	105	0	0	0	0	105	0	0	0	0	105	0	0	0	0	0	105	0	0	0	0	105	0	0	0	0	105	0	0	0	0	0	105	0	0	0	0
Gr9894	GrSP2360	1.16896	1	1.21933	0.734197	-1.34007	0.553375	-7.96021	1.92188e-12	-4.48	0.03	0	459	0	0	0	87.1163	459	2	2	87.1163	74.0962	459	2	2	74.0962	53.7375	545.204	459	40	40	545.204	742.966	459	76	76	742.966	783.687	459	66	66	783.687	690.619	650.999	459	53	53	650.999	484.555
Gr81307	GrSP2361	1.79769e+308	0.793755	1	1	1.79769e+308	0	1	1	1	1	0	420	0	0	0	0	420	0	0	0	0	420	0	0	0	0	0	420	0	0	0	0	420	0	0	0	0	420	0	0	0	0	0	420	0	0	0	0
Gr40551	GrSP2362	-1.92866	0.793755	1.8956	0.628554	-2.86923	0.472275	-1.79769e+308	0.00764877	-10000	0.00519	0	414	0	0	0	0	414	0	0	0	0	414	0	0	0	0	60.4465	414	4	4	60.4465	130.062	414	12	12	130.062	144.812	414	11	11	144.812	111.773	95.3268	414	7	7	95.3268	14.1375
Gr35441	GrSP2363	8.2422	0.163759	5.07346	0.577249	2.18504	0.975516	-1.79769e+308	0.5392	-10000	0.99	0	399	0	0	0	0	399	0	0	0	0	399	0	0	0	0	62.719	399	4	4	62.719	168.689	399	15	15	168.689	27.3192	399	2	2	27.3192	86.2423	14.1301	399	1	1	14.1301	0
Gr9187	GrSP2364	1.13893	0.713017	-1.12025	0.476878	-2.98886	0.00872992	1.47506	0.419437	2.91	0.00049	13915.7	414	256	256	13915.7	30569.3	414	633	633	30569.3	26000.5	414	633	633	26000.5	23495.2	11439.5	414	757	757	11439.5	13894.9	414	1282	1282	13894.9	12493.3	414	949	949	12493.3	12609.2	14843.7	414	1090	1090	14843.7	15720.9
Gr76528	GrSP2365	1	1	-1.79769e+308	0.734197	1.79769e+308	4.17318e-06	1.79769e+308	0.178054	1	1	215.868	417	4	4	215.868	191.781	417	4	4	191.781	0	417	0	0	0	135.883	0	417	0	0	0	0	417	0	0	0	0	417	0	0	0	0	13.5201	417	1	1	13.5201	0
Gr56379	GrSP2366	1.79769e+308	0.793755	-1.20403	1	1.79769e+308	0.25155	1.79769e+308	0.5392	1	1	0	420	0	0	0	0	420	0	0	0	40.4883	420	1	1	40.4883	13.4961	0	420	0	0	0	10.6836	420	1	1	10.6836	0	420	0	0	0	3.56121	0	420	0	0	0	13.9355
Gr7900	GrSP2367	-1.54015	0.000166819	1.39193	0.272313	-21.0324	5.86444e-37	-7.60038	4.35038e-16	-10000	1.4e-74	0	426	0	0	0	234.662	426	4	5	234.662	119.754	426	3	3	119.754	118.139	748.984	426	51	51	748.984	1042.78	426	99	99	1042.78	882.776	426	69	69	882.776	891.514	741.132	426	56	56	741.132	522.091
Gr45916	GrSP2368	-5.95438	0.0419514	-2.45532	0.877688	-1.79769e+308	2.4394e-05	-1.19726	1	-10000	0.4	107.163	420	2	2	107.163	0	420	0	0	0	0	420	0	0	0	35.7211	0	420	0	0	0	32.0509	420	3	3	32.0509	0	420	0	0	0	10.6836	0	420	0	0	0	27.871
Gr51104	GrSP2369	-1.33454	1	11.2192	0.0385345	-1.79769e+308	3.63253e-06	-1.79769e+308	2.83039e-06	10.08	1	0	417	0	0	0	0	417	0	0	0	0	417	0	0	0	0	105.02	417	7	7	105.02	43.0419	417	4	4	43.0419	143.77	417	11	11	143.77	97.2774	27.0403	417	2	2	27.0403	0
Gr67400	GrSP237	1	1	1	1	1	1	1	1	1	1	0	105	0	0	0	0	105	0	0	0	0	105	0	0	0	0	0	105	0	0	0	0	105	0	0	0	0	105	0	0	0	0	0	105	0	0	0	0
Gr6833	GrSP2370	-1.00617	1	-1.03959	1	-1.42254	0.00148753	-1.24223	0.235081	-1.09	1	3916.19	408	71	71	3916.19	5586.34	408	114	114	5586.34	4584.7	408	110	110	4584.7	4695.74	5934.21	408	387	387	5934.21	6675.69	408	607	607	6675.69	6144.82	408	460	460	6144.82	6251.57	7420.47	408	537	537	7420.47	6727.98
Gr7901	GrSP2371	1.00495	1	1.36082	0.322657	-1.79769e+308	6.38902e-166	-7.92809	1.25577e-94	-10000	0	52.4575	429	1	1	52.4575	93.2084	429	1	2	93.2084	79.2777	429	2	2	79.2777	74.9812	699.996	429	48	48	699.996	805.381	429	75	77	805.381	1029.06	429	80	81	1029.06	844.811	709.666	429	54	54	709.666	532.083
Gr28536	GrSP2372	-1.05648	1	-1.36428	1	37.9243	0.00130237	54.8726	7.95271e-09	-10000	1.1e-05	12799.6	429	244	244	12799.6	7130.44	429	153	153	7130.44	9077.3	429	229	229	9077.3	9669.12	116.666	429	8	8	116.666	115.054	429	11	11	115.054	215.975	429	17	17	215.975	149.232	52.5678	429	4	4	52.5678	354.722
Gr20743	GrSP2373	1.00195	1	-1.00186	1	2.76974	3.02136e-10	1.20498	0.779554	1.48	0.65	375.071	420	7	7	375.071	523.631	420	11	11	523.631	688.3	420	17	17	688.3	529.001	431.977	420	29	29	431.977	405.978	420	38	38	405.978	415.252	420	32	32	415.252	417.736	550.366	420	41	41	550.366	432.001
Gr54940	GrSP2374	1.96824	0.793755	1.08636	1	5.0189	0.553375	-1.79769e+308	0.186808	18.26	1	0	420	0	0	0	0	420	0	0	0	0	420	0	0	0	0	59.583	420	4	4	59.583	21.3672	420	2	2	21.3672	25.9533	420	2	2	25.9533	35.6345	0	420	0	0	0	27.871
Gr42287	GrSP2375	1.68055	0.253977	-1.76347	0.734197	-5.70995	0.00446713	-1.28825	0.779095	1.07	1	104.186	432	2	2	104.186	185.122	432	4	4	185.122	354.272	432	9	9	354.272	214.527	434.46	432	30	30	434.46	103.869	432	10	10	103.869	63.0808	432	5	5	63.0808	200.47	365.419	432	28	28	365.419	338.71
Gr26443	GrSP2376	1.21562	1	-1.79769e+308	0.0682219	-1.79769e+308	0.206624	-1.79769e+308	0.186808	-10000	0.99	0	420	0	0	0	0	420	0	0	0	0	420	0	0	0	0	0	420	0	0	0	0	420	0	0	0	0	420	0	0	0	0	13.4236	420	1	1	13.4236	13.9355
Gr25018	GrSP2377	1.59505	0.793755	1.99624	0.0794725	14.1734	0	27.0202	0.00677727	1.26	1	5852.18	423	108	110	5852.18	2079.67	423	43	44	2079.67	3015.08	423	73	75	3015.08	3648.98	236.642	423	16	16	236.642	413.706	423	39	39	413.706	399.423	423	31	31	399.423	349.924	173.269	423	13	13	173.269	138.367
Gr9386	GrSP2378	1.36013	0	1.28627	0.000152064	2.18295	0.0048416	2.04457	0	1.17	0.4	9528.84	444	188	188	9528.84	9186.07	444	204	204	9186.07	10379.2	444	271	271	10379.2	9698.04	6298.49	444	447	447	6298.49	6811.53	444	674	674	6811.53	6002.57	444	489	489	6002.57	6370.86	5396.64	444	425	425	5396.64	5365.17
Gr49424	GrSP2379	-1.56627	0.549479	1.27458	0.734197	-2.49421	0.502996	2.67795	0.178054	2.36	0.000882	850.162	450	17	17	850.162	2221.47	450	50	50	2221.47	1133.67	450	30	30	1133.67	1401.77	97.3189	450	7	7	97.3189	79.7711	450	8	8	79.7711	121.115	450	10	10	121.115	99.4017	50.1147	450	4	4	50.1147	91.0454
Gr67828	GrSP238	1.79769e+308	0.793755	1	1	1	1	1	1	1	1	0	114	0	0	0	0	114	0	0	0	0	114	0	0	0	0	0	114	0	0	0	0	114	0	0	0	0	114	0	0	0	0	0	114	0	0	0	0
Gr5502	GrSP2380	-1.27222	0.29204	-1.18927	0.577249	-157.445	1.68358e-32	-107.17	3.96338e-32	-10000	8.29e-24	0	438	0	0	0	0	438	0	0	0	77.6487	438	1	2	77.6487	25.8829	2499.63	438	174	175	2499.63	3227.04	438	314	315	3227.04	3745.45	438	299	301	3745.45	3157.37	3810.09	438	296	296	3810.09	3955.4
Gr66208	GrSP2381	1	1	1	1	1.79769e+308	0.00149739	1	1	1	1	0	423	0	0	0	0	423	0	0	0	0	423	0	0	0	0	0	423	0	0	0	0	423	0	0	0	0	423	0	0	0	0	0	423	0	0	0	0
Gr93103	GrSP2382	1	1	1	1	1	1	1.79769e+308	3.30379e-05	1	1	343.202	459	7	7	343.202	304.907	459	7	7	304.907	148.192	459	4	4	148.192	265.434	0	459	0	0	0	0	459	0	0	0	0	459	0	0	0	0	0	459	0	0	0	0
Gr47226	GrSP2383	1.79769e+308	0.793755	1.79769e+308	0.734197	1.79769e+308	0.32978	1.79769e+308	0.5392	1	1	0	429	0	0	0	0	429	0	0	0	39.6389	429	1	1	39.6389	13.213	0	429	0	0	0	41.838	429	4	4	41.838	0	429	0	0	0	13.946	0	429	0	0	0	0
Gr56380	GrSP2384	1	1	1	1	1.79769e+308	0.00149395	1.79769e+308	0.000372892	1	1	206.936	435	4	4	206.936	91.9228	435	2	2	91.9228	234.553	435	6	6	234.553	177.804	0	435	0	0	0	0	435	0	0	0	0	435	0	0	0	0	0	435	0	0	0	0
Gr71311	GrSP2385	1	1	1	1	1.79769e+308	0.0963133	1.79769e+308	0.5392	1	1	0	426	0	0	0	93.8648	426	2	2	93.8648	0	426	0	0	0	31.2883	0	426	0	0	0	0	426	0	0	0	0	426	0	0	0	0	0	426	0	0	0	0
Gr82876	GrSP2386	1	1	1	1	1.79769e+308	0.0203064	1	1	1	1	0	426	0	0	0	0	426	0	0	0	0	426	0	0	0	0	0	426	0	0	0	0	426	0	0	0	0	426	0	0	0	0	0	426	0	0	0	0
Gr69594	GrSP2387	-2.57605	1	1.79769e+308	0.734197	28.2039	0.553375	40.0856	0.534202	32.46	0.43	0	432	0	0	0	833.05	432	18	18	833.05	157.454	432	4	4	157.454	330.168	0	432	0	0	0	0	432	0	0	0	25.2323	432	2	2	25.2323	8.41078	0	432	0	0	0	0
Gr9342	GrSP2388	-1.06862	0.450949	1.11715	0.00555523	-1.40405	2.93702e-07	-1.60587	2.194e-25	-1.81	0.13	3569.64	435	69	69	3569.64	3860.76	435	84	84	3860.76	3635.57	435	93	93	3635.57	3688.66	6414.42	435	446	446	6414.42	6302.6	435	611	611	6302.6	6715.63	435	536	536	6715.63	6477.55	6324.82	435	488	488	6324.82	5920.19
Gr71309	GrSP2389	1.16476	1	-1.00504	1	8.79339	0.642927	3394.9	2.02656e-05	-10000	0.99	20681	432	397	397	20681	11292.5	432	244	244	11292.5	24562.9	432	624	624	24562.9	18845.4	0	432	0	0	0	0	432	0	0	0	25.2323	432	2	2	25.2323	8.41078	0	432	0	0	0	27.0968
Gr68593	GrSP239	1	1	1	1	1	1	1.79769e+308	0.0489529	1	1	872.259	129	5	5	872.259	309.972	129	2	2	309.972	263.644	129	2	2	263.644	481.958	0	129	0	0	0	0	129	0	0	0	0	129	0	0	0	0	0	129	0	0	0	0
Gr85315	GrSP2390	1	1	1	1	1.79769e+308	0.0268079	1.79769e+308	0.00480122	1	1	364.653	432	7	7	364.653	509.086	432	11	11	509.086	157.454	432	4	4	157.454	343.731	0	432	0	0	0	0	432	0	0	0	0	432	0	0	0	0	0	432	0	0	0	0
Gr31400	GrSP2391	1.43878	1	2.70933	0.71791	2.55893	0.677444	-1.79769e+308	0.405527	-10000	0.99	0	486	0	0	0	0	486	0	0	0	0	486	0	0	0	0	64.3644	486	5	5	64.3644	27.6983	486	3	3	27.6983	11.2144	486	1	1	11.2144	34.4257	11.6006	486	1	1	11.6006	12.043
Gr14732	GrSP2392	-1.23422	0.224921	-1.03075	1	-2.20951	1.49841e-09	-2.16621	0.000409228	-1.47	0.52	453.106	447	9	9	453.106	626.185	447	14	14	626.185	989.109	447	26	26	989.109	689.467	1679.52	447	120	120	1679.52	1726.59	447	172	172	1726.59	2060.58	447	169	169	2060.58	1822.23	2043.27	447	162	162	2043.27	2108.1
Gr277	GrSP2393	1.34284	0.0502589	1.04787	0.716995	-2.85641	0.00887346	1.29633	0.451954	1.65	0.29	92364.5	441	1810	1810	92364.5	149428	441	3296	3296	149428	122776	441	3184	3184	122776	121523	64037.6	441	4514	4514	64037.6	65790.8	441	6466	6466	65790.8	59828.5	441	4841	4841	59828.5	63218.9	62886.2	441	4919	4919	62886.2	65204.9
Gr27868	GrSP2394	-1.22517	1	1.8156	1	83.5335	1.46829e-06	-1.79769e+308	0.0062405	-10000	0.01	0	441	0	0	0	0	441	0	0	0	0	441	0	0	0	0	28.3729	441	2	2	28.3729	61.0493	441	6	6	61.0493	0	441	0	0	0	29.8074	12.7844	441	1	1	12.7844	39.8158
Gr37590	GrSP2395	-1.79769e+308	0.793755	1	1	-1.79769e+308	0.553375	6123.47	0	1	1	30264.4	435	585	585	30264.4	19993.2	435	435	435	19993.2	22947.1	435	587	587	22947.1	24401.5	0	435	0	0	0	0	435	0	0	0	0	435	0	0	0	0	0	435	0	0	0	0
Gr50074	GrSP2396	1	1	1.79769e+308	0.734197	1.79769e+308	4.33233e-06	1	1	10000	0.99	0	441	0	0	0	0	441	0	0	0	0	441	0	0	0	0	0	441	0	0	0	40.6995	441	4	4	40.6995	0	441	0	0	0	13.5665	0	441	0	0	0	0
Gr92488	GrSP2397	1	1	1	1	1.79769e+308	0.553375	1.79769e+308	0.00870658	1	1	776.01	435	15	15	776.01	413.652	435	9	9	413.652	1290.04	435	33	33	1290.04	826.567	0	435	0	0	0	0	435	0	0	0	0	435	0	0	0	0	0	435	0	0	0	0
Gr20470	GrSP2398	-1.28393	0.397732	1.32279	0.523192	-6.06969	7.95127e-08	1.05693	1	-1.62	0.54	21754.1	450	435	435	21754.1	43052	450	969	969	43052	25621	450	678	678	25621	30142.4	6325.73	450	455	455	6325.73	3609.64	450	362	362	3609.64	4880.94	450	403	403	4880.94	4938.77	3871.36	450	309	309	3871.36	3849.92
Gr72684	GrSP2399	1.7595	1	1	1	772.556	3.66369e-08	2.40702	0.920376	-10000	0.99	0	441	0	0	0	0	441	0	0	0	38.5602	441	1	1	38.5602	12.8534	0	441	0	0	0	0	441	0	0	0	0	441	0	0	0	0	0	441	0	0	0	0
Gr36531	GrSP24	1.79769e+308	0.410205	1	1	1	1	1	1	1	1	0	114	0	0	0	0	114	0	0	0	0	114	0	0	0	0	0	114	0	0	0	0	114	0	0	0	0	114	0	0	0	0	0	114	0	0	0	0
Gr68850	GrSP240	1	1	1	1	1	1	1	1	1	1	0	120	0	0	0	0	120	0	0	0	0	120	0	0	0	0	0	120	0	0	0	0	120	0	0	0	0	120	0	0	0	0	0	120	0	0	0	0
Gr60186	GrSP2400	-6.29987	0.793755	-1.78867	0.969181	6.49726	0.317429	-2.61605	0.683102	2.4	1	0	459	0	0	0	43.5582	459	1	1	43.5582	0	459	0	0	0	14.5194	0	459	0	0	0	19.5517	459	2	2	19.5517	11.874	459	1	1	11.874	10.4753	0	459	0	0	0	25.5029
Gr23931	GrSP2401	-1.79769e+308	0.793755	-1.79769e+308	0.734197	1713.59	1.28028e-08	1019.33	0.0268618	1	1	1628.6	456	33	33	1628.6	1841.48	456	42	42	1841.48	4512.31	456	121	121	4512.31	2660.8	0	456	0	0	0	0	456	0	0	0	0	456	0	0	0	0	12.3638	456	1	1	12.3638	0
Gr47124	GrSP2402	-2.44726	0.825879	1.26463	1	21.294	3.63049e-05	135.905	4.13861e-09	-10000	0.4	6451.23	450	129	129	6451.23	5598.1	450	126	126	5598.1	3514.38	450	93	93	3514.38	5187.9	0	450	0	0	0	29.9141	450	3	3	29.9141	0	450	0	0	0	9.97138	25.0573	450	2	2	25.0573	0
Gr17878	GrSP2403	1.00509	1	1.10226	0.207872	-1.02299	1	-1.69721	0.0370617	-1.05	1	784.463	459	16	16	784.463	1132.51	459	26	26	1132.51	666.865	459	18	18	666.865	861.28	1553.83	459	114	114	1553.83	1427.28	459	146	146	1427.28	1341.77	459	113	113	1341.77	1440.96	1400.26	459	114	114	1400.26	1402.66
Gr9425	GrSP2404	1.03948	1	1.04149	1	-1.74178	0.000361694	-2.00391	4.29451e-05	1.09	1	896.397	477	19	19	896.397	1676.58	477	40	40	1676.58	1069.5	477	30	30	1069.5	1214.16	2583.8	477	197	197	2583.8	3367.69	477	358	358	3367.69	2570.84	477	225	225	2570.84	2840.78	3203.08	477	271	271	3203.08	3178
Gr9799	GrSP2405	1.05629	1	-1.46689	0.171631	-1.26207	0.655467	-3.66796	4.548e-21	-6.12	0.000712	49.0289	459	1	1	49.0289	87.1163	459	2	2	87.1163	111.144	459	3	3	111.144	82.4298	95.4107	459	7	7	95.4107	166.19	459	17	17	166.19	189.985	459	16	16	189.985	150.528	233.377	459	19	19	233.377	242.278
Gr70747	GrSP2406	1	1	1	1	1.79769e+308	0.167159	1	1	10000	0.99	0	480	0	0	0	0	480	0	0	0	0	480	0	0	0	0	0	480	0	0	0	0	480	0	0	0	0	480	0	0	0	0	0	480	0	0	0	0
Gr961	GrSP2407	-1.29574	0.0634021	-1.40677	0.00516847	1.05138	1	-1.79324	3.43782e-08	-1.26	0.09	1556.9	477	33	33	1556.9	2011.89	477	48	48	2011.89	1746.85	477	49	49	1746.85	1771.88	2360.84	477	180	180	2360.84	2944.38	477	313	313	2944.38	2605.12	477	228	228	2605.12	2636.78	3392.2	477	287	287	3392.2	4257.78
Gr64745	GrSP2408	1.79769e+308	0.793755	1.79769e+308	0.734197	1.79769e+308	0.553375	1.79769e+308	0.0897437	10000	0.99	196.116	459	4	4	196.116	43.5582	459	1	1	43.5582	74.0962	459	2	2	74.0962	104.59	27.2602	459	2	2	27.2602	0	459	0	0	0	0	459	0	0	0	9.08674	0	459	0	0	0	0
Gr61450	GrSP2409	-3.30789	0.275315	-15.7434	2.40012e-07	-1.79769e+308	0.00650823	-1.10806	1	-1.28	1	92.6102	486	2	2	92.6102	0	486	0	0	0	454.868	486	13	13	454.868	182.493	180.22	486	14	14	180.22	9.23276	486	1	1	9.23276	56.0719	486	5	5	56.0719	81.8416	1194.86	486	103	103	1194.86	1782.37
Gr69095	GrSP241	1	1	1	1	1	1	1	1	1	1	0	117	0	0	0	0	117	0	0	0	0	117	0	0	0	0	0	117	0	0	0	0	117	0	0	0	0	117	0	0	0	0	0	117	0	0	0	0
Gr3567	GrSP2410	-1.48308	0.00441129	-2.61887	0	-11.4667	1.0512e-19	-4.32476	1.25738e-08	-2.54	2.37e-05	625.119	468	13	13	625.119	1922.42	468	45	45	1922.42	617.705	468	17	17	617.705	1055.08	4451.54	468	333	333	4451.54	4420.01	468	461	461	4420.01	5718.04	468	491	491	5718.04	4863.19	13420.1	468	1114	1114	13420.1	14907.4
Gr11179	GrSP2411	-1.03262	1	-1.11108	0.228832	-2.22516	0.000172662	-3.42793	1.09384e-279	-1.11	1	613.324	477	13	13	613.324	502.974	477	12	12	502.974	534.751	477	15	15	534.751	550.349	2019.83	477	154	154	2019.83	1853.17	477	197	197	1853.17	2079.53	477	182	182	2079.53	1984.17	2139.33	477	181	181	2139.33	2490.86
Gr3778	GrSP2412	-1.12198	0.288472	-1.41238	5.60397e-12	-1.368	0.553375	-3.20809	2.7127e-09	-1.13	1	430.018	471	9	9	430.018	1528.14	471	36	36	1528.14	1299.75	471	36	36	1299.75	1085.97	3068.34	471	231	231	3068.34	3143.84	471	330	330	3143.84	3309.45	471	286	286	3309.45	3173.88	4488.77	471	375	375	4488.77	5119.75
Gr82685	GrSP2413	1	1	1	1	1.79769e+308	0.00217654	1.79769e+308	0.0311029	1	1	1091.98	474	23	23	1091.98	590.517	474	14	14	590.517	251.13	474	7	7	251.13	644.542	0	474	0	0	0	0	474	0	0	0	0	474	0	0	0	0	0	474	0	0	0	0
Gr16228	GrSP2414	-1.45132	2.10921e-31	-2.36532	0.392571	-19.029	1.63529e-255	-25.2078	0	-2.24	2.38e-07	92.042	489	2	2	92.042	122.658	489	3	3	122.658	347.752	489	10	10	347.752	187.484	1432.92	489	112	112	1432.92	1202.07	489	131	131	1202.07	1136.85	489	102	102	1136.85	1257.28	1971.54	489	171	171	1971.54	2298.08
Gr16873	GrSP2415	-1.11278	1	-1.2431	0.584853	-1.48262	0.223129	-3.89822	8.18275e-09	-1.91	0.00156	392.516	516	9	9	392.516	581.198	516	15	15	581.198	263.644	516	8	8	263.644	412.453	1212.45	516	100	100	1212.45	1547.88	516	178	178	1547.88	1235.8	516	117	117	1235.8	1332.04	1955.78	516	179	179	1955.78	1406.51
Gr53002	GrSP2416	-2.13939	0.793755	1.38814	1	-1.79769e+308	0.0232973	7.26109	0.648188	15.6	1	0	477	0	0	0	419.145	477	10	10	419.145	0	477	0	0	0	139.715	0	477	0	0	0	28.2209	477	3	3	28.2209	34.2779	477	3	3	34.2779	20.8329	47.278	477	4	4	47.278	0
Gr60929	GrSP2417	1.29142	1	-7.34294	0.679189	17.1581	0.553375	44.3899	0.5392	16.39	1	0	495	0	0	0	2383.03	495	59	59	2383.03	274.829	495	8	8	274.829	885.953	0	495	0	0	0	9.06489	495	1	1	9.06489	0	495	0	0	0	3.02163	22.7794	495	2	2	22.7794	0
Gr9469	GrSP2418	-1.6846	5.20917e-15	-4.0881	0	-22.3893	1.16088e-69	-40.5935	3.14672e-161	-13.48	1.03e-81	184.084	489	4	4	184.084	327.087	489	8	8	327.087	139.101	489	4	4	139.101	216.757	2392.46	489	187	187	2392.46	1348.89	489	147	147	1348.89	1593.82	489	143	143	1593.82	1778.39	8289.67	489	719	719	8289.67	7456.78
Gr12456	GrSP2419	-1.23514	0.294983	-1.35065	0.108278	-6.68595	8.02381e-13	-23.8117	3.28129e-30	-13.16	4.98e-13	0	495	0	0	0	161.561	495	4	4	161.561	68.7073	495	2	2	68.7073	76.7562	1440.83	495	114	114	1440.83	1894.56	495	209	209	1894.56	2312.2	495	210	210	2312.2	1882.53	2756.31	495	242	242	2756.31	2636.77
Gr70009	GrSP242	-1.79769e+308	0.793755	1	1	-1.79769e+308	0.553375	-1.79769e+308	0.5392	1	1	0	126	0	0	0	0	126	0	0	0	0	126	0	0	0	0	0	126	0	0	0	0	126	0	0	0	0	126	0	0	0	0	0	126	0	0	0	0
Gr15446	GrSP2420	-1.63691	0.464946	-1.40351	0.0623845	-11.5836	6.07333e-05	-16.7378	8.39826e-06	-4.47	0.09	92.042	489	2	2	92.042	0	489	0	0	0	0	489	0	0	0	30.6807	537.344	489	40	42	537.344	614.8	489	67	67	614.8	679.88	489	61	61	679.88	610.675	887.768	489	74	77	887.768	1065.25
Gr2474	GrSP2421	1.10255	0	-1.0366	1	-1.23506	0.0033611	-1.27824	0.00573937	-1.03	0.76	6258.33	525	146	146	6258.33	7007.14	525	184	184	7007.14	8000.48	525	247	247	8000.48	7088.65	9294.95	525	780	780	9294.95	10358.8	525	1212	1212	10358.8	9218.6	525	888	888	9218.6	9624.13	9675.71	525	901	901	9675.71	11237.6
Gr8734	GrSP2422	-1.43158	0.00239312	-1.47888	0.0130481	-1.34789	0.620529	-2.69727	2.44156e-10	-5.79	5.11e-05	548.885	492	12	12	548.885	243.82	492	6	6	243.82	380.195	492	11	11	380.195	390.966	940.976	492	74	74	940.976	1149.14	492	126	126	1149.14	1406.86	492	127	127	1406.86	1165.66	2005.35	492	175	175	2005.35	1724.94
Gr57081	GrSP2423	-1.22951	1	1	1	194.226	0.00148753	3229.1	6.07481e-10	-10000	0.99	28666.2	504	642	642	28666.2	16105.6	504	406	406	16105.6	21931.1	504	650	650	21931.1	22234.3	0	504	0	0	0	0	504	0	0	0	0	504	0	0	0	0	0	504	0	0	0	0
Gr23703	GrSP2424	-1.40991	0.00269787	1.11103	1	-7.02904	1.81162e-27	1.50887	0.242484	-2.28	0.6	1279.65	510	29	29	1279.65	2430.55	510	62	62	2430.55	1933.91	510	58	58	1933.91	1881.37	318.944	510	26	26	318.944	554.292	510	63	63	554.292	609.138	510	57	57	609.138	494.125	519.571	510	47	47	519.571	470.529
Gr70887	GrSP2425	-2.9316	1	-10.1323	4.13636e-08	55.4711	8.62451e-06	31.8387	0.074633	-10000	0.99	970.773	510	22	22	970.773	352.821	510	9	9	352.821	266.746	510	8	8	266.746	530.113	0	510	0	0	0	0	510	0	0	0	10.6866	510	1	1	10.6866	3.56221	33.1641	510	3	3	33.1641	34.4289
Gr38765	GrSP2426	-1.17012	0.956046	-1.71915	0.78709	-1.79769e+308	6.60962e-23	-1.79769e+308	5.61463e-23	-2.98	0.41	0	531	0	0	0	0	531	0	0	0	0	531	0	0	0	0	94.2556	531	8	8	94.2556	33.8013	531	4	4	33.8013	102.64	531	10	10	102.64	76.899	84.9401	531	8	8	84.9401	77.1571
Gr72994	GrSP2427	1.79769e+308	0.793755	1.79769e+308	0.734197	1.79769e+308	3.57825e-07	1	1	1	1	0	516	0	0	0	0	516	0	0	0	0	516	0	0	0	0	0	516	0	0	0	0	516	0	0	0	10.5624	516	1	1	10.5624	3.52079	0	516	0	0	0	0
Gr52777	GrSP2428	1	1	1.47094	0.814551	1	1	1.79769e+308	0.0844284	1	1	170.487	528	4	4	170.487	75.7318	528	2	2	75.7318	32.2066	528	1	1	32.2066	92.8084	23.6978	528	2	2	23.6978	16.9967	528	2	2	16.9967	41.2893	528	4	4	41.2893	27.3279	10.6778	528	1	1	10.6778	33.2552
Gr78164	GrSP2429	-1.7172	1	1	1	1.37265	1	11.1406	0.416332	-10000	0.99	44.6513	504	1	1	44.6513	238.014	504	6	6	238.014	33.7402	504	1	1	33.7402	105.469	0	504	0	0	0	0	504	0	0	0	0	504	0	0	0	0	0	504	0	0	0	0
Gr71006	GrSP243	1	1	1	1	1	1	1	1	1	1	0	111	0	0	0	0	111	0	0	0	0	111	0	0	0	0	0	111	0	0	0	0	111	0	0	0	0	111	0	0	0	0	0	111	0	0	0	0
Gr25403	GrSP2430	1.2116	0.806617	-1.19453	0.7274	-1.79769e+308	1.13511e-06	-1.79769e+308	8.71129e-07	-2.66	0.89	0	525	0	0	0	0	525	0	0	0	0	525	0	0	0	0	703.08	525	59	59	703.08	470.079	525	55	55	470.079	726.691	525	70	70	726.691	633.283	708.765	525	66	66	708.765	880.725
Gr67329	GrSP2431	-1.31692	1	-1.47916	1	-1.79769e+308	0.00288654	-1.79769e+308	0.00231364	-10000	5.97e-05	0	516	0	0	0	0	516	0	0	0	0	516	0	0	0	0	36.3734	516	3	3	36.3734	0	516	0	0	0	0	516	0	0	0	12.1245	10.9262	516	1	1	10.9262	45.3714
Gr30802	GrSP2432	2.45789	0.102923	5.28238	0.0483835	10.1364	0.398111	-1.79769e+308	6.11987e-06	19.94	0.51	0	516	0	0	0	0	516	0	0	0	0	516	0	0	0	0	48.4978	516	4	4	48.4978	34.7839	516	4	4	34.7839	84.499	516	8	8	84.499	55.9269	10.9262	516	1	1	10.9262	22.6857
Gr4871	GrSP2433	1.06607	0.793755	-2.95603	0	-242.258	4.83513e-134	-237.436	1.86265e-135	-4.4	8.04e-33	39.6901	567	1	1	39.6901	70.5228	567	2	2	70.5228	59.9826	567	2	2	59.9826	56.7318	8308.52	567	753	753	8308.52	6331.04	567	800	800	6331.04	8141.63	567	847	847	8141.63	7593.73	23804.5	567	2394	2394	23804.5	21481.3
Gr68457	GrSP2434	1.00376	1	1	1	448.235	0.117142	-1.79769e+308	0.186808	-10000	0.4	0	543	0	0	0	0	543	0	0	0	0	543	0	0	0	0	0	543	0	0	0	0	543	0	0	0	0	543	0	0	0	0	0	543	0	0	0	0
Gr17124	GrSP2435	1.41563	0.197049	-2.36291	8.60926e-05	-1.79769e+308	3.4075e-13	-1.79769e+308	2.90912e-13	-1.59	1	0	579	0	0	0	0	579	0	0	0	0	579	0	0	0	0	583.481	579	54	54	583.481	340.99	579	44	44	340.99	329.459	579	35	35	329.459	417.977	1207.43	579	124	124	1207.43	889.562
Gr4551	GrSP2436	1.01684	1	1.6475	1.61728e-15	1.96336	0	1.3116	5.14706e-08	-1.06	1	10364.9	558	257	257	10364.9	9853.28	558	275	275	9853.28	9538.68	558	313	313	9538.68	9918.95	10270.1	558	916	916	10270.1	10695.1	558	1330	1330	10695.1	9386.43	558	961	961	9386.43	10117.2	6799.83	558	673	673	6799.83	6241.01
Gr68459	GrSP2437	-1.79769e+308	0.793755	1	1	4909.6	0.0668716	2.40681	0.920376	-10000	0.99	0	549	0	0	0	0	549	0	0	0	30.9746	549	1	1	30.9746	10.3249	0	549	0	0	0	0	549	0	0	0	0	549	0	0	0	0	0	549	0	0	0	0
Gr68458	GrSP2438	1	1	1	1	1.79769e+308	3.08282e-05	1.79769e+308	7.62548e-05	1	1	204.957	549	5	5	204.957	145.67	549	4	4	145.67	309.746	549	10	10	309.746	220.124	0	549	0	0	0	0	549	0	0	0	0	549	0	0	0	0	0	549	0	0	0	0
Gr7908	GrSP2439	2.03409	0	1.95843	0.000200421	-15.311	2.01176e-24	-27.6398	1.82832e-27	1.29	0.51	279.308	564	7	7	279.308	319.04	564	9	9	319.04	60.3017	564	2	2	60.3017	219.55	9484.16	564	855	855	9484.16	6324.93	564	795	795	6324.93	8320.23	564	861	861	8320.23	8043.11	4408.36	564	441	441	4408.36	3850.06
Gr71502	GrSP244	1	1	1	1	1	1	1	1	1	1	0	108	0	0	0	0	108	0	0	0	0	108	0	0	0	0	0	108	0	0	0	0	108	0	0	0	0	108	0	0	0	0	0	108	0	0	0	0
Gr12212	GrSP2440	1.81561	6.0024e-08	-1.76917	0.128448	-1.79769e+308	2.67641e-20	-4.67882	0.0056619	3.76	0.51	0	561	0	0	0	0	561	0	0	0	60.6241	561	2	2	60.6241	20.208	144.975	561	13	13	144.975	215.958	561	27	27	215.958	136.012	561	14	14	136.012	165.648	231.144	561	23	23	231.144	302.557
Gr41540	GrSP2441	1.70365	0.882779	9.67455	2.08538e-08	-1.79769e+308	0.01892	-1.79769e+308	0.0158332	-10000	0.01	0	546	0	0	0	0	546	0	0	0	0	546	0	0	0	0	34.3748	546	3	3	34.3748	32.8727	546	4	4	32.8727	29.9461	546	3	3	29.9461	32.3979	0	546	0	0	0	10.7196
Gr548	GrSP2442	1.32724	0.0405769	1.23782	0.0437134	-3.62235	6.47958e-06	-4.85844	8.76127e-10	1.91	0.99	159.605	564	4	4	159.605	815.326	564	23	23	815.326	361.81	564	12	12	361.81	445.58	6245.12	564	563	563	6245.12	6221.51	564	782	782	6221.51	5392.2	564	558	558	5392.2	5952.95	5597.92	564	560	560	5597.92	4867.05
Gr34967	GrSP2443	5.00922	0.793755	2.34938	0.0133638	68.9545	0.553375	1.94482	1	-10000	0.99	0	558	0	0	0	35.8301	558	1	1	35.8301	0	558	0	0	0	11.9434	100.907	558	9	9	100.907	72.3729	558	9	9	72.3729	68.3715	558	7	7	68.3715	80.5504	30.3113	558	3	3	30.3113	20.9782
Gr37226	GrSP2444	-4.38409	0.793755	-1.18657	1	12.8594	0.472561	-1.79769e+308	0.304815	-10000	0.56	0	561	0	0	0	0	561	0	0	0	0	561	0	0	0	0	0	561	0	0	0	15.9969	561	2	2	15.9969	0	561	0	0	0	5.33229	20.0995	561	2	2	20.0995	0
Gr84869	GrSP2445	1	1	1	1	1.79769e+308	0.0721448	1	1	1	1	0	573	0	0	0	0	573	0	0	0	0	573	0	0	0	0	0	573	0	0	0	0	573	0	0	0	0	573	0	0	0	0	0	573	0	0	0	0
Gr1510	GrSP2446	1.03126	1	1.43026	1.13793e-09	1.39969	1.17056e-09	1.40157	0.000610413	1.12	0.99	15595.1	570	395	395	15595.1	12627.3	570	360	360	12627.3	12321.2	570	413	413	12321.2	13514.5	11360	570	1035	1035	11360	12792.2	570	1625	1625	12792.2	11952.2	570	1250	1250	11952.2	12034.8	8872.27	570	897	897	8872.27	9179.84
Gr19103	GrSP2447	1.34916	1	-1.18364	1	3.22208	0.553375	4.65781	0.5392	-10000	0.99	39.4812	570	1	1	39.4812	0	570	0	0	0	119.334	570	4	4	119.334	52.9383	0	570	0	0	0	39.3607	570	5	5	39.3607	9.56173	570	1	1	9.56173	16.3075	19.7821	570	2	2	19.7821	0
Gr73538	GrSP2448	1	1	1	1	1.79769e+308	0.0136247	1.79769e+308	0	1	1	1421.32	570	36	36	1421.32	947.046	570	27	27	947.046	1253	570	42	42	1253	1207.12	0	570	0	0	0	0	570	0	0	0	0	570	0	0	0	0	0	570	0	0	0	0
Gr55485	GrSP2449	3.51851	0.116711	-1.0034	1	4.63255	0.721758	3.38273	0.781673	12.6	0.51	0	579	0	0	0	0	579	0	0	0	117.479	579	4	4	117.479	39.1596	21.6104	579	2	2	21.6104	15.4996	579	2	2	15.4996	18.8262	579	2	2	18.8262	18.6454	58.4238	579	6	6	58.4238	0
Gr72253	GrSP245	1	1	1	1	1	1	1	1	1	1	0	126	0	0	0	0	126	0	0	0	0	126	0	0	0	0	0	126	0	0	0	0	126	0	0	0	0	126	0	0	0	0	0	126	0	0	0	0
Gr66775	GrSP2450	-1.30986	1	-6.39858	0.618967	-1.07663	1	1.63887	0.810006	1.87	1	39.2745	573	1	1	39.2745	348.922	573	10	10	348.922	118.709	573	4	4	118.709	168.968	21.8367	573	2	2	21.8367	0	573	0	0	0	0	573	0	0	0	7.2789	88.5534	573	9	9	88.5534	0
Gr30708	GrSP2451	-1.36513	0.464946	1.52758	0.55492	-2.16726	0.0477759	1.16078	0.5392	1.5	0.81	799.644	591	21	21	799.644	981.054	591	29	29	981.054	690.561	591	24	24	690.561	823.753	370.504	591	35	35	370.504	645.356	591	85	85	645.356	765.424	591	83	83	765.424	593.761	305.267	591	32	32	305.267	445.654
Gr18922	GrSP2452	-1.60499	0.00969968	-4.54712	0	-22.1756	6.73543e-17	-1.79769e+308	3.18525e-22	-4.39	0.05	0	570	0	0	0	0	570	0	0	0	0	570	0	0	0	0	274.395	570	25	25	274.395	417.224	570	53	53	417.224	430.278	570	45	45	430.278	373.966	1622.13	570	164	164	1622.13	1807.22
Gr11446	GrSP2453	-1.56038	0.853728	-1.86614	0.345999	1.28147	1	-4.89247	0.106811	-10000	0.03	0	573	0	0	0	34.8922	573	1	1	34.8922	0	573	0	0	0	11.6307	43.6734	573	4	4	43.6734	31.3237	573	4	4	31.3237	9.51167	573	1	1	9.51167	28.1696	39.3571	573	4	4	39.3571	71.5016
Gr35781	GrSP2454	1.79769e+308	0.793755	1.79769e+308	0.540018	1.79769e+308	0.553375	1.79769e+308	0.404828	10000	0.99	0	585	0	0	0	102.529	585	3	3	102.529	29.0685	585	1	1	29.0685	43.8659	0	585	0	0	0	23.0109	585	3	3	23.0109	9.31656	585	1	1	9.31656	10.7758	0	585	0	0	0	0
Gr30791	GrSP2455	-1.79769e+308	0.793755	-1.79769e+308	0.734197	562.365	1.62446e-07	-1.79769e+308	0.5392	-10000	0.99	0	588	0	0	0	0	588	0	0	0	0	588	0	0	0	0	0	588	0	0	0	0	588	0	0	0	0	588	0	0	0	0	0	588	0	0	0	9.95394
Gr12178	GrSP2456	1.02333	1	1.34735	0.204048	2.10228	0.102162	-1.59621	0.245327	2.36	0.000129	152.313	591	4	4	152.313	135.318	591	4	4	135.318	201.414	591	7	7	201.414	163.015	698.664	591	66	66	698.664	614.986	591	81	81	614.986	857.643	591	93	93	857.643	723.764	486.519	591	51	51	486.519	663.529
Gr46654	GrSP2457	1.28307	1	-2.49576	0.734197	-1.79769e+308	0.380668	-1.79769e+308	0.349399	-10000	0.99	0	582	0	0	0	0	582	0	0	0	0	582	0	0	0	0	10.7495	582	1	1	10.7495	38.5492	582	5	5	38.5492	37.4583	582	4	4	37.4583	28.919	19.3742	582	2	2	19.3742	60.3393
Gr14416	GrSP2458	-1.59983	0.305161	-1.06075	1	-27.8474	1.07997e-13	-1.79769e+308	4.59677e-16	-1.01	1	0	588	0	0	0	0	588	0	0	0	0	588	0	0	0	0	340.474	588	32	32	340.474	259.459	588	34	34	259.459	380.03	588	41	41	380.03	326.655	421.884	588	44	44	421.884	348.388
Gr12147	GrSP2459	-1.91686	0.086877	-1.78188	2.78981e-06	-1.79769e+308	2.08135e-09	-47.6275	5.73751e-09	-18.48	1.94e-09	0	588	0	0	0	34.002	588	1	1	34.002	0	588	0	0	0	11.334	617.11	588	58	58	617.11	953.895	588	125	125	953.895	899.095	588	97	97	899.095	823.367	1639.59	588	171	171	1639.59	1513
Gr72455	GrSP246	1.35284	1	-1.79769e+308	0	-1.79769e+308	0.295295	-1.79769e+308	0.270953	-10000	0.4	0	156	0	0	0	0	156	0	0	0	0	156	0	0	0	0	0	156	0	0	0	0	156	0	0	0	0	156	0	0	0	0	36.1404	156	1	1	36.1404	37.5187
Gr54981	GrSP2460	2.75961	0.450371	-2.42175	0.408167	4.5722	0.7213	12.132	0.161537	-10000	0.99	73.5434	612	2	2	73.5434	32.6686	612	1	1	32.6686	166.716	612	6	6	166.716	90.9761	20.4452	612	2	2	20.4452	29.3276	612	4	4	29.3276	26.7166	612	3	3	26.7166	25.4964	101.335	612	11	11	101.335	28.6908
Gr17134	GrSP2461	1.30034	0.00092257	-1.90114	0	-117.509	3.86798e-60	-20.142	5.67742e-48	-1.52	0.4	183.858	612	5	5	183.858	196.012	612	6	6	196.012	0	612	0	0	0	126.623	1758.28	612	172	172	1758.28	1466.38	612	200	200	1466.38	1353.64	612	152	152	1353.64	1526.1	3178.23	612	345	345	3178.23	2955.15
Gr8482	GrSP2462	1.01593	1	1.22797	0.0881897	1.06487	0.999801	-1.63825	0.0401185	-1.29	0.99	2512.98	600	67	67	2512.98	1432.85	600	43	43	1432.85	2635.79	600	93	93	2635.79	2193.87	3826.72	600	367	367	3826.72	4330.07	600	579	579	4330.07	3488.12	600	384	384	3488.12	3881.64	3213.6	600	342	342	3213.6	3316.65
Gr1204	GrSP2463	1.39689	0.0085999	-1.32008	0.000291699	-56.3308	2.76742e-23	-81.4498	1.22509e-23	-2.68	4.06e-08	514.804	612	14	14	514.804	751.379	612	23	23	751.379	305.647	612	11	11	305.647	523.943	20394	612	1995	1995	20394	22494.3	612	3068	3068	22494.3	17962.5	612	2017	2017	17962.5	20283.6	27535.4	612	2989	2989	27535.4	27973.5
Gr56044	GrSP2464	-1.1603	0.793755	-3.73748	0.331705	80.272	0	58.7322	0	2.5	0.99	3642.52	624	101	101	3642.52	3748.73	624	117	117	3748.73	2888.68	624	106	106	2888.68	3426.64	0	624	0	0	0	21.5727	624	3	3	21.5727	0	624	0	0	0	7.1909	36.1404	624	4	4	36.1404	37.5187
Gr10346	GrSP2465	1.22707	0.0114779	1.26308	2.27068e-20	1.34162	0.281546	-1.3606	2.00326e-13	-1.25	0.46	5036.17	639	143	143	5036.17	4724.53	639	151	151	4724.53	4417.59	639	166	166	4417.59	4726.1	8547.23	639	873	873	8547.23	8335.23	639	1187	1187	8335.23	8571.89	639	1005	1005	8571.89	8484.78	7208.4	639	817	817	7208.4	7336.75
Gr4486	GrSP2466	-3.76031	0.25866	1.98939	0.219199	-2.04592	0.64125	-1.27518	0.872808	-10000	0.01	70.4359	639	2	2	70.4359	62.5765	639	2	2	62.5765	26.612	639	1	1	26.612	53.2082	205.603	639	21	21	205.603	175.553	639	25	25	175.553	110.88	639	13	13	110.88	164.012	123.522	639	14	14	123.522	36.638
Gr30574	GrSP2467	1.66164	0.819494	5.51841	9.71898e-09	54.7883	0	24.5686	0	-1.62	1	2045.84	627	57	57	2045.84	1658.13	627	52	52	1658.13	1844.25	627	68	68	1844.25	1849.41	229.494	627	23	23	229.494	186.069	627	26	26	186.069	147.772	627	17	17	147.772	187.778	53.9512	627	6	6	53.9512	28.0044
Gr42901	GrSP2468	1.79769e+308	0.793755	1.79769e+308	0.331353	1.79769e+308	0.00149395	1.79769e+308	0	1	1	37684.9	633	1060	1060	37684.9	24541.4	633	777	777	24541.4	31055.1	633	1156	1156	31055.1	31093.8	19.7669	633	2	2	19.7669	28.3546	633	4	4	28.3546	0	633	0	0	0	16.0405	0	633	0	0	0	0
Gr29667	GrSP2469	1.38162	0.726429	1.42302	0.486182	2.1256	0.0530691	2.43783	0.349399	4.24	0.4	1092.44	618	30	30	1092.44	323.515	618	10	10	323.515	412.744	618	15	15	412.744	609.567	415.056	618	41	41	415.056	479.207	618	66	66	479.207	423.315	618	48	48	423.315	439.193	182.456	618	20	20	182.456	464.066
Gr7259	GrSP247	-1.25349	1	-1.22932	1	-3.61492	0.383092	-11.9892	0.170111	-10000	0.4	0	111	0	0	0	180.119	111	1	1	180.119	0	111	0	0	0	60.0396	732.71	111	13	13	732.71	323.396	111	8	8	323.396	196.403	111	4	4	196.403	417.503	406.335	111	8	8	406.335	421.832
Gr12187	GrSP2470	1.3978	1.58888e-06	-1.20237	0.63066	-309.471	4.79665e-161	-43.7914	9.9464e-140	-2.53	0.000582	134.555	669	4	4	134.555	0	669	0	0	0	76.2559	669	3	3	76.2559	70.2702	2599.74	669	278	278	2599.74	1824.36	669	272	272	1824.36	1694.53	669	208	208	1694.53	2039.54	2713.61	669	322	322	2713.61	2572.13
Gr17678	GrSP2471	-1.013	1	1.07417	0.320788	-1.67195	0.0487088	-2.08533	0.00147542	1.03	1	924.346	633	26	26	924.346	1042.3	633	33	33	1042.3	1370.08	633	51	51	1370.08	1112.24	2876.08	633	291	291	2876.08	3012.68	633	425	425	3012.68	2720.79	633	316	316	2720.79	2869.85	2814.5	633	316	316	2814.5	2820.13
Gr48057	GrSP2472	-1.40515	1	-4.29114	0.0240525	-1.79769e+308	0.26724	-1.79769e+308	0.241848	-10000	0.01	0	621	0	0	0	0	621	0	0	0	0	621	0	0	0	0	20.1488	621	2	2	20.1488	79.482	621	11	11	79.482	35.1059	621	4	4	35.1059	44.9122	272.362	621	30	30	272.362	226.2
Gr92881	GrSP2473	1	1	1	1	1	1	1.79769e+308	3.69182e-07	1	1	412.922	654	12	12	412.922	213.995	654	7	7	213.995	390.024	654	15	15	390.024	338.98	0	654	0	0	0	0	654	0	0	0	0	654	0	0	0	0	0	654	0	0	0	0
Gr19867	GrSP2474	-1.82348	0.793755	7.62798	1.65449e-104	-1.79769e+308	0.0361872	-1.79769e+308	0.0307564	3.88	0.15	0	672	0	0	0	0	672	0	0	0	0	672	0	0	0	0	660.999	672	71	71	660.999	667.726	672	100	100	667.726	665.052	672	82	82	665.052	664.593	50.3384	672	6	6	50.3384	95.8067
Gr5350	GrSP2475	1.08772	0.467857	-1.49163	2.12582e-08	-986.764	3.91676e-105	-219.138	2.14305e-104	-3.99	9.17e-23	236.531	666	7	7	236.531	330.218	666	11	11	330.218	153.199	666	6	6	153.199	239.983	40205.1	666	4280	4280	40205.1	30897.8	666	4586	4586	30897.8	35262.5	666	4309	4309	35262.5	35455.2	57454.1	666	6787	6787	57454.1	53309
Gr18333	GrSP2476	1.27772	0.00587242	1.31442	0.109964	-5.51571	3.22444e-19	-1.52724	0.00243504	1.38	0.0004	859.194	681	26	26	859.194	968.834	681	33	33	968.834	599.298	681	24	24	599.298	809.108	1074.86	681	117	117	1074.86	988.353	681	150	150	988.353	928.372	681	116	116	928.372	997.194	935.511	681	113	113	935.511	833.675
Gr23885	GrSP2477	1.63565	0.00799668	4.73579	4.49218e-15	2.05767	0.553375	2.30886	0.113559	-10000	4.72e-08	452.672	696	14	14	452.672	172.355	696	6	6	172.355	415.354	696	17	17	415.354	346.794	278.653	696	31	31	278.653	328.798	696	51	51	328.798	336.721	696	43	43	336.721	314.724	24.3013	696	3	3	24.3013	84.0936
Gr28597	GrSP2478	-1.12538	1	-2.08301	0.176791	-1.97698	0.578775	-1.79769e+308	6.36897e-38	-10000	1e-41	0	708	0	0	0	0	708	0	0	0	0	708	0	0	0	0	61.8553	708	7	7	61.8553	82.3907	708	13	13	82.3907	130.866	708	17	17	130.866	91.704	151.3	708	19	19	151.3	173.603
Gr5156	GrSP2479	1.22008	0.793755	17.7088	3.02956e-46	-7.02842	1.3786e-05	-7.61294	3.22343e-06	19.54	0	1184.44	684	36	36	1184.44	1753.79	684	60	60	1753.79	1193.34	684	48	48	1193.34	1377.19	8661.75	684	947	947	8661.75	6711	684	1023	1023	6711	7649.38	684	960	960	7649.38	7674.05	511.038	684	62	62	511.038	333.719
Gr73085	GrSP248	1	1	1	1	1	1	1	1	1	1	0	132	0	0	0	0	132	0	0	0	0	132	0	0	0	0	0	132	0	0	0	0	132	0	0	0	0	132	0	0	0	0	0	132	0	0	0	0
Gr29553	GrSP2480	1.08394	0.863858	1.01173	1	-2.14485	1.69096e-06	-1.19653	0.909886	-1.83	0.92	259.79	693	8	8	259.79	57.7004	693	2	2	57.7004	245.383	693	10	10	245.383	187.624	207.638	693	23	23	207.638	239.572	693	37	37	239.572	369.637	693	47	47	369.637	272.282	349.826	693	43	43	349.826	295.602
Gr18015	GrSP2481	1.96154	0.00458798	-1.27277	0.219762	-12.5514	0.000204047	-79.82	2.43421e-05	-4.32	0.00345	0	702	0	0	0	113.921	702	4	4	113.921	0	702	0	0	0	37.9738	2031.93	702	228	228	2031.93	1559.63	702	244	244	1559.63	1739.09	702	224	224	1739.09	1776.88	2304.95	702	287	287	2304.95	2101.05
Gr27465	GrSP2482	-1.17253	0.767894	-3.56294	0	-1.79769e+308	1.1167e-24	-92.9893	6.33992e-24	-2.39	0.4	0	702	0	0	0	56.9607	702	2	2	56.9607	0	702	0	0	0	18.9869	802.079	702	90	90	802.079	473.001	702	74	74	473.001	543.466	702	70	70	543.466	606.182	2152.36	702	268	268	2152.36	2609.63
Gr6061	GrSP2483	-1.35367	0.664111	-1.40488	0.0552645	-6.58467	0.000387945	-18.0399	5.03494e-09	-10000	3.3e-12	0	684	0	0	0	0	684	0	0	0	49.7224	684	2	2	49.7224	16.5741	137.198	684	15	15	137.198	203.364	684	31	31	203.364	215.139	684	27	27	215.139	185.233	255.519	684	31	31	255.519	290.934
Gr15495	GrSP2484	-1.8451	0.706444	-1.30974	0.734197	-1.41816	0.854072	-1.74105	0.5392	-2.12	1	127.684	705	4	4	127.684	85.0775	705	3	3	85.0775	0	705	0	0	0	70.9204	79.8666	705	9	9	79.8666	114.565	705	18	18	114.565	139.154	705	18	18	139.154	111.195	127.952	705	16	16	127.952	199.248
Gr6688	GrSP2485	-1.47072	0.783783	1.3308	0.30098	-2.52885	0.289161	-7.734	0.000100717	1.05	1	0	729	0	0	0	54.851	729	2	2	54.851	46.6531	729	2	2	46.6531	33.8347	163.056	729	19	19	163.056	240.052	729	39	39	240.052	209.335	729	28	28	209.335	204.148	170.142	729	22	22	170.142	152.545
Gr34747	GrSP2486	1.80249	0.793755	1.47094	0.870503	-3.20638	0.150732	-3.13902	0.154729	-10000	3.1e-16	0	756	0	0	0	52.8921	756	2	2	52.8921	0	756	0	0	0	17.6307	41.3771	756	5	5	41.3771	77.1595	756	13	13	77.1595	136.976	756	19	19	136.976	85.1707	59.6603	756	8	8	59.6603	92.9034
Gr7558	GrSP2487	1.68768	0.793755	8.14428	2.88465e-06	-4.00912	0.504068	-22.4165	0.210992	-1.01	1	0	759	0	0	0	0	759	0	0	0	89.6183	759	4	4	89.6183	29.8728	741.844	759	90	90	741.844	1152.82	759	195	195	1152.82	739.617	759	103	103	739.617	878.093	118.849	759	16	16	118.849	107.959
Gr16077	GrSP2488	-7.63823	0.222914	4.62966	0.000184861	-43.1011	0.0403837	-15.6433	0.0464962	2.92	0.000276	151.238	744	5	5	151.238	779.305	744	29	29	779.305	502.838	744	22	22	502.838	477.794	1976.09	744	235	235	1976.09	1091.63	744	181	181	1091.63	1281.97	744	175	175	1281.97	1449.89	287.957	744	38	38	287.957	369.741
Gr41093	GrSP2489	1.79769e+308	0.793755	1.79769e+308	0.0166846	1.79769e+308	0.000163337	1	1	10000	0.99	0	753	0	0	0	0	753	0	0	0	0	753	0	0	0	0	33.2336	753	4	4	33.2336	11.918	753	2	2	11.918	43.4278	753	6	6	43.4278	29.5264	0	753	0	0	0	0
Gr73289	GrSP249	-1.19705	1	1	1	-1.79769e+308	0.553375	-1.79769e+308	0.5392	1	1	0	114	0	0	0	0	114	0	0	0	0	114	0	0	0	0	0	114	0	0	0	0	114	0	0	0	0	114	0	0	0	0	0	114	0	0	0	0
Gr47433	GrSP2490	-1.4324	1	-3.26422	1.80271e-10	-1.79769e+308	0.0829806	-10.5913	0.138716	-10000	0.24	0	762	0	0	0	0	762	0	0	0	22.3164	762	1	1	22.3164	7.43879	41.0513	762	5	5	41.0513	58.8861	762	10	10	58.8861	50.0673	762	7	7	50.0673	50.0016	140.578	762	19	19	140.578	199.706
Gr301	GrSP2491	-1.05571	0.674906	1.56259	2.06241e-08	-471.174	4.25389e-227	-173.938	3.76841e-225	-1.77	3.98e-05	563.348	759	19	19	563.348	368.781	759	14	14	368.781	851.374	759	38	38	851.374	594.501	108796	759	13199	13199	108796	91368.2	759	15455	15455	91368.2	105564	759	14701	14701	105564	101909	70016.9	759	9426	9426	70016.9	61721.7
Gr3114	GrSP2492	1.09584	0.415316	-1.73901	1.97677e-07	-127.806	1.74778e-92	-132.455	2.13818e-93	-8.91	8.86e-34	326.149	759	11	11	326.149	184.391	759	7	7	184.391	156.832	759	7	7	156.832	222.457	22601.5	759	2742	2742	22601.5	18652	759	3155	3155	18652	24881.3	759	3465	3465	24881.3	22044.9	39636.1	759	5336	5336	39636.1	36991.4
Gr21031	GrSP2493	2.48261	0.00121001	-1.02586	1	-11.9306	0.0183248	-1.79769e+308	0.00435728	1.21	1	0	783	0	0	0	0	783	0	0	0	0	783	0	0	0	0	415.483	783	52	52	415.483	246.419	783	43	43	246.419	313.229	783	45	45	313.229	325.044	309.616	783	43	43	309.616	306.475
Gr6072	GrSP2494	-1.36082	0.0344016	-1.63349	1.3871e-09	-1.7252	2.28005e-21	-3.09079	1.55175e-07	-2.1	0.000665	141.536	795	5	5	141.536	603.568	795	24	24	603.568	577.531	795	27	27	577.531	440.878	1353.55	795	172	172	1353.55	1365.89	795	242	242	1365.89	1707.04	795	249	249	1707.04	1475.49	2418.27	795	341	341	2418.27	2503.13
Gr14011	GrSP2495	-1.04102	1	-2.46044	3.4947e-06	-1.79769e+308	3.1404e-69	-52.2628	9.86231e-60	-10000	4.57e-17	28.7411	783	1	1	28.7411	0	783	0	0	0	0	783	0	0	0	9.58036	167.791	783	21	21	167.791	126.075	783	22	22	126.075	160.095	783	23	23	160.095	151.32	309.616	783	43	43	309.616	463.449
Gr1419	GrSP2496	1.42257	0.450371	-1.42461	0.000529753	-10.1899	0.000433124	-12.8793	0.000221998	-1.6	0.49	2415.23	792	85	85	2415.23	2019.52	792	80	80	2019.52	4895.4	792	228	228	4895.4	3110.05	21628.2	792	2738	2738	21628.2	23398.8	792	4130	4130	23398.8	24931.8	792	3623	3623	24931.8	23319.6	34909.4	792	4904	4904	34909.4	31489
Gr18449	GrSP2497	-1.69873	0.47844	-1.20224	1	1.68701	0.553375	-1.30178	0.701182	1.64	1	112.803	798	4	4	112.803	200.433	798	8	8	200.433	85.2384	798	4	4	85.2384	132.825	274.395	798	35	35	274.395	157.443	798	28	28	157.443	225.384	798	33	33	225.384	219.074	134.236	798	19	19	134.236	300.714
Gr2829	GrSP2498	-1.31229	0.101528	-1.10129	0.227262	-5.3572	5.20635e-19	-12.2651	6.379e-26	-1.42	0.19	525.93	813	19	19	525.93	983.675	813	40	40	983.675	878.491	813	42	42	878.491	796.032	8841.81	813	1149	1149	8841.81	9388.19	813	1701	1701	9388.19	9680.28	813	1444	1444	9680.28	9303.43	11317.4	813	1632	1632	11317.4	10518
Gr22926	GrSP2499	-5.76554	0.793755	3.05396	2.06777e-06	-1.79769e+308	0.237291	-1.79769e+308	0.21744	2.5	1	0	810	0	0	0	0	810	0	0	0	0	810	0	0	0	0	123.58	810	16	16	123.58	110.793	810	20	20	110.793	100.929	810	15	15	100.929	111.767	13.9207	810	2	2	13.9207	43.3549
Gr37157	GrSP25	-1.79769e+308	0.793755	1.79769e+308	0.734197	-1.79769e+308	0.553375	-1.79769e+308	0.5392	1	1	0	105	0	0	0	0	105	0	0	0	0	105	0	0	0	0	0	105	0	0	0	0	105	0	0	0	51.9065	105	1	1	51.9065	17.3022	0	105	0	0	0	0
Gr74140	GrSP250	1	1	1	1	1	1	1	1	1	1	0	105	0	0	0	0	105	0	0	0	0	105	0	0	0	0	0	105	0	0	0	0	105	0	0	0	0	105	0	0	0	0	0	105	0	0	0	0
Gr46281	GrSP2500	-1.48913	0.492498	-6.97767	1.63893e-08	-1.79769e+308	6.00265e-08	-1.79769e+308	4.7401e-08	-9.24	0.000246	0	825	0	0	0	0	825	0	0	0	0	825	0	0	0	0	90.9995	825	12	12	90.9995	43.5115	825	8	8	43.5115	19.8189	825	3	3	19.8189	51.4433	280.187	825	41	41	280.187	418.572
Gr6984	GrSP2501	1.13692	0.00121001	1.33204	0.00505985	-1.83521	0.071064	-2.09186	1.77997e-21	1.01	1	2880.98	828	106	106	2880.98	3670.25	828	152	152	3670.25	2875.25	828	140	140	2875.25	3142.16	6452.67	828	854	854	6452.67	7630.28	828	1408	1408	7630.28	6312.47	828	959	959	6312.47	6798.47	5447.25	828	800	800	5447.25	5414.65
Gr8775	GrSP2502	1.11171	0.793755	-1.16614	0.20196	-2.34473	5.52112e-05	-3.73449	9.76646e-22	-1.57	0.87	492.794	822	18	18	492.794	535.098	822	22	22	535.098	330.999	822	16	16	330.999	452.964	1628.75	822	214	214	1628.75	1654.01	822	303	303	1654.01	1359.23	822	205	205	1359.23	1547.33	1934.17	822	282	282	1934.17	1794.32
Gr42342	GrSP2503	2.11173	0.915679	3.4687	0.734197	-1.61313	0.928563	2.50254	0.5392	-10000	0.03	0	843	0	0	0	71.1502	843	3	3	71.1502	40.3442	843	2	2	40.3442	37.1648	51.9496	843	7	7	51.9496	37.2596	843	7	7	37.2596	0	843	0	0	0	29.7364	26.7516	843	4	4	26.7516	0
Gr25080	GrSP2504	-2.22852	0.0164895	-3.26238	0.00291991	-1.79769e+308	5.60494e-15	-8.19205	3.66155e-06	-10000	6.44e-09	0	834	0	0	0	47.9453	834	2	2	47.9453	0	834	0	0	0	15.9818	15.0029	834	2	2	15.0029	69.9431	834	13	13	69.9431	104.56	834	16	16	104.56	63.1687	175.762	834	26	26	175.762	203.519
Gr53706	GrSP2505	-1.79769e+308	0.793755	1.79769e+308	0.734197	87.8551	0.00857291	218.886	1.15848e-05	-10000	0.99	848.218	849	32	32	848.218	635.826	849	27	27	635.826	380.561	849	19	19	380.561	621.535	0	849	0	0	0	0	849	0	0	0	12.8391	849	2	2	12.8391	4.27969	0	849	0	0	0	0
Gr22655	GrSP2506	-1.6947	0.00422853	-1.41113	0.000737904	1.44957	0.148539	1.58345	0.186808	2.21	0.00554	1655.49	870	64	64	1655.49	2987.49	870	130	130	2987.49	2853.72	870	146	146	2853.72	2498.9	733.488	870	102	102	733.488	768.484	870	149	149	768.484	870.777	870	139	139	870.777	790.916	1121.1	870	173	173	1121.1	1096.58
Gr14805	GrSP2507	1.52583	0.0589108	1.41862	0.0220327	-9.21337	1.16307e-05	-21.0257	2.46841e-08	-1.11	1	26.1374	861	1	1	26.1374	46.4418	861	2	2	46.4418	158.003	861	8	8	158.003	76.8607	1366.05	861	188	188	1366.05	1803.19	861	346	346	1803.19	1664.81	861	263	263	1664.81	1611.35	1093.53	861	167	167	1093.53	1318.78
Gr5083	GrSP2508	1.09885	0.695331	1.07303	1	2.26236	0.125274	3.68414	1.90522e-06	-5.82	1.15e-06	3557.38	873	138	138	3557.38	5588.02	873	244	244	5588.02	4402.23	873	226	226	4402.23	4515.88	1139.45	873	159	159	1139.45	986.858	873	192	192	986.858	1379.71	873	221	221	1379.71	1168.67	1130.16	873	175	175	1130.16	1260.42
Gr5220	GrSP2509	1.52372	0.26935	19.8215	4.83339e-20	5.54271	0.0927829	2.98978	0.000224868	7.85	0.00033	8383.95	867	323	323	8383.95	8324.74	867	361	361	8324.74	5060.33	867	258	258	5060.33	7256.34	32587.2	867	4516	4516	32587.2	22658.2	867	4378	4378	22658.2	30708.4	867	4885	4885	30708.4	28651.2	1417.6	867	218	218	1417.6	1100.38
Gr74256	GrSP251	2.44719	1	-1.79769e+308	0.734197	-1.79769e+308	0.553375	-1.79769e+308	0.5392	1	1	0	156	0	0	0	0	156	0	0	0	0	156	0	0	0	0	0	156	0	0	0	0	156	0	0	0	0	156	0	0	0	0	36.1404	156	1	1	36.1404	0
Gr8751	GrSP2510	1.20158	1	1.21846	0.734197	-2.06415	0.299141	-1.76791	0.447108	-2.12	0.99	51.0301	882	2	2	51.0301	45.3361	882	2	2	45.3361	96.4006	882	5	5	96.4006	64.2556	269.542	882	38	38	269.542	330.684	882	65	65	330.684	278.071	882	45	45	278.071	292.766	185.373	882	29	29	185.373	252.166
Gr73234	GrSP2511	1	1	1.79769e+308	0.734197	1.79769e+308	0.00650823	1.79769e+308	0	1	1	1581.93	882	62	62	1581.93	1337.41	882	59	59	1337.41	1407.45	882	73	73	1407.45	1442.27	0	882	0	0	0	0	882	0	0	0	12.3587	882	2	2	12.3587	4.11957	0	882	0	0	0	0
Gr13433	GrSP2512	-1.08022	0.793755	-1.04422	0.777837	1.02429	1	-1.37844	2.42174e-05	1.27	0.72	3738.08	891	148	148	3738.08	3276.1	891	146	146	3276.1	3110.92	891	163	163	3110.92	3375.03	5708.53	891	813	813	5708.53	6461.25	891	1283	1283	6461.25	6275.97	891	1026	1026	6275.97	6148.59	6587.04	891	1041	1041	6587.04	6884.24
Gr53125	GrSP2513	1.79769e+308	0.410205	1	1	1.79769e+308	0.0428825	1.79769e+308	2.4555e-06	1	1	1918.97	903	77	77	1918.97	907.776	903	41	41	907.776	1525.37	903	81	81	1525.37	1450.71	0	903	0	0	0	0	903	0	0	0	0	903	0	0	0	0	0	903	0	0	0	0
Gr27859	GrSP2514	2.94101	0.464946	1	1	18.8542	0.293455	411.634	3.72006e-05	4.32	1	3189.97	903	128	128	3189.97	1505.58	903	68	68	1505.58	3314.39	903	176	176	3314.39	2669.98	0	903	0	0	0	0	903	0	0	0	0	903	0	0	0	0	0	903	0	0	0	0
Gr7827	GrSP2515	1.34654	0.0794152	1.54098	0.0663933	-6.29789	3.52195e-11	-3.09658	4.01163e-07	-1.3	0.99	344.328	915	14	14	344.328	524.412	915	24	24	524.412	297.356	915	16	16	297.356	388.699	1620.46	915	237	237	1620.46	1736	915	354	354	1736	1119.82	915	188	188	1119.82	1492.09	992.024	915	161	161	992.024	1023.46
Gr2375	GrSP2516	-1.05769	1	1.35351	0.00121785	-3.33525	4.31068e-18	-4.71116	4.548e-21	1.04	1	656.375	960	28	28	656.375	728.919	960	35	35	728.919	1062.82	960	60	60	1062.82	816.037	6125.88	960	940	940	6125.88	7342.99	960	1571	1571	7342.99	6398.29	960	1127	1127	6398.29	6622.39	5262.04	960	896	896	5262.04	5206.66
Gr1032	GrSP2517	-1.04414	1	-1.09497	0.734197	-1.42866	0.611061	-2.42542	2.19264e-18	-3.01	0.02	194.212	927	8	8	194.212	215.676	927	10	10	215.676	293.507	927	16	16	293.507	234.465	816.615	927	121	121	816.615	788.998	927	163	163	788.998	928.942	927	158	158	928.942	844.852	845.381	927	139	139	845.381	1003.9
Gr9563	GrSP2518	-1.66874	0.00566754	-4.62459	0	-27.5345	5.97027e-19	-59.8218	6.14689e-20	-2.8	4.19e-05	311.561	939	13	13	311.561	276.796	939	13	13	276.796	597.622	939	33	33	597.622	395.326	7175.66	939	1077	1077	7175.66	3383.26	939	708	708	3383.26	6529.77	939	1125	1125	6529.77	5696.23	28747.9	939	4788	4788	28747.9	27045.6
Gr62552	GrSP2519	2.22044	0.410205	8.00904	0.0308225	-1.79769e+308	0.206624	-4.4408	0.454493	-1.43	1	0	939	0	0	0	42.584	939	2	2	42.584	0	939	0	0	0	14.1947	13.3253	939	2	2	13.3253	9.55724	939	2	2	9.55724	23.217	939	4	4	23.217	15.3665	6.00415	939	1	1	6.00415	0
Gr75913	GrSP252	1	1	1	1	1	1	1	1	1	1	0	114	0	0	0	0	114	0	0	0	0	114	0	0	0	0	0	114	0	0	0	0	114	0	0	0	0	114	0	0	0	0	0	114	0	0	0	0
Gr15070	GrSP2520	-1.66334	0.0153839	-2.92679	0.00674283	-5.26283	2.39965e-11	-8.78358	7.4389e-14	-2.27	0.000582	94.6552	951	4	4	94.6552	126.14	951	6	6	126.14	89.4062	951	5	5	89.4062	103.401	190.778	951	29	29	190.778	198.169	951	42	42	198.169	269.357	951	47	47	269.357	219.435	545.412	951	92	92	545.412	560.058
Gr7194	GrSP2521	-1.15607	0.780303	-1.02674	1	-1.33666	0.627839	-1.90742	3.54377e-06	-1.29	0.2	375.071	960	16	16	375.071	520.656	960	25	25	520.656	549.122	960	31	31	549.122	481.617	938.433	960	144	144	938.433	1210.59	960	259	259	1210.59	1413.64	960	249	249	1413.64	1187.55	1485.82	960	253	253	1485.82	1115.71
Gr14531	GrSP2522	1.15315	0.410205	1.29786	2.81756e-13	-2.18518	0.0184654	-1.42385	0.000429275	-1.45	0.83	1222.8	957	52	52	1222.8	919.228	957	44	44	919.228	1048.38	957	59	59	1048.38	1063.47	1562.42	957	239	239	1562.42	1584.79	957	338	338	1584.79	1657.27	957	291	291	1657.27	1601.49	1349.09	957	229	229	1349.09	1327.15
Gr8203	GrSP2523	-1.45361	8.67778e-07	-1.54586	0.02887	-1.79769e+308	0	-21.6134	6.12003e-223	-2.42	0.02	69.6727	969	3	3	69.6727	20.6328	969	1	1	20.6328	17.5491	969	1	1	17.5491	35.9515	690.831	969	107	107	690.831	597.357	969	129	129	597.357	579.328	969	103	103	579.328	622.505	1192.74	969	205	205	1192.74	821.462
Gr4353	GrSP2524	-1.04779	1	-1.13996	0.00410179	-3.243	3.75763e-06	-3.42749	9.71404e-10	-1.25	0.87	111.962	1005	5	5	111.962	377.981	1005	19	19	377.981	321.489	1005	19	19	321.489	270.477	1070.72	1005	172	172	1070.72	1026.9	1005	230	230	1026.9	1030.38	1005	190	190	1030.38	1042.67	1301.49	1005	232	232	1301.49	1193.88
Gr31096	GrSP2525	11.0812	8.27413e-10	2.33717	0.0605729	1539.18	3.41297e-05	413.285	0.005828	-10000	0.99	1458.61	972	63	63	1458.61	719.92	972	35	35	719.92	2221.86	972	127	127	2221.86	1466.8	38.6186	972	6	6	38.6186	60.0129	972	13	13	60.0129	33.6431	972	6	6	33.6431	44.0916	23.2012	972	4	4	23.2012	12.043
Gr22409	GrSP2526	2.25495	0.0218934	1.27293	0.352106	-7.20263	0.0840857	-13.1629	0.0319564	1.03	1	0	969	0	0	0	0	969	0	0	0	35.0982	969	2	2	35.0982	11.6994	161.409	969	25	25	161.409	199.119	969	43	43	199.119	191.235	969	34	34	191.235	183.921	180.366	969	31	31	180.366	120.803
Gr400	GrSP2527	1.08344	0.637449	-1.09765	0.365695	-1.60154	0.047654	-1.76068	2.49647e-10	1.05	1	2769.76	975	120	120	2769.76	3855.1	975	188	188	3855.1	3226.6	975	185	185	3226.6	3283.82	5338.64	975	832	832	5338.64	6180.72	975	1343	1343	6180.72	6025.95	975	1078	1078	6025.95	5848.44	6690.31	975	1157	1157	6690.31	6849.41
Gr41633	GrSP2528	-1.2787	1	1.90778	0.00164716	6.84823	0.000289228	5.17153	0.000720958	-1.96	1	626.985	1005	28	28	626.985	298.406	1005	15	15	298.406	541.455	1005	32	32	541.455	488.949	80.9262	1005	13	13	80.9262	111.62	1005	25	25	111.62	86.7691	1005	16	16	86.7691	93.1051	44.8788	1005	8	8	44.8788	46.5904
Gr13537	GrSP2529	-1.91735	0.0885709	1.2186	0.734197	-1.08445	1	-4.30317	2.35396e-06	1.04	1	0	975	0	0	0	82.0234	975	4	4	82.0234	34.8822	975	2	2	34.8822	38.9685	179.666	975	28	28	179.666	243.915	975	53	53	243.915	234.777	975	42	42	234.777	219.453	161.909	975	28	28	161.909	156.078
Gr7713	GrSP253	-1.18789	1	-1.79769e+308	0.734197	-1.79769e+308	0.200131	-1.79769e+308	0.178054	1	1	0	114	0	0	0	0	114	0	0	0	0	114	0	0	0	0	0	114	0	0	0	0	114	0	0	0	0	114	0	0	0	0	49.4553	114	1	1	49.4553	0
Gr12853	GrSP2530	-1.33579	8.92566e-15	-1.46377	0.00139302	4.09007	0.0188304	3.74962	0	-1.24	0.92	6798.87	993	300	300	6798.87	5496.62	993	273	273	5496.62	6027.98	993	352	352	6027.98	6107.83	1386.07	993	220	220	1386.07	1572.53	993	348	348	1572.53	1866.13	993	340	340	1866.13	1608.24	2475.45	993	436	436	2475.45	2281.05
Gr17222	GrSP2531	-1.05856	1	-1.25297	0.209115	-9.54003	8.03719e-14	-5.59853	4.42018e-14	-3.45	1.18e-08	293.731	996	13	13	293.731	120.441	996	6	6	120.441	170.734	996	10	10	170.734	194.968	766.324	996	122	122	766.324	608.194	996	135	135	608.194	716.842	996	131	131	716.842	697.12	894.366	996	158	158	894.366	1063.63
Gr18263	GrSP2532	-1.17181	0.00587242	-1.89592	6.37765e-08	-40.2538	3.87039e-150	-18.8905	2.70466e-133	-1.27	0.19	44.7846	1005	2	2	44.7846	39.7875	1005	2	2	39.7875	0	1005	0	0	0	28.1907	236.553	1005	38	38	236.553	276.817	1005	62	62	276.817	265.73	1005	49	49	265.73	259.7	577.815	1005	103	103	577.815	529.966
Gr510	GrSP2533	1.05768	0.844252	1.4127	0.000510789	5.21173	4.13041e-10	4.2859	0	1.22	0.77	16833.6	1008	754	754	16833.6	13309	1008	671	671	13309	12365.8	1008	733	733	12365.8	14169.4	3817.04	1008	615	615	3817.04	4660.73	1008	1047	1047	4660.73	4076.83	1008	754	754	4076.83	4184.86	2997.93	1008	536	536	2997.93	3181.94
Gr8190	GrSP2534	1.01969	1	-1.15164	0.218565	-1.04653	1	-1.03472	1	1.18	0.92	772.206	1020	35	35	772.206	1293.68	1020	66	66	1293.68	1317.06	1020	79	79	1317.06	1127.65	975.234	1020	159	159	975.234	959.012	1020	218	218	959.012	1170.19	1020	219	219	1170.19	1034.81	1276.82	1020	231	231	1276.82	1279.61
Gr13835	GrSP2535	1.12769	1.68523e-09	-1.0892	0.734197	4.83337	0	5.5329	0	-10.02	0	19215.7	1047	894	894	19215.7	23946	1047	1254	1254	23946	20204.7	1047	1244	1244	20204.7	21122.1	2467.83	1047	413	413	2467.83	2841.42	1047	663	663	2841.42	2425.77	1047	466	466	2425.77	2578.34	2961.65	1047	550	550	2961.65	3158.45
Gr17924	GrSP2536	1.43155	7.57827e-05	1.43716	1.09289e-12	-1.34619	0.771284	-2.59073	1.41592e-14	-2.08	1.9e-05	331.921	1017	15	15	331.921	294.885	1017	15	15	294.885	200.65	1017	12	12	200.65	275.819	1451.79	1017	236	236	1451.79	1579.54	1017	358	358	1579.54	1597.01	1017	298	298	1597.01	1542.78	1114.28	1017	201	201	1114.28	1191.3
Gr2835	GrSP2537	-1.16374	5.47021e-73	-1.37356	0	-3.649	3.17716e-146	-2.90201	6.1557e-98	-1.78	4.94e-07	4265.52	1071	203	203	4265.52	4629.61	1071	248	248	4629.61	3366.08	1071	212	212	3366.08	4087.07	11227.3	1071	1922	1922	11227.3	12225.4	1071	2918	2918	12225.4	11984.3	1071	2355	2355	11984.3	11812.3	17229.5	1071	3273	3273	17229.5	17427.6
Gr8279	GrSP2538	-2.09114	2.52e-12	14.2299	7.13179e-17	-21.0414	1.09007e-49	-17.0831	9.25607e-57	2.12	0.41	42.501	1059	2	2	42.501	37.7586	1059	2	2	37.7586	48.173	1059	3	3	48.173	42.8109	9127.34	1059	1545	1545	9127.34	6165.03	1059	1455	1455	6165.03	8466.06	1059	1645	1645	8466.06	7919.48	638.856	1059	120	120	638.856	585.844
Gr15461	GrSP2539	-1.16061	0.423018	1.12301	0.734197	-1.68369	0.000292459	-2.09591	5.90424e-12	1.03	1	1165.48	1062	55	55	1165.48	1336.65	1062	71	71	1336.65	1280.98	1062	80	80	1280.98	1261.04	2203.23	1062	374	374	2203.23	2061.88	1062	488	488	2061.88	1924.5	1062	375	375	1924.5	2063.2	1751.89	1062	330	330	1751.89	1702.97
Gr77199	GrSP254	1	1	1	1	1	1	1	1	1	1	0	111	0	0	0	0	111	0	0	0	0	111	0	0	0	0	0	111	0	0	0	0	111	0	0	0	0	111	0	0	0	0	0	111	0	0	0	0
Gr13430	GrSP2540	-1.08042	1	1.91529	4.13636e-08	1.27697	1	2.54615	0.000307249	1.35	0.99	5308.39	1098	259	259	5308.39	8157.52	1098	448	448	8157.52	6179.44	1098	399	399	6179.44	6548.45	1811.91	1098	318	318	1811.91	1932.98	1098	473	473	1932.98	1682.71	1098	339	339	1682.71	1809.2	780.474	1098	152	152	780.474	996.808
Gr151	GrSP2541	1.32233	0.793755	1.11474	1	1.58471	0.446606	1.70957	0.485273	-1.22	1	3430.4	1089	166	166	3430.4	6370.65	1089	347	347	6370.65	9306.72	1089	596	596	9306.72	6369.26	1039.83	1089	181	181	1039.83	1392.7	1089	338	338	1392.7	1116.06	1089	223	223	1116.06	1182.86	994.01	1089	192	192	994.01	945.926
Gr8330	GrSP2542	-1.11137	0.410205	-1.41009	2.08852e-06	-2.20407	7.11312e-12	-2.93634	8.58517e-08	1.07	1	125.722	1074	6	6	125.722	130.31	1074	7	7	130.31	300.835	1074	19	19	300.835	185.622	384.46	1074	66	66	384.46	409.439	1074	98	98	409.439	451.645	1074	89	89	451.645	415.181	572.189	1074	109	109	572.189	615.81
Gr24795	GrSP2543	1.47377	0.71249	-1.29308	1	1.27726	1	-1.73533	0.5392	10.28	0.15	104.186	1080	5	5	104.186	37.0244	1080	2	2	37.0244	0	1080	0	0	0	47.0703	34.7568	1080	6	6	34.7568	87.2496	1080	21	21	87.2496	15.1394	1080	3	3	15.1394	45.7153	36.5419	1080	7	7	36.5419	48.7743
Gr27037	GrSP2544	-2.3771	6.55415e-12	1.32938	0.734197	-9.80139	3.67326e-16	-1.63204	0.18724	-1.81	1.63e-05	683.832	1086	33	33	683.832	2374.88	1086	129	129	2374.88	1753.75	1086	112	112	1753.75	1604.15	409.016	1086	71	71	409.016	297.489	1086	72	72	297.489	245.911	1086	49	49	245.911	317.472	207.657	1086	40	40	207.657	210.188
Gr58725	GrSP2545	1.79769e+308	0.436387	1	1	1.79769e+308	0.000215491	1.79769e+308	0.00743225	1	1	82.2074	1095	4	4	82.2074	36.5173	1095	2	2	36.5173	31.0595	1095	2	2	31.0595	49.928	0	1095	0	0	0	0	1095	0	0	0	0	1095	0	0	0	0	0	1095	0	0	0	0
Gr15754	GrSP2546	2.29272	5.61387e-06	1.7405	0.02887	-6.16326	0.000550403	-2.51086	0.120305	1.66	0.56	123.311	1095	6	6	123.311	109.552	1095	6	6	109.552	0	1095	0	0	0	77.621	371.374	1095	65	65	371.374	512.229	1095	125	125	512.229	373.3	1095	75	75	373.3	418.968	314.075	1095	61	61	314.075	208.46
Gr6698	GrSP2547	1.06568	0.549479	1.01311	1	1.18498	0.291473	-1.005	1	1.09	0.48	5112.81	1140	259	259	5112.81	5629.66	1140	321	321	5629.66	4579.43	1140	307	307	4579.43	5107.3	4988.51	1140	909	909	4988.51	5990.7	1140	1522	1522	5990.7	5263.73	1140	1101	1101	5263.73	5414.31	5469.75	1140	1106	1106	5469.75	5693.76
Gr38412	GrSP2548	1	1	1	1	1.79769e+308	0.553375	1.79769e+308	1.17192e-12	1	1	13369.5	1116	663	663	13369.5	8025.95	1116	448	448	8025.95	10559.6	1116	693	693	10559.6	10651.7	0	1116	0	0	0	0	1116	0	0	0	0	1116	0	0	0	0	0	1116	0	0	0	0
Gr32559	GrSP2549	1.09971	1	-1.67733	0.866641	1102.92	0.00318528	352.416	2.80605e-10	3.3	1	6761.28	1125	338	338	6761.28	5420.38	1125	304	305	5420.38	3794.02	1125	251	251	3794.02	5325.23	0	1125	0	0	0	7.97711	1125	2	2	7.97711	33.9123	1125	7	7	33.9123	13.9631	15.0344	1125	3	3	15.0344	31.2156
Gr78792	GrSP255	1	1	1	1	1	1	1	1	1	1	0	135	0	0	0	0	135	0	0	0	0	135	0	0	0	0	0	135	0	0	0	0	135	0	0	0	0	135	0	0	0	0	0	135	0	0	0	0
Gr25019	GrSP2550	1.79769e+308	0.410205	-1.79769e+308	0.307779	1.79769e+308	0.425775	1.79769e+308	2.47541e-10	-10000	0.99	11422.2	1125	571	571	11422.2	7748.48	1125	436	436	7748.48	6771.8	1125	448	448	6771.8	8647.48	0	1125	0	0	0	0	1125	0	0	0	0	1125	0	0	0	0	0	1125	0	0	0	15.6078
Gr15881	GrSP2551	-1.33718	0.664111	-4.84289	1.9576e-09	2.0939	0.0583561	-1.09361	1	-3.91	0.18	317.521	1134	16	16	317.521	158.676	1134	9	9	158.676	269.922	1134	18	18	269.922	248.706	99.305	1134	18	18	99.305	79.138	1134	20	20	79.138	91.317	1134	19	19	91.317	89.92	452.424	1134	91	91	452.424	562.582
Gr2207	GrSP2552	1.33153	0	1.65621	2.07144e-17	1.60976	0	1.5747	5.43039e-10	1.18	0.000669	15920.6	1128	798	798	15920.6	14197.3	1128	801	801	14197.3	16929.7	1128	1123	1123	16929.7	15682.5	17038.2	1128	3072	3072	17038.2	18187.2	1128	4572	4572	18187.2	15935	1128	3298	3298	15935	17053.5	10696	1128	2140	2140	10696	11161
Gr76713	GrSP2553	1	1	-1.75064	1	1.79769e+308	0.00186223	1.79769e+308	9.87497e-10	1	1	1223.92	1140	62	62	1223.92	894.433	1140	51	51	894.433	686.169	1140	46	46	686.169	934.84	5.48791	1140	1	1	5.48791	0	1140	0	0	0	0	1140	0	0	0	1.8293	9.89105	1140	2	2	9.89105	0
Gr33327	GrSP2554	2.90649	0	3.71002	0.00296069	124.995	0	82.7731	0	1.82	1	3810.25	1134	192	192	3810.25	3279.31	1134	186	186	3279.31	4048.83	1134	270	270	4048.83	3712.79	171.025	1134	31	31	171.025	162.233	1134	41	41	162.233	86.5109	1134	18	18	86.5109	139.923	39.7735	1134	8	8	39.7735	51.613
Gr25020	GrSP2555	9.47613	0.0196768	2.82699	0.734197	1269.27	0.0244334	8959.05	0	-10000	0.99	10934.6	1134	546	551	10934.6	8462.73	1134	478	480	8462.73	9057.37	1134	598	604	9057.37	9484.91	5.51695	1134	1	1	5.51695	7.9138	1134	2	2	7.9138	0	1134	0	0	0	4.47691	4.97169	1134	1	1	4.97169	0
Gr9899	GrSP2556	1.06677	0.806617	1.62567	9.90979e-18	1.74911	0.00889917	2.29894	0.000521041	1.1	0.99	3917.19	1149	200	200	3917.19	3723.71	1149	214	214	3723.71	2353.18	1149	159	159	2353.18	3331.36	1987.4	1149	365	365	1987.4	1788.6	1149	458	458	1788.6	1759.81	1149	371	371	1759.81	1845.27	1158	1149	236	236	1158	1314.23
Gr1917	GrSP2557	1.81366	0.793755	19.5521	1.28047e-30	-9.7004	0.488775	-22.1615	0.389006	-1.38	1	312.559	1152	16	16	312.559	208.263	1152	12	12	208.263	162.375	1152	11	11	162.375	227.732	8716.34	1152	1605	1605	8716.34	9710.41	1152	2493	2493	9710.41	7498.74	1152	1585	1585	7498.74	8641.83	587.281	1152	120	120	587.281	284.517
Gr22015	GrSP2558	-2.10614	0.0128903	-37.4888	0	-890.806	3.36437e-10	-234.733	3.33422e-10	-41.28	7.59e-07	0	1158	0	0	0	17.2653	1158	1	1	17.2653	58.7394	1158	4	4	58.7394	25.3349	351.169	1158	65	65	351.169	92.9973	1158	24	24	92.9973	367.111	1158	78	78	367.111	270.426	10428.7	1158	2142	2142	10428.7	9780.13
Gr36415	GrSP2559	-1.28042	0.793755	-3.51764	9.70922e-09	-1.79769e+308	1.09862e-10	-1.79769e+308	9.40169e-11	1.14	1	0	1140	0	0	0	0	1140	0	0	0	0	1140	0	0	0	0	27.4395	1140	5	5	27.4395	31.4886	1140	8	8	31.4886	28.6852	1140	6	6	28.6852	29.2044	84.074	1140	17	17	84.074	123.219
Gr81555	GrSP256	1	1	1	1	1.79769e+308	0.553375	1.79769e+308	0.185584	1	1	182.962	123	1	1	182.962	0	123	0	0	0	138.253	123	1	1	138.253	107.071	0	123	0	0	0	0	123	0	0	0	0	123	0	0	0	0	0	123	0	0	0	0
Gr770	GrSP2560	-1.32643	0.793755	-1.01465	1	-2.63319	0.0242391	-13.5056	1.12264e-11	-1.97	0.27	19.586	1149	1	1	19.586	52.2016	1149	3	3	52.2016	29.5998	1149	2	2	29.5998	33.7958	490.043	1149	90	90	490.043	425.671	1149	109	109	425.671	550.236	1149	116	116	550.236	488.65	525.026	1149	107	107	525.026	636.74
Gr15755	GrSP2561	-1.5006	0.0486543	-1.35651	0.0862347	-5.41066	3.52195e-11	-1.2547	0.5392	-1.77	0.12	1734.1	1155	89	89	1734.1	3150.44	1155	182	182	3150.44	2179	1155	148	148	2179	2354.51	758.329	1155	140	140	758.329	563.318	1155	145	145	563.318	471.878	1155	100	100	471.878	597.842	859.109	1155	176	176	859.109	836.131
Gr18535	GrSP2562	1.13559	0.793755	-1.01972	1	1.06906	1	-1.36814	0.853748	-1.82	0.13	77.9369	1155	4	4	77.9369	0	1155	0	0	0	161.953	1155	11	11	161.953	79.9633	216.666	1155	40	40	216.666	143.743	1155	37	37	143.743	160.438	1155	34	34	160.438	173.616	234.302	1155	48	48	234.302	152.024
Gr20787	GrSP2563	-1.06798	1	1.19129	0.734197	1.28445	0.89868	-9.38963	7.47193e-13	-10000	1.56e-27	19.6372	1146	1	1	19.6372	0	1146	0	0	0	14.8386	1146	1	1	14.8386	11.492	158.316	1146	29	29	158.316	109.633	1146	28	28	109.633	161.698	1146	34	34	161.698	143.216	113.152	1146	23	23	113.152	107.252
Gr41404	GrSP2564	1.70142	1	1.2068	1	1389.76	8.41476e-12	-1.79769e+308	0.5392	10000	0.99	0	1173	0	0	0	0	1173	0	0	0	0	1173	0	0	0	0	10.667	1173	2	2	10.667	22.952	1173	6	6	22.952	18.5855	1173	4	4	18.5855	17.4015	33.6448	1173	7	7	33.6448	4.9897
Gr15568	GrSP2565	-1.26892	0.0400471	-2.46767	0	-2.21076	0.0136494	-4.00965	1.65515e-11	-2.91	0.000214	116.301	1161	6	6	116.301	241.089	1161	14	14	241.089	73.2346	1161	5	5	73.2346	143.542	420.314	1161	78	78	420.314	521.758	1161	135	135	521.758	511.688	1161	109	109	511.688	484.587	1199.45	1161	247	247	1199.45	1255.28
Gr16277	GrSP2566	1	1	1	1	1.79769e+308	0.000129232	1.79769e+308	1.19796e-13	1	1	638.008	1164	33	33	638.008	395.055	1164	23	23	395.055	569.757	1164	39	39	569.757	534.273	0	1164	0	0	0	0	1164	0	0	0	0	1164	0	0	0	0	0	1164	0	0	0	0
Gr2062	GrSP2567	-1.09979	0.765232	-1.16296	1.60433e-06	-1.35447	0.0605733	-2.0361	1.55849e-12	-1.38	0.05	7501.43	1161	387	387	7501.43	8024.83	1161	466	466	8024.83	6298.17	1161	430	430	6298.17	7274.81	14597.8	1161	2709	2709	14597.8	14875.9	1161	3849	3849	14875.9	15669.9	1161	3338	3338	15669.9	15047.9	18773.6	1161	3866	3866	18773.6	18496.4
Gr4596	GrSP2568	1.02457	1	1.17403	7.94962e-07	-1.38204	0.0841288	-1.59619	7.2714e-12	1.05	1	3222.97	1194	171	171	3222.97	3332.2	1194	199	199	3332.2	2506.61	1194	176	176	2506.61	3020.59	5166.36	1194	986	986	5166.36	5452.94	1194	1451	1451	5452.94	5326.94	1194	1167	1167	5326.94	5315.41	4608.53	1194	976	976	4608.53	4916.65
Gr18030	GrSP2569	1.03842	1	1.79769e+308	0.45751	4.30403	0.553375	233.783	0	-10000	0.43	3834.89	1203	205	205	3834.89	2858.55	1203	172	172	2858.55	4325.48	1203	306	306	4325.48	3672.97	10.401	1203	2	2	10.401	37.2994	1203	10	10	37.2994	4.53049	1203	1	1	4.53049	17.4103	0	1203	0	0	0	0
Gr81960	GrSP257	1	1	1	1	1.79769e+308	1.28719e-06	1	1	1	1	0	132	0	0	0	0	132	0	0	0	0	132	0	0	0	0	0	132	0	0	0	0	132	0	0	0	0	132	0	0	0	0	0	132	0	0	0	0
Gr110	GrSP2570	1.12778	0.0147282	1.30089	1.69004e-13	1.25548	0.443951	-1.12435	0.186808	1.24	0.54	21384.7	1206	1146	1146	21384.7	22164.9	1206	1337	1337	22164.9	18429.2	1206	1307	1307	18429.2	20659.6	34263.9	1206	6605	6605	34263.9	36354.6	1206	9771	9771	36354.6	35227.4	1206	7795	7795	35227.4	35282	29241.3	1206	6255	6255	29241.3	28526.9
Gr21850	GrSP2571	-1.16124	0.793755	-1.19355	1	-5.23245	3.4075e-13	-5.08079	1.75604e-12	-10000	3.94e-121	56.1204	1203	3	3	56.1204	49.8584	1203	3	3	49.8584	0	1203	0	0	0	35.3262	78.0077	1203	15	15	78.0077	96.9785	1203	25	26	96.9785	58.8964	1203	13	13	58.8964	77.9609	140.596	1203	30	30	140.596	87.5748
Gr46572	GrSP2572	-1.47483	0.958071	1.02661	1	17.9022	0.0145757	44.8171	4.09179e-14	-1.1	1	1283.86	1227	70	70	1283.86	912.485	1227	56	56	912.485	831.544	1227	60	60	831.544	1009.3	10.1976	1227	2	2	10.1976	7.31397	1227	2	2	7.31397	17.7675	1227	4	4	17.7675	11.7597	18.3795	1227	4	4	18.3795	4.7701
Gr13697	GrSP2573	-1.4915	0.492766	1.62947	0.307089	54.2371	0	118.744	1.70134e-07	-1.24	1	6123.99	1209	325	329	6123.99	3142.03	1209	189	190	3142.03	5232.33	1209	369	372	5232.33	4832.78	41.3976	1209	8	8	41.3976	44.5372	1209	12	12	44.5372	58.6041	1209	13	13	58.6041	48.1797	18.6531	1209	4	4	18.6531	29.0467
Gr72462	GrSP2574	1	1	1	1	1.79769e+308	0.00749985	1.79769e+308	0.5392	1	1	0	1233	0	0	0	0	1233	0	0	0	55.1665	1233	4	4	55.1665	18.3888	0	1233	0	0	0	0	1233	0	0	0	0	1233	0	0	0	0	0	1233	0	0	0	0
Gr57545	GrSP2575	-1.39213	1	2.78341	0.734197	6.3107	0.507027	23.7168	0.0263614	-10000	0.4	37.0441	1215	2	2	37.0441	148.098	1215	9	9	148.098	153.955	1215	11	11	153.955	113.032	10.2983	1215	2	2	10.2983	14.7724	1215	4	4	14.7724	0	1215	0	0	0	8.35691	0	1215	0	0	0	9.63443
Gr33191	GrSP2576	1.07129	1	1.18372	0.987829	-1.79769e+308	0.000185761	-1.79769e+308	0.000145827	-10000	6.85e-05	0	1218	0	0	0	0	1218	0	0	0	0	1218	0	0	0	0	169.503	1218	33	33	169.503	92.1002	1218	25	25	92.1002	98.4434	1218	22	22	98.4434	120.016	92.5764	1218	20	20	92.5764	129.744
Gr4326	GrSP2577	1.03606	1	1.33229	0.000278477	1.28537	5.52112e-05	1.1656	0.213255	1.17	0.42	3427.68	1254	191	191	3427.68	4049.66	1254	254	254	4049.66	3837.67	1254	283	283	3837.67	3771.67	3646.97	1254	731	731	3646.97	4161.5	1254	1163	1163	4161.5	3981.16	1254	916	916	3981.16	3929.87	3138.16	1254	698	698	3138.16	3355.86
Gr45538	GrSP2578	-1.9473	0.703474	-1.2674	0.877688	288.767	8.81413e-06	-1.79769e+308	0.00239782	1.54	1	0	1278	0	0	0	0	1278	0	0	0	0	1278	0	0	0	0	9.79064	1278	2	2	9.79064	7.0221	1278	2	2	7.0221	12.7939	1278	3	3	12.7939	9.86887	8.82301	1278	2	2	8.82301	18.319
Gr6687	GrSP2579	1.72053	0.0898774	-1.79977	0.0148557	2.58857	0.553375	-1.62027	0.266954	1.25	1	91.2582	1233	5	5	91.2582	32.4302	1233	2	2	32.4302	124.125	1233	9	9	124.125	82.6043	126.849	1233	25	25	126.849	94.619	1233	26	26	94.619	106.086	1233	24	24	106.086	109.185	164.61	1233	36	36	164.61	199.369
Gr82483	GrSP258	1.79769e+308	0.793755	1	1	1	1	1	1	1	1	0	105	0	0	0	0	105	0	0	0	0	105	0	0	0	0	0	105	0	0	0	0	105	0	0	0	0	105	0	0	0	0	0	105	0	0	0	0
Gr7751	GrSP2580	1.22597	1.93014e-07	1.75088	1.03621e-65	1.84791	6.93221e-07	-1.73686	0.000117336	-1.36	0.00848	2034.28	1239	112	112	2034.28	1565.25	1239	97	97	1565.25	2717.52	1239	198	198	2717.52	2105.68	5736.13	1239	1136	1136	5736.13	5309.22	1239	1466	1466	5309.22	5203.85	1239	1183	1183	5203.85	5416.4	3317.21	1239	729	729	3317.21	3250.05
Gr5300	GrSP2581	-1.13346	0.793755	-1.24664	0.0291065	-1.69715	0.181154	-3.38768	2.03662e-08	-1.44	0.4	177.759	1266	10	10	177.759	426.395	1266	27	27	426.395	282.075	1266	21	21	282.075	295.41	869.743	1266	176	176	869.743	836.462	1266	236	236	836.462	861.009	1266	200	200	861.009	855.738	1211.3	1266	272	272	1211.3	1178.9
Gr38660	GrSP2582	-1.79769e+308	0.793755	1	1	106.474	4.30086e-14	784.472	0	-10000	0.99	3481.52	1254	194	194	3481.52	2550.97	1254	160	160	2550.97	2983.35	1254	220	220	2983.35	3005.28	0	1254	0	0	0	0	1254	0	0	0	0	1254	0	0	0	0	0	1254	0	0	0	0
Gr58745	GrSP2583	-1.64008	1	5.27456	0.554607	84.9859	0.0426449	65.1181	0	-10000	0.99	1086.9	1263	61	61	1086.9	1155.58	1263	73	73	1155.58	969.41	1263	72	72	969.41	1070.63	29.7207	1263	6	6	29.7207	7.1055	1263	2	2	7.1055	8.63054	1263	2	2	8.63054	15.1523	8.92779	1263	2	2	8.92779	0
Gr57183	GrSP2584	1.79769e+308	0.793755	-1.2057	1	1.79769e+308	0	1.79769e+308	5.12573e-09	1	1	14755.2	1272	834	834	14755.2	10483.9	1272	667	667	10483.9	18261.7	1272	1366	1366	18261.7	14500.3	0	1272	0	0	0	7.05522	1272	2	2	7.05522	0	1272	0	0	0	2.35174	0	1272	0	0	0	9.2027
Gr80206	GrSP2585	1.79769e+308	0.410205	1	1	1.79769e+308	2.11294e-06	1.79769e+308	0.000200204	1	1	141.536	1272	8	8	141.536	62.8717	1272	4	4	62.8717	80.2126	1272	6	6	80.2126	94.8735	0	1272	0	0	0	0	1272	0	0	0	0	1272	0	0	0	0	0	1272	0	0	0	0
Gr7325	GrSP2586	1.74039	0.410205	1.16303	0.66966	-1.75954	0.610307	-8.94043	0.062574	-1.95	0.99	105.654	1278	6	6	105.654	62.5765	1278	4	4	62.5765	146.366	1278	11	11	146.366	104.865	646.182	1278	132	132	646.182	737.321	1278	210	210	737.321	597.047	1278	140	140	597.047	660.183	648.491	1278	147	147	648.491	645.744
[truncated: 869 more rows]
[truncated: 74 more columns]

## Sheet: C
Table S5C: List of the 2633 GrSPs, structural features and expression level in different comparisons. “Gr id” refers to number of contig as defined in Tang et al., (2016). Columns C to O list the sequence features. MEME motifs are described by their number (Figure 4) and their occurrence (value within brackets). Expression data are listed in column P to T. Only statistically validated fold change…
[truncated: 2,648 more rows]

[truncated: 3 more sheets: D, E, F]
